# Supplementary material for: Introduction to Pharmaceutical Co-amorphous Systems Using a Green Co-milling Technique
Source: J Chem Educ. 2023 Mar 23;100(4):1627–32. doi: 10.1021/acs.jchemed.3c00036 (PMC10100544; doi:10.1021/acs.jchemed.3c00036)
Supplement: Supplementary file 4 — ed3c00036_si_004.zip [file ed3c00036_si_004.zip]

Archive with 15 entries (15 files):
- DSC/DSC_commercial_CIM.csv
- DSC/DSC_commercial_NPX.csv
- DSC/DSC_milled_CIM.csv
- DSC/DSC_milled_NPX.csv
- DSC/DSC_NPX-CIM_COA.csv
- FTIR/IR_commercial_CIM.CSV
- FTIR/IR_commercial_NPX.CSV
- FTIR/IR_milled_CIM.CSV
- FTIR/IR_milled_NPX.CSV
- FTIR/IR_NPX-CIM_COA.CSV
- XRPD/NPX-CIM_COA.csv
- XRPD/XRD_commercial_CIM.csv
- XRPD/XRD_commercial_NPX.csv
- XRPD/XRD_milled_CIM.csv
- XRPD/XRD_milled_NPX.csv
