# Supplementary material for: Introduction to Pharmaceutical Co-amorphous Systems Using a Green Co-milling Technique
Source: J Chem Educ. 2023 Mar 23;100(4):1627–32. doi: 10.1021/acs.jchemed.3c00036 (PMC10100544; doi:10.1021/acs.jchemed.3c00036)
Supplement: Supplementary file 4 — ed3c00036_si_004.zip [file ed3c00036_si_004.zip › DSC/DSC_commercial_CIM.csv]

0	-0.511491
0	-0.511491
0	-0.511491
0.033	-0.510848
0.066	-0.510205
0.1	-0.509743
0.133	-0.509901
0.166	-0.510958
0.2	-0.512996
0.233	-0.516253
0.266	-0.520311
0.3	-0.524849
0.333	-0.529306
0.366	-0.533464
0.4	-0.536901
0.433	-0.539259
0.466	-0.540516
0.5	-0.540454
0.533	-0.538912
0.566	-0.536069
0.6	-0.532007
0.633	-0.526765
0.666	-0.520322
0.7	-0.51286
0.733	-0.504418
0.766	-0.495175
0.8	-0.485313
0.833	-0.474871
0.866	-0.464029
0.9	-0.452667
0.933	-0.441124
0.966	-0.429382
1	-0.41742
1.033	-0.405577
1.066	-0.393535
1.1	-0.381773
1.133	-0.370031
1.166	-0.358288
1.2	-0.346927
1.233	-0.335584
1.266	-0.324542
1.3	-0.31368
1.333	-0.303038
1.366	-0.292795
1.4	-0.282633
1.433	-0.272891
1.466	-0.263349
1.5	-0.254187
1.533	-0.245145
1.566	-0.236502
1.6	-0.228141
1.633	-0.219998
1.666	-0.212156
1.7	-0.204494
1.733	-0.197252
1.766	-0.19011
1.8	-0.183248
1.833	-0.176806
1.866	-0.170563
1.9	-0.164502
1.933	-0.158559
1.966	-0.152917
2	-0.147456
2.033	-0.142213
2.066	-0.137171
2.1	-0.132309
2.133	-0.127667
2.166	-0.123225
2.2	-0.118863
2.233	-0.114721
2.266	-0.110679
2.3	-0.106817
2.333	-0.103075
2.366	-0.0995328
2.4	-0.0960711
2.433	-0.0926289
2.466	-0.0894867
2.5	-0.0863251
2.533	-0.0832829
2.566	-0.0803408
2.6	-0.0775791
2.633	-0.074837
2.666	-0.0722948
2.7	-0.0697332
2.733	-0.067191
2.766	-0.0647489
2.8	-0.0623873
2.833	-0.0602452
2.866	-0.058003
2.9	-0.0558414
2.933	-0.0536993
2.966	-0.0517572
3	-0.0497956
3.033	-0.0479535
3.066	-0.0461113
3.1	-0.0443498
3.133	-0.0426076
3.166	-0.0409655
3.2	-0.039304
3.233	-0.0377619
3.266	-0.0362198
3.3	-0.0346582
3.333	-0.0333161
3.366	-0.031874
3.4	-0.0304124
3.433	-0.0290703
3.466	-0.0278283
3.5	-0.0265667
3.533	-0.0253246
3.566	-0.0241825
3.6	-0.023021
3.633	-0.0218789
3.666	-0.0207368
3.7	-0.0196753
3.733	-0.0186332
3.766	-0.0175911
3.8	-0.0165296
3.833	-0.0154875
3.866	-0.0144455
3.9	-0.0134839
3.933	-0.0124419
3.966	-0.0113998
4	-0.0105383
4.033	-0.00959619
4.066	-0.00865413
4.1	-0.0076926
4.133	-0.00685054
4.166	-0.00600847
4.2	-0.00514695
4.233	-0.00430488
4.266	-0.00336282
4.3	-0.0026013
4.333	-0.00185924
4.366	-0.00101717
4.4	-0.000255652
4.433	0.000486412
4.466	0.00122848
4.5	0.00199
4.533	0.00273206
4.566	0.00337412
4.6	0.00413564
4.633	0.00487771
4.666	0.00561977
4.7	0.0062813
4.733	0.00692336
4.766	0.00756543
4.8	0.00822696
4.833	0.00896902
4.866	0.00951109
4.9	0.0101726
4.933	0.0108147
4.966	0.0114568
5	0.0121183
5.033	0.0127604
5.066	0.0133024
5.1	0.013964
5.133	0.0145061
5.166	0.0151481
5.2	0.0157097
5.233	0.0163518
5.266	0.0168938
5.3	0.0174554
5.333	0.0179975
5.366	0.0186396
5.4	0.0192011
5.433	0.0197432
5.466	0.0202853
5.5	0.0207469
5.533	0.021389
5.566	0.0219311
5.6	0.0223926
5.633	0.0229347
5.666	0.0234769
5.7	0.0239384
5.733	0.0244805
5.766	0.0250227
5.8	0.0254842
5.833	0.0260264
5.866	0.0264685
5.9	0.0270301
5.933	0.0274722
5.966	0.0279144
6	0.028376
6.033	0.0288181
6.066	0.0293602
6.1	0.0297218
6.133	0.030264
6.166	0.0306062
6.2	0.0310678
6.233	0.0316099
6.266	0.0319521
6.3	0.0324137
6.333	0.0327559
6.366	0.0331981
6.4	0.0335597
6.433	0.0339019
6.466	0.0343441
6.5	0.0348058
6.533	0.035148
6.566	0.0353902
6.6	0.0358518
6.633	0.0361941
6.666	0.0365363
6.7	0.036898
6.733	0.0373402
6.766	0.0376824
6.8	0.0380441
6.833	0.0383864
6.866	0.0387286
6.9	0.0390903
6.933	0.0394326
6.966	0.0397748
7	0.0401366
7.033	0.0404788
7.066	0.0408211
7.1	0.0411829
7.133	0.0414251
7.166	0.0417674
7.2	0.0421292
7.233	0.0424715
7.266	0.0428138
7.3	0.0431756
7.333	0.0434179
7.366	0.0437603
7.4	0.0441221
7.433	0.0443644
7.466	0.0446067
7.5	0.0449686
7.533	0.0452109
7.566	0.0455533
7.6	0.0458151
7.633	0.0461575
7.666	0.0463999
7.7	0.0467617
7.733	0.0470041
7.766	0.0472466
7.8	0.0475084
7.833	0.0477509
7.866	0.0480933
7.9	0.0483552
7.933	0.0485976
7.966	0.0489401
8	0.049202
8.033	0.0494445
8.066	0.0496869
8.1	0.0499489
8.133	0.0502914
8.166	0.0505339
8.2	0.0507958
8.233	0.0511383
8.266	0.0513808
8.3	0.0517428
8.333	0.0519854
8.366	0.0522279
8.4	0.0525899
8.433	0.0528325
8.466	0.053075
8.5	0.0533371
8.533	0.0535797
8.566	0.0538223
8.6	0.0539843
8.633	0.0542269
8.666	0.0545696
8.7	0.0547317
8.733	0.0550743
8.766	0.0553169
8.8	0.0555791
8.833	0.0558217
8.866	0.0560644
8.9	0.0563265
8.933	0.0565692
8.966	0.0568119
9	0.0570741
9.033	0.0573168
9.066	0.0575595
9.1	0.0578217
9.133	0.0579645
9.166	0.0582072
9.2	0.0584695
9.233	0.0587123
9.266	0.058955
9.3	0.0592173
9.333	0.0594601
9.366	0.0597029
9.4	0.0599652
9.433	0.0602081
9.466	0.0604509
9.5	0.0606132
9.533	0.0608561
9.566	0.060999
9.6	0.0611613
9.633	0.0614042
9.666	0.0616471
9.7	0.0618095
9.733	0.0620525
9.766	0.0622954
9.8	0.0624578
9.833	0.0627008
9.866	0.0629438
9.9	0.0631062
9.933	0.0634492
9.966	0.0636922
10	0.0638547
10.033	0.0640978
10.066	0.0642408
10.1	0.0645033
10.133	0.0646464
10.166	0.0648895
10.2	0.065152
10.233	0.0652951
10.266	0.0655382
10.3	0.0657009
10.333	0.065844
10.366	0.0660871
10.4	0.0662498
10.433	0.066393
10.466	0.0665361
10.5	0.0667988
10.533	0.066942
10.566	0.0670852
10.6	0.067248
10.633	0.0673912
10.666	0.0675345
10.7	0.0676972
10.733	0.0678405
10.766	0.0679838
10.8	0.0680466
10.833	0.0682899
10.866	0.0683333
10.9	0.0684961
10.933	0.0687395
10.966	0.0688829
11	0.0689457
11.033	0.0691891
11.066	0.0692326
11.1	0.0692955
11.133	0.0694389
11.166	0.0695824
11.2	0.0697454
11.233	0.0698888
11.266	0.0699323
11.3	0.0701954
11.333	0.0702389
11.366	0.0703824
11.4	0.0705455
11.433	0.070689
11.466	0.0708326
11.5	0.0709957
11.533	0.0711393
11.566	0.071283
11.6	0.0714461
11.633	0.0715898
11.666	0.0716334
11.7	0.0717966
11.733	0.0719403
11.766	0.071984
11.8	0.0721473
11.833	0.072191
11.866	0.0723348
11.9	0.0723981
11.933	0.0725419
11.966	0.0726857
12	0.072749
12.033	0.0728928
12.066	0.0730367
12.1	0.0731001
12.133	0.073344
12.166	0.0733879
12.2	0.0735513
12.233	0.0735952
12.266	0.0737392
12.3	0.0740027
12.333	0.0740466
12.366	0.0740906
12.4	0.0743542
12.433	0.0743982
12.466	0.0745422
12.5	0.0747058
12.533	0.0747499
12.566	0.074894
12.6	0.0750576
12.633	0.0751017
12.666	0.0752459
12.7	0.0753096
12.733	0.0754538
12.766	0.0754979
12.8	0.0756617
12.833	0.0758059
12.866	0.0758502
12.9	0.076014
12.933	0.0761582
12.966	0.0763025
13	0.0763664
13.033	0.0765107
13.066	0.0766551
13.1	0.076719
13.133	0.0768633
13.166	0.0770078
13.2	0.0771717
13.233	0.0772161
13.266	0.0773606
13.3	0.0774246
13.333	0.0775691
13.366	0.0776136
13.4	0.0777777
13.433	0.0778222
13.466	0.0779668
13.5	0.0780309
13.533	0.0781755
13.566	0.0782202
13.6	0.0782843
13.633	0.078429
13.666	0.0784737
13.7	0.0785379
13.733	0.0785826
13.766	0.0787274
13.8	0.0787917
13.833	0.0788364
13.866	0.0788812
13.9	0.0790456
13.933	0.0790904
13.966	0.0792353
14	0.0791997
14.033	0.0793446
14.066	0.0793895
14.1	0.079354
14.133	0.0794989
14.166	0.0794439
14.2	0.0796084
14.233	0.0796535
14.266	0.0797985
14.3	0.0797631
14.333	0.0799082
14.366	0.0798533
14.4	0.0800179
14.433	0.0800631
14.466	0.0801082
14.5	0.0801729
14.533	0.0802181
14.566	0.0802633
14.6	0.0803281
14.633	0.0803734
14.666	0.0804187
14.7	0.0804835
14.733	0.0805288
14.766	0.0805742
14.8	0.0806391
14.833	0.0806845
14.866	0.0807299
14.9	0.0807949
14.933	0.0807403
14.966	0.0807858
15	0.0807508
15.033	0.0807964
15.066	0.0808419
15.1	0.080807
15.133	0.0808526
15.166	0.0808982
15.2	0.0808634
15.233	0.080909
15.266	0.0809547
15.3	0.0809199
15.333	0.0809657
15.366	0.0811114
15.4	0.0810767
15.433	0.0811225
15.466	0.0810683
15.5	0.0811337
15.533	0.0811795
15.566	0.0812254
15.6	0.0812909
15.633	0.0813368
15.666	0.0813827
15.7	0.0814482
15.733	0.0814942
15.766	0.0815402
15.8	0.0815058
15.833	0.0815519
15.866	0.081698
15.9	0.0815636
15.933	0.0816098
15.966	0.0816559
16	0.0816217
16.033	0.0816679
16.066	0.0817141
16.1	0.0816799
16.133	0.0817262
16.166	0.0817725
16.2	0.0817384
16.233	0.0817847
16.266	0.0818311
16.3	0.081797
16.333	0.0819434
16.366	0.0818899
16.4	0.0818559
16.433	0.0820024
16.466	0.0819489
16.5	0.082015
16.533	0.0820616
16.566	0.0821082
16.6	0.0820744
16.633	0.082121
16.666	0.0821677
16.7	0.0822339
16.733	0.0821807
16.766	0.0823274
16.8	0.0823937
16.833	0.0823405
16.866	0.0824873
16.9	0.0825538
16.933	0.0826006
16.966	0.0825475
17	0.082614
17.033	0.082661
17.066	0.0826079
17.1	0.0826745
17.133	0.0827215
17.166	0.0826686
17.2	0.0827352
17.233	0.0827823
17.266	0.0827295
17.3	0.0826962
17.333	0.0827434
17.366	0.0826906
17.4	0.0827574
17.433	0.0828047
17.466	0.0827519
17.5	0.0827189
17.533	0.0827662
17.566	0.0827135
17.6	0.0827805
17.633	0.082728
17.666	0.0827754
17.7	0.0827425
17.733	0.08279
17.766	0.0828375
17.8	0.0828047
17.833	0.0828522
17.866	0.0827998
17.9	0.0828671
17.933	0.0828147
17.966	0.0828624
18	0.0829298
18.033	0.0827775
18.066	0.0828253
18.1	0.0828927
18.133	0.0828405
18.166	0.0827884
18.2	0.0829559
18.233	0.0829038
18.266	0.0828517
18.3	0.0829193
18.333	0.0828673
18.366	0.0828153
18.4	0.082883
18.433	0.0829311
18.466	0.0828792
18.5	0.082847
18.533	0.0828952
18.566	0.0828434
18.6	0.0828112
18.633	0.0828595
18.666	0.0829077
18.7	0.0828757
18.733	0.082924
18.766	0.0828724
18.8	0.0829405
18.833	0.0828889
18.866	0.0829373
18.9	0.0830055
18.933	0.082954
18.966	0.0829025
19	0.0829708
19.033	0.0829194
19.066	0.082868
19.1	0.0829363
19.133	0.082985
19.166	0.0828337
19.2	0.0829022
19.233	0.0829509
19.266	0.0828998
19.3	0.0829683
19.333	0.0829171
19.366	0.082966
19.4	0.0828346
19.433	0.0828836
19.466	0.0828326
19.5	0.0828013
19.533	0.0827504
19.566	0.0826995
19.6	0.0826683
19.633	0.0826174
19.666	0.0826666
19.7	0.0826355
19.733	0.0825847
19.766	0.082634
19.8	0.082603
19.833	0.0825523
19.866	0.0826017
19.9	0.0826708
19.933	0.0826202
19.966	0.0826697
20	0.0827389
20.033	0.0826884
20.066	0.082638
20.1	0.0827072
20.133	0.0826569
20.166	0.0826065
20.2	0.0825759
20.233	0.0824256
20.266	0.0823754
20.3	0.0823449
20.333	0.0821947
20.366	0.0821445
20.4	0.0820141
20.433	0.081964
20.466	0.081814
20.5	0.0817837
20.533	0.0817337
20.566	0.0816837
20.6	0.0816535
20.633	0.0815036
20.666	0.0814538
20.7	0.0814237
20.733	0.0813739
20.766	0.0814241
20.8	0.0813941
20.833	0.0813444
20.866	0.0813948
20.9	0.0813649
20.933	0.0813153
20.966	0.0813657
21	0.0813359
21.033	0.0812864
21.066	0.081237
21.1	0.0811073
21.133	0.0810579
21.166	0.0809086
21.2	0.080779
21.233	0.0807297
21.266	0.0806805
21.3	0.080751
21.333	0.0807018
21.366	0.0806527
21.4	0.0807233
21.433	0.0807742
21.466	0.0807252
21.5	0.0806959
21.533	0.0807469
21.566	0.080798
21.6	0.0807688
21.633	0.08082
21.666	0.0807712
21.7	0.0808421
21.733	0.0808933
21.766	0.0808446
21.8	0.0808157
21.833	0.080967
21.866	0.0809184
21.9	0.0808896
21.933	0.081041
21.966	0.0809925
22	0.0809638
22.033	0.0809154
22.066	0.080967
22.1	0.0809384
22.133	0.08089
22.166	0.0808418
22.2	0.0809132
22.233	0.080865
22.266	0.0808169
22.3	0.0807885
22.333	0.0808404
22.366	0.0807923
22.4	0.080764
22.433	0.080716
22.466	0.0807681
22.5	0.0807399
22.533	0.080692
22.566	0.0807442
22.6	0.0808161
22.633	0.0807683
22.666	0.0807206
22.7	0.0807927
22.733	0.080845
22.766	0.0807974
22.8	0.0808696
22.833	0.080922
22.866	0.0808745
22.9	0.0808468
22.933	0.0808994
22.966	0.080852
23	0.0808244
23.033	0.0808771
23.066	0.0808298
23.1	0.0808023
23.133	0.0807551
23.166	0.0807079
23.2	0.0806806
23.233	0.0807335
23.266	0.0806864
23.3	0.0805592
23.333	0.0805122
23.366	0.0804653
23.4	0.0804382
23.433	0.0804913
23.466	0.0804445
23.5	0.0803175
23.533	0.0802707
23.566	0.080324
23.6	0.0802972
23.633	0.0802505
23.666	0.080204
23.7	0.0802772
23.733	0.0802307
23.766	0.0801842
23.8	0.0801576
23.833	0.0802112
23.866	0.0801649
23.9	0.0801384
23.933	0.0800921
23.966	0.0801459
24	0.0801195
24.033	0.0801733
24.066	0.0801272
24.1	0.080101
24.133	0.0801549
24.166	0.0801089
24.2	0.0799828
24.233	0.0800369
24.266	0.079991
24.3	0.079965
24.333	0.0799192
24.366	0.0798735
24.4	0.0797476
24.433	0.0797019
24.466	0.0796563
24.5	0.0796306
24.533	0.079685
24.566	0.0796395
24.6	0.0795139
24.633	0.0795685
24.666	0.0795231
24.7	0.0794976
24.733	0.0794523
24.766	0.079407
24.8	0.0793817
24.833	0.0793365
24.866	0.0793914
24.9	0.0793661
24.933	0.0793211
24.966	0.0792761
25	0.079351
25.033	0.079306
25.066	0.0792612
25.1	0.0792362
25.133	0.0792914
25.166	0.0792466
25.2	0.0792218
25.233	0.0791771
25.266	0.0791325
25.3	0.0792078
25.333	0.0791633
25.366	0.0790188
25.4	0.0790942
25.433	0.0790498
25.466	0.0790054
25.5	0.0789809
25.533	0.0789367
25.566	0.0787924
25.6	0.0788681
25.633	0.078824
25.666	0.0787798
25.7	0.0787557
25.733	0.0787116
25.766	0.0786677
25.8	0.0786436
25.833	0.0785997
25.866	0.0785559
25.9	0.078532
25.933	0.0784882
25.966	0.0784445
26	0.0784207
26.033	0.0784771
26.066	0.0784335
26.1	0.0783099
26.133	0.0783664
26.166	0.0784229
26.2	0.0783994
26.233	0.0783561
26.266	0.0784127
26.3	0.0783894
26.333	0.0783461
26.366	0.078303
26.4	0.0782797
26.433	0.0782366
26.466	0.0782936
26.5	0.0781705
26.533	0.0781276
26.566	0.0780846
26.6	0.0780617
26.633	0.0780189
26.666	0.0779761
26.7	0.0780533
26.733	0.0779106
26.766	0.077868
26.8	0.0779453
26.833	0.0779028
26.866	0.0778603
26.9	0.0778377
26.933	0.0776953
26.966	0.077753
27	0.0777306
27.033	0.0777883
27.066	0.0776461
27.1	0.0777238
27.133	0.0776817
27.166	0.0776396
27.2	0.0776175
27.233	0.0775755
27.266	0.0774336
27.3	0.0774116
27.333	0.0773698
27.366	0.077228
27.4	0.0772062
27.433	0.0770644
27.466	0.0770228
27.5	0.0770011
27.533	0.0768595
27.566	0.076818
27.6	0.0767965
27.633	0.0766551
27.666	0.0766137
27.7	0.0765923
27.733	0.076451
27.766	0.0765098
27.8	0.0764886
27.833	0.0764474
27.866	0.0764063
27.9	0.0762853
27.933	0.0762443
27.966	0.0762033
28	0.0761824
28.033	0.0761415
28.066	0.0761007
28.1	0.07608
28.133	0.0759392
28.166	0.0758986
28.2	0.075878
28.233	0.0758374
28.266	0.0757969
28.3	0.0757764
28.333	0.075736
28.366	0.0756956
28.4	0.0755753
28.433	0.075435
28.466	0.0753948
28.5	0.0753746
28.533	0.0753345
28.566	0.0752944
28.6	0.0752744
28.633	0.0752344
28.666	0.0751945
28.7	0.0750746
28.733	0.0750348
28.766	0.074895
28.8	0.0748753
28.833	0.0748356
28.866	0.074696
28.9	0.0746764
28.933	0.0746369
28.966	0.0745974
29	0.074578
29.033	0.0744387
29.066	0.0744993
29.1	0.0744801
29.133	0.0744409
29.166	0.0744017
29.2	0.0743826
29.233	0.0743435
29.266	0.0744045
29.3	0.0743856
29.333	0.0743466
29.366	0.0742078
29.4	0.074189
29.433	0.0741502
29.466	0.0742115
29.5	0.0741929
29.533	0.0740543
29.566	0.0740157
29.6	0.0739972
29.633	0.0738588
29.666	0.0738204
29.7	0.0738021
29.733	0.0737638
29.766	0.0737255
29.8	0.0737074
29.833	0.0736692
29.866	0.0736311
29.9	0.0736131
29.933	0.0735751
29.966	0.0736372
30	0.0735194
30.033	0.0734815
30.066	0.0734437
30.1	0.0734261
30.133	0.0734884
30.166	0.0734508
30.2	0.0733333
30.233	0.0732958
30.266	0.0732583
30.3	0.0732409
30.333	0.0733036
30.366	0.0732663
30.4	0.0731491
30.433	0.0732119
30.466	0.0731747
30.5	0.0731577
30.533	0.0731207
30.566	0.0730837
30.6	0.0729669
30.633	0.07293
30.666	0.0727931
30.7	0.0727765
30.733	0.0727397
30.766	0.0727031
30.8	0.0726866
30.833	0.07265
30.866	0.0726135
30.9	0.0724972
30.933	0.0724608
30.966	0.0724244
31	0.0724082
31.033	0.072372
31.066	0.0723358
31.1	0.0723198
31.133	0.0721837
31.166	0.0721477
31.2	0.0721319
31.233	0.072096
31.266	0.0720601
31.3	0.0720444
31.333	0.0720087
31.366	0.071973
31.4	0.0719575
31.433	0.0719219
31.466	0.0718864
31.5	0.0717711
31.533	0.0717357
31.566	0.0717003
31.6	0.0715851
31.633	0.0714499
31.666	0.0714147
31.7	0.0713997
31.733	0.0712646
31.766	0.0712296
31.8	0.0712148
31.833	0.0710799
31.866	0.071045
31.9	0.0710304
31.933	0.0708957
31.966	0.070861
32	0.0707465
32.033	0.0707119
32.066	0.0706774
32.1	0.0705631
32.133	0.0705287
32.166	0.0703944
32.2	0.0703802
32.233	0.070246
32.266	0.0702118
32.3	0.0701979
32.333	0.0701638
32.366	0.0701298
32.4	0.0701161
32.433	0.0700822
32.466	0.0699483
32.5	0.0699347
32.533	0.069901
32.566	0.0698674
32.6	0.0697539
32.633	0.0697204
32.666	0.0696869
32.7	0.0696737
32.733	0.0696403
32.766	0.069507
32.8	0.0694939
32.833	0.0694607
32.866	0.0693276
32.9	0.0692147
32.933	0.0690817
32.966	0.0690487
33	0.068936
33.033	0.0688032
33.066	0.0687704
33.1	0.0687579
33.133	0.0686252
33.166	0.0684926
33.2	0.0684802
33.233	0.0683477
33.266	0.0683153
33.3	0.0682031
33.333	0.0681708
33.366	0.0680386
33.4	0.0681266
33.433	0.0680944
33.466	0.0679624
33.5	0.0679506
33.533	0.0679186
33.566	0.0678867
33.6	0.0678751
33.633	0.0678433
33.666	0.0678116
33.7	0.0678002
33.733	0.0676686
33.766	0.067637
33.8	0.0676258
33.833	0.0675944
33.866	0.067563
33.9	0.0675519
33.933	0.0675207
33.966	0.0673895
34	0.0673786
34.033	0.0673476
34.066	0.0673166
34.1	0.0673059
34.133	0.067275
34.166	0.0672442
34.2	0.0671337
34.233	0.067103
34.266	0.0670724
34.3	0.0670621
34.333	0.0670316
34.366	0.0669011
34.4	0.066891
34.433	0.0669607
34.466	0.0668304
34.5	0.0668205
34.533	0.0667903
34.566	0.0666602
34.6	0.0667505
34.633	0.0666205
34.666	0.0665906
34.7	0.0665811
34.733	0.0665513
34.766	0.0664216
34.8	0.0663122
34.833	0.0662826
34.866	0.0661531
34.9	0.066044
34.933	0.0660146
34.966	0.0658852
35	0.0657763
35.033	0.065747
35.066	0.0657179
35.1	0.0656091
35.133	0.0655801
35.166	0.0655511
35.2	0.0654425
35.233	0.0654137
35.266	0.0653849
35.3	0.0653765
35.333	0.0653479
35.366	0.0652193
35.4	0.0652111
35.433	0.0650826
35.466	0.0650542
35.5	0.0650462
35.533	0.064918
35.566	0.0648898
35.6	0.064882
35.633	0.0647539
35.666	0.0647259
35.7	0.0646183
35.733	0.0645904
35.766	0.0644626
35.8	0.0643552
35.833	0.0643275
35.866	0.0641998
35.9	0.0641926
35.933	0.0640651
35.966	0.0640377
36	0.0639307
36.033	0.0639034
36.066	0.0637761
36.1	0.0636693
36.133	0.0636422
36.166	0.0635151
36.2	0.0635086
36.233	0.0633816
36.266	0.0632548
36.3	0.0632484
36.333	0.0631216
36.366	0.062995
36.4	0.0629888
36.433	0.0628622
36.466	0.0627358
36.5	0.0627298
36.533	0.0626035
36.566	0.0625772
36.6	0.0625714
36.633	0.0624452
36.666	0.0624192
36.7	0.0624136
36.733	0.0623876
36.766	0.0622618
36.8	0.0622564
36.833	0.0621306
36.866	0.062105
36.9	0.0619998
36.933	0.0618742
36.966	0.0618488
37	0.0617438
37.033	0.0616185
37.066	0.0614932
37.1	0.0614884
37.133	0.0613633
37.166	0.0612382
37.2	0.0612336
37.233	0.0611087
37.266	0.0609838
37.3	0.0609795
37.333	0.0608547
37.366	0.06083
37.4	0.0607259
37.433	0.0607014
37.466	0.0605769
37.5	0.0605729
37.533	0.0604486
37.566	0.0603243
37.6	0.0603206
37.633	0.0601965
37.666	0.0601724
37.7	0.0600689
37.733	0.060045
37.766	0.0599211
37.8	0.0599178
37.833	0.0598941
37.866	0.0598704
37.9	0.0597673
37.933	0.0597438
37.966	0.0597203
38	0.0596175
38.033	0.0595941
38.066	0.0594709
38.1	0.0594682
38.133	0.0594451
38.166	0.0594221
38.2	0.0594196
38.233	0.0593967
38.266	0.0593739
38.3	0.0593716
38.333	0.0592489
38.366	0.0592263
38.4	0.0591243
38.433	0.0591018
38.466	0.0590794
38.5	0.0590776
38.533	0.0589553
38.566	0.0589331
38.6	0.0589315
38.633	0.0589094
38.666	0.0587874
38.7	0.058786
38.733	0.0586642
38.766	0.0586424
38.8	0.0586412
38.833	0.0586196
38.866	0.058498
38.9	0.058397
38.933	0.0583756
38.966	0.0582542
39	0.0581535
39.033	0.0581323
39.066	0.0580111
39.1	0.0579106
39.133	0.0577896
39.166	0.0577687
39.2	0.0577684
39.233	0.0577476
39.266	0.0576268
39.3	0.0576268
39.333	0.0576062
39.366	0.0574857
39.4	0.0574858
39.433	0.0573655
39.466	0.0572452
39.5	0.0572455
39.533	0.0571254
39.566	0.0570053
39.6	0.0570059
39.633	0.0568859
39.666	0.0568661
39.7	0.0568669
39.733	0.0567472
39.766	0.0567275
39.8	0.0567285
39.833	0.056709
39.866	0.0565896
39.9	0.0564909
39.933	0.0564716
39.966	0.0563523
40	0.0562538
40.033	0.0561348
40.066	0.0560158
40.1	0.0559175
40.133	0.0557986
40.166	0.0556798
40.2	0.0555818
40.233	0.0554631
40.266	0.0554446
40.3	0.0553467
40.333	0.0553283
40.366	0.05521
40.4	0.0551124
40.433	0.0549942
40.466	0.054976
40.5	0.0548787
40.533	0.0547607
40.566	0.0546428
40.6	0.0546456
40.633	0.0545279
40.666	0.0545102
40.7	0.0544133
40.733	0.0543958
40.766	0.0542783
40.8	0.0541816
40.833	0.0541643
40.866	0.0540471
40.9	0.0539506
40.933	0.0539335
40.966	0.0538165
41	0.0538203
41.033	0.0537034
41.066	0.0535866
41.1	0.0535906
41.133	0.053474
41.166	0.0533574
41.2	0.0533616
41.233	0.0532452
41.266	0.0531289
41.3	0.0530334
41.333	0.0530172
41.366	0.0529011
41.4	0.0528058
41.433	0.0526898
41.466	0.0525739
41.5	0.0525789
41.533	0.0524631
41.566	0.0523475
41.6	0.0522526
41.633	0.0521371
41.666	0.0521217
41.7	0.0520271
41.733	0.0520118
41.766	0.0518966
41.8	0.0518023
41.833	0.0517872
41.866	0.0516722
41.9	0.0516781
41.933	0.0516633
41.966	0.0515486
42	0.0515547
42.033	0.0515401
42.066	0.0514256
42.1	0.0514319
42.133	0.0513176
42.166	0.0513033
42.2	0.0513099
42.233	0.0511957
42.266	0.0510817
42.3	0.0510885
42.333	0.0509746
42.366	0.0509608
42.4	0.0508679
42.433	0.0507542
42.466	0.0507406
42.5	0.0507479
42.533	0.0506345
42.566	0.0506212
42.6	0.0505287
42.633	0.0504155
42.666	0.0503024
42.7	0.0502102
42.733	0.0501972
42.766	0.0500844
42.8	0.0500924
42.833	0.0499797
42.866	0.049967
42.9	0.0498753
42.933	0.0498628
42.966	0.0497504
43	0.0497589
43.033	0.0496467
43.066	0.0496345
43.1	0.0495432
43.133	0.0494312
43.166	0.0493193
43.2	0.0492283
43.233	0.0491165
43.266	0.0490048
43.3	0.0489141
43.333	0.0489025
43.366	0.0487911
43.4	0.0487006
43.433	0.0486893
43.466	0.0485781
43.5	0.0484878
43.533	0.0484767
43.566	0.0483658
43.6	0.0482757
43.633	0.0481649
43.666	0.0481542
43.7	0.0480644
43.733	0.0480538
43.766	0.0479433
43.8	0.0479538
43.833	0.0478435
43.866	0.0477332
43.9	0.047744
43.933	0.0476339
43.966	0.0475238
44	0.0474348
44.033	0.047425
44.066	0.0473152
44.1	0.0472264
44.133	0.0472168
44.166	0.0471073
44.2	0.0470188
44.233	0.0469094
44.266	0.0468001
44.3	0.0467119
44.333	0.0466027
44.366	0.0463937
44.4	0.0463057
44.433	0.0461968
44.466	0.046088
44.5	0.0460003
44.533	0.0459916
44.566	0.0458831
44.6	0.0457956
44.633	0.0456872
44.666	0.0455789
44.7	0.0454916
44.733	0.0453835
44.766	0.0453754
44.8	0.0452884
44.833	0.0451805
44.866	0.0451727
44.9	0.045086
44.933	0.0449783
44.966	0.0449708
45	0.0449843
45.033	0.0448769
45.066	0.0448696
45.1	0.0447834
45.133	0.0447762
45.166	0.0446692
45.2	0.0445832
45.233	0.0444763
45.266	0.0443695
45.3	0.0442838
45.333	0.0442771
45.366	0.0441706
45.4	0.0440851
45.433	0.0439787
45.466	0.0438724
45.5	0.0437872
45.533	0.0436811
45.566	0.043575
45.6	0.0434901
45.633	0.0433842
45.666	0.0432784
45.7	0.0430937
45.733	0.043088
45.766	0.0429825
45.8	0.0428981
45.833	0.0428927
45.866	0.0427874
45.9	0.0427032
45.933	0.0425981
45.966	0.0424931
46	0.0425092
46.033	0.0425043
46.066	0.0423995
46.1	0.0424159
46.133	0.0423113
46.166	0.0423067
46.2	0.0422234
46.233	0.042119
46.266	0.0420147
46.3	0.0420316
46.333	0.0419275
46.366	0.0418235
46.4	0.0418407
46.433	0.0417368
46.466	0.041633
46.5	0.0416505
46.533	0.0415469
46.566	0.0414434
46.6	0.0414611
46.633	0.0413577
46.666	0.0412545
46.7	0.0412724
46.733	0.0411694
46.766	0.0410664
46.8	0.0410846
46.833	0.0409818
46.866	0.0408791
46.9	0.0408976
46.933	0.040795
46.966	0.0406925
47	0.0407113
47.033	0.040609
47.066	0.0406068
47.1	0.0405258
47.133	0.0405238
47.166	0.0404219
47.2	0.0403412
47.233	0.0402394
47.266	0.0402377
47.3	0.0401573
47.333	0.0400558
47.366	0.0399544
47.4	0.0398742
47.433	0.039773
47.466	0.0396718
47.5	0.0395919
47.533	0.039491
47.566	0.0393901
47.6	0.0393104
47.633	0.0392097
47.666	0.0391091
47.7	0.0391298
47.733	0.0390293
47.766	0.038929
47.8	0.0388499
47.833	0.0388497
47.866	0.0387496
47.9	0.0386708
47.933	0.0386709
47.966	0.0385711
48	0.0384926
48.033	0.0383929
48.066	0.0382934
48.1	0.0383151
48.133	0.0382157
48.166	0.0381164
48.2	0.0380385
48.233	0.0379394
48.266	0.0378403
48.3	0.0376626
48.333	0.0375638
48.366	0.037465
48.4	0.0374876
48.433	0.0373891
48.466	0.0372906
48.5	0.0372134
48.533	0.0371151
48.566	0.0370169
48.6	0.0369401
48.633	0.036842
48.666	0.0368441
48.7	0.0367675
48.733	0.0366697
48.766	0.0365721
48.8	0.0364958
48.833	0.0363983
48.866	0.0363009
48.9	0.0362249
48.933	0.0361277
48.966	0.0361305
49	0.0360548
49.033	0.0359578
49.066	0.035861
49.1	0.0356855
49.133	0.0355889
49.166	0.0354923
49.2	0.0354171
49.233	0.0354207
49.266	0.0353244
49.3	0.0352495
49.333	0.0351534
49.366	0.0350574
49.4	0.0349828
49.433	0.0349869
49.466	0.0348912
49.5	0.0348169
49.533	0.0347213
49.566	0.0346258
49.6	0.0344518
49.633	0.0343565
49.666	0.0342613
49.7	0.0341875
49.733	0.0340925
49.766	0.0339976
49.8	0.0339241
49.833	0.0338294
49.866	0.0337347
49.9	0.0336616
49.933	0.0335671
49.966	0.0334727
50	0.0333999
50.033	0.0333057
50.066	0.0332116
50.1	0.033239
50.133	0.0331451
50.166	0.0330513
50.2	0.032979
50.233	0.0328854
50.266	0.0328918
50.3	0.0328198
50.333	0.0327265
50.366	0.0327332
50.4	0.0326615
50.433	0.0325684
50.466	0.0325755
50.5	0.032504
50.533	0.0324113
50.566	0.0323186
50.6	0.0322474
50.633	0.0321549
50.666	0.0320625
50.7	0.0319917
50.733	0.0318995
50.766	0.0318074
50.8	0.0317368
50.833	0.0316449
50.866	0.031653
50.9	0.0315828
50.933	0.0315911
50.966	0.0315996
51	0.0315296
51.033	0.0314383
51.066	0.031347
51.1	0.0312773
51.133	0.0311863
51.166	0.0310953
51.2	0.0310259
51.233	0.0310351
51.266	0.0309444
51.3	0.0309753
51.333	0.0308848
51.366	0.0307944
51.4	0.0307256
51.433	0.0306354
51.466	0.0305453
51.5	0.0304768
51.533	0.0304869
51.566	0.0303971
51.6	0.0302289
51.633	0.0301393
51.666	0.0300497
51.7	0.0299818
51.733	0.0298925
51.766	0.0298032
51.8	0.0297356
51.833	0.0296466
51.866	0.0295576
51.9	0.0295903
51.933	0.0295016
51.966	0.0294129
52	0.0293459
52.033	0.0292575
52.066	0.0291691
52.1	0.0291024
52.133	0.0291142
52.166	0.0290261
52.2	0.0288597
52.233	0.0288718
52.266	0.0287841
52.3	0.028718
52.333	0.0286304
52.366	0.0285429
52.4	0.0284771
52.433	0.0283898
52.466	0.0283026
52.5	0.0281371
52.533	0.0280501
52.566	0.0279632
52.6	0.027898
52.633	0.0277113
52.666	0.0276247
52.7	0.0275598
52.733	0.0274734
52.766	0.0273871
52.8	0.0273225
52.833	0.0272364
52.866	0.0271504
52.9	0.0271861
52.933	0.0271003
52.966	0.0270146
53	0.0269506
53.033	0.0268651
53.066	0.0267797
53.1	0.026716
53.133	0.0265308
53.166	0.0264457
53.2	0.0263823
53.233	0.0262974
53.266	0.0263126
53.3	0.0262496
53.333	0.0261649
53.366	0.0260804
53.4	0.0260177
53.433	0.0259334
53.466	0.0257491
53.5	0.0256867
53.533	0.0256027
53.566	0.0254188
53.6	0.0253567
53.633	0.0251729
53.666	0.0249893
53.7	0.0250275
53.733	0.0248441
53.766	0.0247608
53.8	0.0246993
53.833	0.0246162
53.866	0.0245332
53.9	0.024472
53.933	0.0243892
53.966	0.0243065
54	0.0242456
54.033	0.0241631
54.066	0.0241807
54.1	0.0241201
54.133	0.0240379
54.166	0.0240558
54.2	0.0239956
54.233	0.0239137
54.266	0.0239319
54.3	0.023872
54.333	0.0237904
54.366	0.0238089
54.4	0.0237493
54.433	0.023768
54.466	0.0237868
54.5	0.0237275
54.533	0.0237465
54.566	0.0236657
54.6	0.0236067
54.633	0.023626
54.666	0.0235455
54.7	0.0234868
54.733	0.0235064
54.766	0.0234262
54.8	0.0233678
54.833	0.0232878
54.866	0.0232078
54.9	0.0231498
54.933	0.0230701
54.966	0.0229904
55	0.0229327
55.033	0.0228533
55.066	0.0227739
55.1	0.0227166
55.133	0.0226374
55.166	0.0225584
55.2	0.0225013
55.233	0.0224225
55.266	0.0223438
55.3	0.0222871
55.333	0.0223086
55.366	0.0222302
55.4	0.0222738
55.433	0.0220956
55.466	0.0220175
55.5	0.0219614
55.533	0.0218835
55.566	0.0218057
55.6	0.02175
55.633	0.0217724
55.666	0.0216949
55.7	0.0216395
55.733	0.0214622
55.766	0.0214851
55.8	0.02133
55.833	0.021253
55.866	0.0210762
55.9	0.0210214
55.933	0.0208448
55.966	0.0208683
56	0.0208138
56.033	0.0207375
56.066	0.0205613
56.1	0.0205071
56.133	0.0204311
56.166	0.0203553
56.2	0.0204014
56.233	0.0203258
56.266	0.0202502
56.3	0.0200967
56.333	0.0201214
56.366	0.0200461
56.4	0.0199929
56.433	0.0199179
56.466	0.019843
56.5	0.0197901
56.533	0.0197154
56.566	0.0196408
56.6	0.0195883
56.633	0.0195139
56.666	0.0194396
56.7	0.0193875
56.733	0.0193134
56.766	0.0192394
56.8	0.0191876
56.833	0.0190138
56.866	0.0189402
56.9	0.0188886
56.933	0.0188152
56.966	0.0187419
57	0.0186907
57.033	0.0185176
57.066	0.0184446
57.1	0.0182937
57.133	0.0182209
57.166	0.0181483
57.2	0.0180977
57.233	0.0180253
57.266	0.0179529
57.3	0.0178027
57.333	0.0176306
57.366	0.0175586
57.4	0.0175087
57.433	0.0174369
57.466	0.0173652
57.5	0.0173157
57.533	0.0172442
57.566	0.0170728
57.6	0.0170236
57.633	0.0169525
57.666	0.0168814
57.7	0.0169326
57.733	0.0168617
57.766	0.016791
57.8	0.0167425
57.833	0.016772
57.866	0.0166016
57.9	0.0164534
57.933	0.0162832
57.966	0.0163131
58	0.0161653
58.033	0.0160955
58.066	0.0160257
58.1	0.0159782
58.133	0.0159087
58.166	0.0158393
58.2	0.0156921
58.233	0.0156229
58.266	0.0155538
58.3	0.015407
58.333	0.0152382
58.366	0.0151694
58.4	0.0151229
58.433	0.0151544
58.466	0.015086
58.5	0.0151398
58.533	0.0150716
58.566	0.0150035
58.6	0.0150577
58.633	0.0149899
58.666	0.0149221
58.7	0.0148767
58.733	0.0148091
58.766	0.0147417
58.8	0.0146966
58.833	0.0146294
58.866	0.0145623
58.9	0.0145175
58.933	0.0143507
58.966	0.0143839
59	0.0143395
59.033	0.0142729
59.066	0.0142065
59.1	0.0141624
59.133	0.0140962
59.166	0.0140301
59.2	0.0139864
59.233	0.0139206
59.266	0.0138548
59.3	0.0138114
59.333	0.0136459
59.366	0.0136805
59.4	0.0135374
59.433	0.0134722
59.466	0.0134072
59.5	0.0133645
59.533	0.0131996
59.566	0.0131349
59.6	0.0130925
59.633	0.013028
59.666	0.0129636
59.7	0.0129216
59.733	0.0128574
59.766	0.0127934
59.8	0.0127517
59.833	0.0126879
59.866	0.0126242
59.9	0.0125829
59.933	0.0125194
59.966	0.012456
60	0.012415
60.033	0.0123519
60.066	0.0122888
60.1	0.0121483
60.133	0.0120854
60.166	0.0120227
60.2	0.0119825
60.233	0.01192
60.266	0.0118577
60.3	0.0118178
60.333	0.0117556
60.366	0.0115936
60.4	0.0115541
60.433	0.0114923
60.466	0.0114306
60.5	0.0113914
60.533	0.01133
60.566	0.0112686
60.6	0.0112298
60.633	0.0111687
60.666	0.0112077
60.7	0.0111692
60.733	0.0111085
60.766	0.0110478
60.8	0.0109097
60.833	0.0108493
60.866	0.0107889
60.9	0.0108512
60.933	0.0107911
60.966	0.0107311
61	0.0105937
61.033	0.0104339
61.066	0.0102743
61.1	0.0102372
61.133	0.0100778
61.166	0.0100185
61.2	0.0099818
61.233	0.00992273
61.266	0.00986378
61.3	0.0098274
61.333	0.00976867
61.366	0.00961006
61.4	0.00947403
61.433	0.00941564
61.466	0.00925736
61.5	0.00912168
61.533	0.00906363
61.566	0.00900569
61.6	0.00897036
61.633	0.00891265
61.666	0.00885505
61.7	0.00882006
61.733	0.00876269
61.766	0.00860542
61.8	0.00847078
61.833	0.00841375
61.866	0.00835682
61.9	0.00842253
61.933	0.00836583
61.966	0.00830924
62	0.0083753
62.033	0.00821893
62.066	0.00806268
62.1	0.00792908
62.133	0.00787306
62.166	0.00781714
62.2	0.00768389
62.233	0.0076282
62.266	0.00757262
62.3	0.00743971
62.333	0.00748436
62.366	0.00732911
62.4	0.00719655
62.433	0.00704154
62.466	0.00698663
62.5	0.00695441
62.533	0.00689973
62.566	0.00684515
62.6	0.00681328
62.633	0.00665893
62.666	0.00660469
62.7	0.00657317
62.733	0.00651915
62.766	0.00646525
62.8	0.00633407
62.833	0.00628038
62.866	0.00622681
62.9	0.00609598
62.933	0.00604263
62.966	0.00598939
63	0.0059589
63.033	0.00580588
63.066	0.00565298
63.1	0.00562283
63.133	0.00567015
63.166	0.00561757
63.2	0.00558777
63.233	0.00553542
63.266	0.00548318
63.3	0.00545371
63.333	0.0054017
63.366	0.00534979
63.4	0.00522067
63.433	0.00516898
63.466	0.00511741
63.5	0.00508863
63.533	0.00503727
63.566	0.00498603
63.6	0.00485759
63.633	0.00480657
63.666	0.00475566
63.7	0.00472756
63.733	0.00467687
63.766	0.00462629
63.8	0.00459853
63.833	0.00454817
63.866	0.00449792
63.9	0.00447051
63.933	0.00432048
63.966	0.00427056
64	0.00424348
64.033	0.00419378
64.066	0.00424419
64.1	0.00421745
64.133	0.00416808
64.166	0.00421882
64.2	0.00419243
64.233	0.00404339
64.266	0.00399446
64.3	0.0039684
64.333	0.00381969
64.366	0.00377109
64.4	0.00374537
64.433	0.00379698
64.466	0.00374871
64.5	0.00372333
64.533	0.00377528
64.566	0.00362733
64.6	0.00360229
64.633	0.00345456
64.666	0.00340695
64.7	0.00338224
64.733	0.00333484
64.766	0.00328755
64.8	0.00326319
64.833	0.00311612
64.866	0.00296915
64.9	0.00294512
64.933	0.00289838
64.966	0.00275174
65	0.00262805
65.033	0.00258163
65.066	0.00253533
65.1	0.00241197
65.133	0.00236588
65.166	0.0022199
65.2	0.00209688
65.233	0.00215111
65.266	0.00200546
65.3	0.00198277
65.333	0.00183733
65.366	0.001792
65.4	0.00176965
65.433	0.00172454
65.466	0.00167953
65.5	0.00165752
65.533	0.00161273
65.566	0.00156805
65.6	0.00154637
65.633	0.00140191
65.666	0.00135755
65.7	0.00133621
65.733	0.00129207
65.766	0.00114804
65.8	0.00112703
65.833	0.00108321
65.866	0.00103951
65.9	0.00101883
65.933	0.000875337
65.966	0.000931954
66	0.000911609
66.033	0.000768443
66.066	0.000625382
66.1	0.000605371
66.133	0.000562527
66.166	0.00051979
66.2	0.000500112
66.233	0.000357591
66.266	0.000315176
66.3	0.00019583
66.333	0.000153632
66.366	1.15398e-005
66.4	-7.47422e-006
66.433	-0.000149351
66.466	-0.000191121
66.5	-0.000209803
66.533	-0.000251357
66.566	-0.000292806
[truncated: 2,954 more rows]
