# Supplementary material for: Introduction to Pharmaceutical Co-amorphous Systems Using a Green Co-milling Technique
Source: J Chem Educ. 2023 Mar 23;100(4):1627–32. doi: 10.1021/acs.jchemed.3c00036 (PMC10100544; doi:10.1021/acs.jchemed.3c00036)
Supplement: Supplementary file 4 — ed3c00036_si_004.zip [file ed3c00036_si_004.zip › DSC/DSC_commercial_NPX.csv]

0	-0.879775
0	-0.879775
0	-0.879775
0.033	-0.878505
0.066	-0.877434
0.1	-0.876424
0.133	-0.876753
0.166	-0.878782
0.2	-0.883173
0.233	-0.889602
0.266	-0.897531
0.3	-0.906222
0.333	-0.914851
0.366	-0.92258
0.4	-0.928671
0.433	-0.9327
0.466	-0.934329
0.5	-0.933019
0.533	-0.929149
0.566	-0.922778
0.6	-0.913368
0.633	-0.901897
0.666	-0.888126
0.7	-0.872417
0.733	-0.854946
0.766	-0.835875
0.8	-0.815666
0.833	-0.794495
0.866	-0.772324
0.9	-0.749615
0.933	-0.726344
0.966	-0.702973
1	-0.679363
1.033	-0.655793
1.066	-0.632222
1.1	-0.609012
1.133	-0.586041
1.166	-0.56347
1.2	-0.541361
1.233	-0.51949
1.266	-0.498419
1.3	-0.47771
1.333	-0.457639
1.366	-0.438068
1.4	-0.419159
1.433	-0.400888
1.466	-0.383317
1.5	-0.366107
1.533	-0.349737
1.566	-0.333866
1.6	-0.318656
1.633	-0.303885
1.666	-0.289814
1.7	-0.276305
1.733	-0.263334
1.766	-0.251063
1.8	-0.238954
1.833	-0.227583
1.866	-0.216712
1.9	-0.206103
1.933	-0.196032
1.966	-0.186361
2	-0.177051
2.033	-0.168481
2.066	-0.15991
2.1	-0.1519
2.133	-0.144229
2.166	-0.136858
2.2	-0.129949
2.233	-0.123078
2.266	-0.116707
2.3	-0.110398
2.333	-0.104427
2.366	-0.098756
2.4	-0.0932466
2.433	-0.0877757
2.466	-0.0827048
2.5	-0.0776954
2.533	-0.0729245
2.566	-0.0682536
2.6	-0.0637442
2.633	-0.0593733
2.666	-0.0552024
2.7	-0.051193
2.733	-0.0474221
2.766	-0.0435512
2.8	-0.0398418
2.833	-0.0362709
2.866	-0.0328
2.9	-0.0295906
2.933	-0.0262197
2.966	-0.0231488
3	-0.0199394
3.033	-0.0170685
3.066	-0.0141976
3.1	-0.0114882
3.133	-0.00861729
3.166	-0.00584639
3.2	-0.00323698
3.233	-0.000666083
3.266	0.00170481
3.3	0.00411422
3.333	0.00638512
3.366	0.00855602
3.4	0.0108654
3.433	0.0130363
3.466	0.0151072
3.5	0.0174166
3.533	0.0194875
3.566	0.0213584
3.6	0.0235678
3.633	0.0254387
3.666	0.0273096
3.7	0.029319
3.733	0.0311899
3.766	0.0331608
3.8	0.0348702
3.833	0.0366411
3.866	0.038412
3.9	0.0402214
3.933	0.0417923
3.966	0.0435632
4	0.0453726
4.033	0.0469435
4.066	0.0487144
4.1	0.0503239
4.133	0.0518947
4.166	0.0533656
4.2	0.0549751
4.233	0.056546
4.266	0.0580168
4.3	0.0596263
4.333	0.0609972
4.366	0.0624681
4.4	0.0639775
4.433	0.0653484
4.466	0.0668193
4.5	0.0683287
4.533	0.0698996
4.566	0.0712705
4.6	0.0727799
4.633	0.0743508
4.666	0.0758217
4.7	0.0771311
4.733	0.078502
4.766	0.0799729
4.8	0.0812823
4.833	0.0827532
4.866	0.0840241
4.9	0.0854335
4.933	0.0867044
4.966	0.0879753
5	0.0892847
5.033	0.0907556
5.066	0.0920265
5.1	0.0934359
5.133	0.0947068
5.166	0.0959777
5.2	0.0974871
5.233	0.098758
5.266	0.100029
5.3	0.101138
5.333	0.102409
5.366	0.10368
5.4	0.104989
5.433	0.10626
5.466	0.107531
5.5	0.108741
5.533	0.110012
5.566	0.111282
5.6	0.112592
5.633	0.113863
5.666	0.115134
5.7	0.116243
5.733	0.117414
5.766	0.118685
5.8	0.119794
5.833	0.121065
5.866	0.122136
5.9	0.123446
5.933	0.124616
5.966	0.125887
6	0.126997
6.033	0.128168
6.066	0.129239
6.1	0.130348
6.133	0.131519
6.166	0.13259
6.2	0.133799
6.233	0.13487
6.266	0.135841
6.3	0.13695
6.333	0.137921
6.366	0.138892
6.4	0.139802
6.433	0.140772
6.466	0.141743
6.5	0.142853
6.533	0.143824
6.566	0.144795
6.6	0.145604
6.633	0.146575
6.666	0.147546
6.7	0.148555
6.733	0.149426
6.766	0.150297
6.8	0.151206
6.833	0.152177
6.866	0.152948
6.9	0.153958
6.933	0.154928
6.966	0.155699
7	0.156709
7.033	0.15748
7.066	0.158451
7.1	0.15926
7.133	0.160031
7.166	0.161002
7.2	0.162011
7.233	0.162782
7.266	0.163553
7.3	0.164562
7.333	0.165333
7.366	0.166104
7.4	0.167014
7.433	0.167584
7.466	0.168355
7.5	0.169265
7.533	0.170036
7.566	0.170807
7.6	0.171616
7.633	0.172387
7.666	0.173258
7.7	0.174067
7.733	0.174838
7.766	0.175509
7.8	0.176318
7.833	0.177089
7.866	0.17786
7.9	0.17867
7.933	0.17954
7.966	0.180311
8	0.180921
8.033	0.181692
8.066	0.182563
8.1	0.183172
8.133	0.183943
8.166	0.184814
8.2	0.185623
8.233	0.186394
8.266	0.187165
8.3	0.187874
8.333	0.188645
8.366	0.189416
8.4	0.190126
8.433	0.190896
8.466	0.191667
8.5	0.192477
8.533	0.193148
8.566	0.193919
8.6	0.194728
8.633	0.195399
8.666	0.19617
8.7	0.196879
8.733	0.19765
8.766	0.198421
8.8	0.19923
8.833	0.199901
8.866	0.200672
8.9	0.201382
8.933	0.202153
8.966	0.202923
9	0.203633
9.033	0.204404
9.066	0.205175
9.1	0.205884
9.133	0.206655
9.166	0.207226
9.2	0.208135
9.233	0.208706
9.266	0.209477
9.3	0.210286
9.333	0.211157
9.366	0.211928
9.4	0.212738
9.433	0.213409
9.466	0.214179
9.5	0.214789
9.533	0.21546
9.566	0.216131
9.6	0.21674
9.633	0.217411
9.666	0.217982
9.7	0.218691
9.733	0.219362
9.766	0.219933
9.8	0.220642
9.833	0.221213
9.866	0.221884
9.9	0.222494
9.933	0.223165
9.966	0.223635
10	0.224345
10.033	0.224916
10.066	0.225587
10.1	0.226196
10.133	0.226867
10.166	0.227538
10.2	0.228047
10.233	0.228618
10.266	0.229289
10.3	0.229898
10.333	0.230369
10.366	0.23104
10.4	0.23165
10.433	0.232321
10.466	0.232791
10.5	0.233501
10.533	0.233972
10.566	0.234443
10.6	0.235052
10.633	0.235523
10.666	0.236194
10.7	0.236703
10.733	0.237174
10.766	0.237745
10.8	0.238254
10.833	0.238725
10.866	0.239196
10.9	0.239906
10.933	0.240377
10.966	0.240847
11	0.241457
11.033	0.242128
11.066	0.242599
11.1	0.243308
11.133	0.243779
11.166	0.24435
11.2	0.244859
11.233	0.24553
11.266	0.246001
11.3	0.246511
11.333	0.247081
11.366	0.247552
11.4	0.248262
11.433	0.248733
11.466	0.249204
11.5	0.249813
11.533	0.250284
11.566	0.250755
11.6	0.251264
11.633	0.251735
11.666	0.252206
11.7	0.252915
11.733	0.253386
11.766	0.253857
11.8	0.254367
11.833	0.254837
11.866	0.255308
11.9	0.255818
11.933	0.256389
11.966	0.25676
12	0.257369
12.033	0.25784
12.066	0.258311
12.1	0.25882
12.133	0.259291
12.166	0.259762
12.2	0.260271
12.233	0.260942
12.266	0.261213
12.3	0.261923
12.333	0.262393
12.366	0.262864
12.4	0.263374
12.433	0.263945
12.466	0.264416
12.5	0.265125
12.533	0.265596
12.566	0.266267
12.6	0.266776
12.633	0.267347
12.666	0.267818
12.7	0.268327
12.733	0.268798
12.766	0.269269
12.8	0.269779
12.833	0.270249
12.866	0.27092
12.9	0.27143
12.933	0.271901
12.966	0.272372
13	0.272981
13.033	0.273452
13.066	0.273923
13.1	0.274432
13.133	0.274903
13.166	0.275374
13.2	0.275883
13.233	0.276354
13.266	0.276825
13.3	0.277335
13.333	0.277805
13.366	0.278276
13.4	0.278986
13.433	0.279457
13.466	0.279928
13.5	0.280437
13.533	0.280908
13.566	0.281379
13.6	0.281888
13.633	0.282259
13.666	0.28273
13.7	0.283239
13.733	0.28371
13.766	0.284181
13.8	0.284691
13.833	0.285161
13.866	0.285632
13.9	0.286142
13.933	0.286613
13.966	0.287084
14	0.287593
14.033	0.288064
14.066	0.288535
14.1	0.289044
14.133	0.289515
14.166	0.289886
14.2	0.290395
14.233	0.290866
14.266	0.291337
14.3	0.291847
14.333	0.292318
14.366	0.292788
14.4	0.293098
14.433	0.293569
14.466	0.29404
14.5	0.294349
14.533	0.29482
14.566	0.295291
14.6	0.2957
14.633	0.296171
14.666	0.296442
14.7	0.296751
14.733	0.297222
14.766	0.297593
14.8	0.298103
14.833	0.298374
14.866	0.298844
14.9	0.299154
14.933	0.299525
14.966	0.299996
15	0.300305
15.033	0.300776
15.066	0.301147
15.1	0.301656
15.133	0.302127
15.166	0.302398
15.2	0.302707
15.233	0.303178
15.266	0.303549
15.3	0.304059
15.333	0.30433
15.366	0.3048
15.4	0.30511
15.433	0.305581
15.466	0.305952
15.5	0.306461
15.533	0.306732
15.566	0.307203
15.6	0.307612
15.633	0.308083
15.666	0.308354
15.7	0.308863
15.733	0.309334
15.766	0.309605
15.8	0.310015
15.833	0.310486
15.866	0.310756
15.9	0.311266
15.933	0.311737
15.966	0.312008
16	0.312517
16.033	0.312888
16.066	0.313159
16.1	0.313668
16.133	0.313939
16.166	0.31431
16.2	0.314619
16.233	0.31509
16.266	0.315461
16.3	0.315771
16.333	0.316042
16.366	0.316412
16.4	0.316722
16.433	0.317193
16.466	0.317564
16.5	0.317973
16.533	0.318344
16.566	0.318615
16.6	0.319024
16.633	0.319495
16.666	0.319966
16.7	0.320275
16.733	0.320746
16.766	0.321017
16.8	0.321527
16.833	0.321898
16.866	0.322368
16.9	0.322678
16.933	0.322949
16.966	0.32342
17	0.323829
17.033	0.3243
17.066	0.324571
17.1	0.32498
17.133	0.325451
17.166	0.325722
17.2	0.326032
17.233	0.326402
17.266	0.326673
17.3	0.327183
17.333	0.327454
17.366	0.327925
17.4	0.328334
17.433	0.328605
17.466	0.328976
17.5	0.329485
17.533	0.329556
17.566	0.330027
17.6	0.330436
17.633	0.330707
17.666	0.330978
17.7	0.331388
17.733	0.331858
17.766	0.332129
17.8	0.332539
17.833	0.33301
17.866	0.333281
17.9	0.33359
17.933	0.334061
17.966	0.334432
18	0.334741
18.033	0.335012
18.066	0.335383
18.1	0.335692
18.133	0.336163
18.166	0.336534
18.2	0.336844
18.233	0.337314
18.266	0.337585
18.3	0.337995
18.333	0.338266
18.366	0.338637
18.4	0.338946
18.433	0.339217
18.466	0.339588
18.5	0.339897
18.533	0.340168
18.566	0.340339
18.6	0.340748
18.633	0.341019
18.666	0.34129
18.7	0.3415
18.733	0.34187
18.766	0.342141
18.8	0.342451
18.833	0.342822
18.866	0.342893
18.9	0.343302
18.933	0.343573
18.966	0.343944
19	0.344053
19.033	0.344424
19.066	0.344595
19.1	0.344904
19.133	0.345075
19.166	0.345146
19.2	0.345556
19.233	0.345826
19.266	0.346197
19.3	0.346307
19.333	0.346678
19.366	0.346949
19.4	0.347158
19.433	0.347329
19.466	0.3474
19.5	0.347809
19.533	0.34798
19.566	0.348251
19.6	0.34856
19.633	0.348931
19.666	0.349202
19.7	0.349412
19.733	0.349682
19.766	0.350053
19.8	0.350363
19.833	0.350834
19.866	0.351105
19.9	0.351614
19.933	0.352085
19.966	0.352456
20	0.352765
20.033	0.353136
20.066	0.353407
20.1	0.353716
20.133	0.353887
20.166	0.354058
20.2	0.354268
20.233	0.354339
20.266	0.354709
20.3	0.354719
20.333	0.35489
20.366	0.355061
20.4	0.35517
20.433	0.355341
20.466	0.355512
20.5	0.355721
20.533	0.355792
20.566	0.356163
20.6	0.356372
20.633	0.356443
20.666	0.356614
20.7	0.357024
20.733	0.357095
20.766	0.357465
20.8	0.357675
20.833	0.357946
20.866	0.358217
20.9	0.358626
20.933	0.358697
20.966	0.359068
21	0.359377
21.033	0.359548
21.066	0.359719
21.1	0.360028
21.133	0.360199
21.166	0.36047
21.2	0.36088
21.233	0.361151
21.266	0.361321
21.3	0.361631
21.333	0.362002
21.366	0.362273
21.4	0.362582
21.433	0.362953
21.466	0.363224
21.5	0.363733
21.533	0.364004
21.566	0.364375
21.6	0.364684
21.633	0.365055
21.666	0.365326
21.7	0.365636
21.733	0.366107
21.766	0.366477
21.8	0.366787
21.833	0.367158
21.866	0.367429
21.9	0.367738
21.933	0.368109
21.966	0.36838
22	0.368689
22.033	0.36906
22.066	0.369331
22.1	0.36974
22.133	0.370011
22.166	0.370182
22.2	0.370492
22.233	0.370863
22.266	0.371133
22.3	0.371343
22.333	0.371614
22.366	0.371785
22.4	0.372094
22.433	0.372265
22.466	0.372536
22.5	0.372745
22.533	0.373116
22.566	0.373387
22.6	0.373696
22.633	0.374067
22.666	0.374138
22.7	0.374348
22.733	0.374719
22.766	0.374989
22.8	0.375199
22.833	0.37547
22.866	0.375841
22.9	0.37615
22.933	0.376321
22.966	0.376592
23	0.376901
23.033	0.377072
23.066	0.377443
23.1	0.377753
23.133	0.377923
23.166	0.378194
23.2	0.378404
23.233	0.378675
23.266	0.378846
23.3	0.379155
23.333	0.379326
23.366	0.379497
23.4	0.379806
23.433	0.379977
23.466	0.380348
23.5	0.380457
23.533	0.380628
23.566	0.380999
23.6	0.381109
23.633	0.381479
23.666	0.38175
23.7	0.38206
23.733	0.382231
23.766	0.382602
23.8	0.382711
23.833	0.383082
23.866	0.383353
23.9	0.383562
23.933	0.383833
23.966	0.384204
24	0.384513
24.033	0.384784
24.066	0.385155
24.1	0.385365
24.133	0.385635
24.166	0.385806
24.2	0.386116
24.233	0.386287
24.266	0.386558
24.3	0.386767
24.333	0.386938
24.366	0.387209
24.4	0.387418
24.433	0.387589
24.466	0.38786
24.5	0.388069
24.533	0.38834
24.566	0.388511
24.6	0.388921
24.633	0.388991
24.666	0.389162
24.7	0.389372
24.733	0.389643
24.766	0.389814
24.8	0.390023
24.833	0.390194
24.866	0.390465
24.9	0.390674
24.933	0.390845
24.966	0.391116
25	0.391325
25.033	0.391596
25.066	0.391867
25.1	0.392277
25.133	0.392447
25.166	0.392718
25.2	0.393028
25.233	0.393199
25.266	0.39337
25.3	0.393679
25.333	0.39385
25.366	0.394021
25.4	0.39433
25.433	0.394501
25.466	0.394772
25.5	0.395181
25.533	0.395352
25.566	0.395423
25.6	0.395833
25.633	0.396004
25.666	0.396074
25.7	0.396284
25.733	0.396455
25.766	0.396626
25.8	0.396735
25.833	0.396906
25.866	0.397077
25.9	0.397286
25.933	0.397457
25.966	0.397728
26	0.397937
26.033	0.398008
26.066	0.398179
26.1	0.398389
26.133	0.39856
26.166	0.39873
26.2	0.39884
26.233	0.399011
26.266	0.399382
26.3	0.399491
26.333	0.399662
26.366	0.399633
26.4	0.400042
26.433	0.400013
26.466	0.400184
26.5	0.400293
26.533	0.400364
26.566	0.400435
26.6	0.400645
26.633	0.400816
26.666	0.400986
26.7	0.401096
26.733	0.401267
26.766	0.401438
26.8	0.401647
26.833	0.401818
26.866	0.401889
26.9	0.402098
26.933	0.402269
26.966	0.40254
27	0.402749
27.033	0.40292
27.066	0.403091
27.1	0.403201
27.133	0.403372
27.166	0.403542
27.2	0.403752
27.233	0.403823
27.266	0.403894
27.3	0.404003
27.333	0.404174
27.366	0.404345
27.4	0.404354
27.433	0.404525
27.466	0.404696
27.5	0.404905
27.533	0.404976
27.566	0.405147
27.6	0.405357
27.633	0.405528
27.666	0.405498
27.7	0.405708
27.733	0.405779
27.766	0.40595
27.8	0.406159
27.833	0.40633
27.866	0.406401
27.9	0.40651
27.933	0.406581
27.966	0.406752
28	0.406961
28.033	0.407132
28.066	0.407303
28.1	0.407413
28.133	0.407584
28.166	0.407754
28.2	0.407964
28.233	0.408035
28.266	0.408206
28.3	0.408415
28.333	0.408586
28.366	0.408757
28.4	0.408766
28.433	0.408937
28.466	0.409008
28.5	0.409018
28.533	0.409188
28.566	0.409159
28.6	0.409369
28.633	0.40934
28.666	0.409411
28.7	0.40952
28.733	0.409691
28.766	0.409662
28.8	0.409871
28.833	0.409842
28.866	0.410013
28.9	0.410222
28.933	0.410393
28.966	0.410464
29	0.410574
29.033	0.410644
29.066	0.410815
29.1	0.411025
29.133	0.411196
29.166	0.411267
29.2	0.411476
29.233	0.411847
29.266	0.411918
29.3	0.412327
29.333	0.412498
29.366	0.412569
29.4	0.412778
29.433	0.412949
29.466	0.41312
29.5	0.41323
29.533	0.4136
29.566	0.413771
29.6	0.413881
29.633	0.414052
29.666	0.414023
29.7	0.414232
29.733	0.414503
29.766	0.414674
29.8	0.414883
29.833	0.415054
29.866	0.415225
29.9	0.415334
29.933	0.415505
29.966	0.415676
30	0.415886
30.033	0.415956
30.066	0.416127
30.1	0.416137
30.133	0.416308
30.166	0.416479
30.2	0.416688
30.233	0.416859
30.266	0.41693
30.3	0.417139
30.333	0.41741
30.366	0.417481
30.4	0.41779
30.433	0.417761
30.466	0.417932
30.5	0.418142
30.533	0.418312
30.566	0.418383
30.6	0.418493
30.633	0.418564
30.666	0.418535
30.7	0.418644
30.733	0.418715
30.766	0.418786
30.8	0.418795
30.833	0.418966
30.866	0.419037
30.9	0.419146
30.933	0.419217
30.966	0.419388
31	0.419598
31.033	0.419568
31.066	0.419739
31.1	0.419949
31.133	0.41992
31.166	0.420091
31.2	0.4202
31.233	0.420371
31.266	0.420542
31.3	0.420551
31.333	0.420722
31.366	0.420893
31.4	0.421002
31.433	0.421173
31.466	0.421344
31.5	0.421554
31.533	0.421625
31.566	0.421795
31.6	0.421805
31.633	0.421976
31.666	0.421947
31.7	0.422156
31.733	0.422327
31.766	0.422298
31.8	0.422507
31.833	0.422478
31.866	0.422649
31.9	0.422658
31.933	0.422629
31.966	0.4228
32	0.42281
32.033	0.422781
32.066	0.422851
32.1	0.422961
32.133	0.423132
32.166	0.423103
32.2	0.423312
32.233	0.423283
32.266	0.423454
32.3	0.423663
32.333	0.423834
32.366	0.423805
32.4	0.424014
32.433	0.424085
32.466	0.424056
32.5	0.424266
32.533	0.424437
32.566	0.424407
32.6	0.424617
32.633	0.424788
32.666	0.424759
32.7	0.424968
32.733	0.425039
32.766	0.42521
32.8	0.425219
32.833	0.42529
32.866	0.425261
32.9	0.42547
32.933	0.425441
32.966	0.425412
33	0.425422
33.033	0.425593
33.066	0.425563
33.1	0.425573
33.133	0.425744
33.166	0.425915
33.2	0.425924
33.233	0.426095
33.266	0.426066
33.3	0.426275
33.333	0.426346
33.366	0.426417
33.4	0.426526
33.433	0.426697
33.466	0.426868
33.5	0.427078
33.533	0.427049
33.566	0.427219
33.6	0.427329
33.633	0.4274
33.666	0.427471
33.7	0.42768
33.733	0.427651
33.766	0.427822
33.8	0.428031
33.833	0.428002
33.866	0.428173
33.9	0.428382
33.933	0.428453
33.966	0.428624
34	0.428634
34.033	0.428805
34.066	0.428775
34.1	0.428985
34.133	0.429156
34.166	0.429327
34.2	0.429436
34.233	0.429607
34.266	0.429778
34.3	0.429787
34.333	0.429958
34.366	0.430129
34.4	0.430139
34.433	0.430309
34.466	0.43028
34.5	0.43059
34.533	0.430561
34.566	0.430732
34.6	0.430941
34.633	0.430912
34.666	0.431083
34.7	0.431292
34.733	0.431263
34.766	0.431434
34.8	0.431443
34.833	0.431614
34.866	0.431585
34.9	0.431595
34.933	0.431765
34.966	0.431936
35	0.431946
35.033	0.432117
35.066	0.432188
35.1	0.432397
35.133	0.432368
35.166	0.432539
35.2	0.432748
35.233	0.432919
35.266	0.43299
35.3	0.433199
35.333	0.43337
35.366	0.433341
35.4	0.433551
35.433	0.433721
35.466	0.433792
35.5	0.434002
35.533	0.434173
35.566	0.434344
35.6	0.434553
35.633	0.434624
35.666	0.434795
35.7	0.435004
35.733	0.434975
35.766	0.435146
35.8	0.435355
35.833	0.435326
35.866	0.435497
35.9	0.435607
35.933	0.435677
35.966	0.435748
36	0.435858
36.033	0.435829
36.066	0.4358
36.1	0.436009
36.133	0.43598
36.166	0.436151
36.2	0.43616
36.233	0.436131
36.266	0.436302
36.3	0.436311
36.333	0.436282
36.366	0.436453
36.4	0.436663
36.433	0.436633
36.466	0.436804
36.5	0.436914
36.533	0.437085
36.566	0.437056
36.6	0.437265
36.633	0.437436
36.666	0.437607
36.7	0.437616
36.733	0.437787
36.766	0.437858
36.8	0.437967
36.833	0.438038
36.866	0.438109
36.9	0.438219
36.933	0.438189
36.966	0.43826
37	0.43827
37.033	0.438241
37.066	0.438212
37.1	0.438221
37.133	0.438292
37.166	0.438363
37.2	0.438372
37.233	0.438443
37.266	0.438514
37.3	0.438623
37.333	0.438694
37.366	0.438865
37.4	0.438875
37.433	0.439046
37.466	0.439016
37.5	0.439226
37.533	0.439397
37.566	0.439368
37.6	0.439577
37.633	0.439548
37.666	0.439719
37.7	0.439928
37.733	0.439899
37.766	0.44007
37.8	0.440079
37.833	0.44015
37.866	0.440321
37.9	0.440331
37.933	0.440502
37.966	0.440672
38	0.440882
38.033	0.441053
38.066	0.441124
38.1	0.441133
38.133	0.441304
38.166	0.441475
38.2	0.441684
38.233	0.441655
38.266	0.441826
38.3	0.442035
38.333	0.442106
38.366	0.442177
38.4	0.442287
38.433	0.442458
38.466	0.442628
38.5	0.442838
38.533	0.442809
38.566	0.44298
38.6	0.442989
38.633	0.44316
38.666	0.443231
38.7	0.44344
38.733	0.443711
38.766	0.443782
38.8	0.443891
38.833	0.444062
38.866	0.444233
38.9	0.444443
38.933	0.444614
38.966	0.444684
39	0.444894
39.033	0.444865
39.066	0.445036
39.1	0.445245
39.133	0.445216
39.166	0.445387
39.2	0.445596
39.233	0.445667
39.266	0.445838
39.3	0.446047
39.333	0.446218
39.366	0.446189
39.4	0.446399
39.433	0.44647
39.466	0.44664
39.5	0.44665
39.533	0.446821
39.566	0.446992
39.6	0.447201
39.633	0.447172
39.666	0.447343
39.7	0.447352
39.733	0.447523
39.766	0.447494
39.8	0.447504
39.833	0.447674
39.866	0.447645
39.9	0.447855
39.933	0.447826
39.966	0.447796
40	0.448006
40.033	0.447977
40.066	0.447948
40.1	0.448157
40.133	0.448128
40.166	0.448099
40.2	0.448308
40.233	0.448279
40.266	0.44845
40.3	0.44846
40.333	0.44863
40.366	0.448601
40.4	0.448611
40.433	0.448782
40.466	0.448753
40.5	0.448962
40.533	0.449133
40.566	0.449104
40.6	0.449113
40.633	0.449284
40.666	0.449255
40.7	0.449464
40.733	0.449435
40.766	0.449606
40.8	0.449816
40.833	0.449786
40.866	0.449957
40.9	0.449967
40.933	0.450138
40.966	0.450109
41	0.450318
41.033	0.450289
41.066	0.45026
41.1	0.450469
41.133	0.45054
41.166	0.450611
41.2	0.45072
41.233	0.450791
41.266	0.450762
41.3	0.450772
41.333	0.450742
41.366	0.450913
41.4	0.450923
41.433	0.451094
41.466	0.451065
41.5	0.451074
41.533	0.451245
41.566	0.451216
41.6	0.451225
41.633	0.451196
41.666	0.451067
41.7	0.451276
41.733	0.451447
41.766	0.451418
41.8	0.451628
41.833	0.451698
41.866	0.451869
41.9	0.452079
41.933	0.45225
41.966	0.452221
42	0.45243
42.033	0.452401
42.066	0.452572
42.1	0.452581
42.133	0.452552
42.166	0.452523
42.2	0.452732
42.233	0.452703
42.266	0.452674
42.3	0.452684
42.333	0.452854
42.366	0.452825
42.4	0.452935
42.433	0.452906
42.466	0.452877
42.5	0.453086
42.533	0.453057
42.566	0.453228
42.6	0.453237
42.633	0.453408
42.666	0.453479
42.7	0.453588
42.733	0.453659
42.766	0.45373
42.8	0.45384
42.833	0.454011
42.866	0.453981
42.9	0.454191
42.933	0.454362
42.966	0.454333
43	0.454542
43.033	0.454713
43.066	0.454684
43.1	0.454793
43.133	0.454864
43.166	0.454935
43.2	0.455144
43.233	0.455115
43.266	0.455186
43.3	0.455296
43.333	0.455367
43.366	0.455337
43.4	0.455347
43.433	0.455318
43.466	0.455289
43.5	0.455298
43.533	0.455469
43.566	0.45544
43.6	0.455649
43.633	0.45562
43.666	0.455791
43.7	0.4558
43.733	0.455971
43.766	0.456142
43.8	0.456152
43.833	0.456123
43.866	0.456293
43.9	0.456303
43.933	0.456474
43.966	0.456445
44	0.456454
44.033	0.456425
44.066	0.456496
44.1	0.456605
44.133	0.456676
44.166	0.456647
44.2	0.456656
44.233	0.456627
44.266	0.456798
44.3	0.456608
44.333	0.456679
44.366	0.456649
44.4	0.456659
44.433	0.45663
44.466	0.456601
44.5	0.45671
44.533	0.456681
44.566	0.456752
44.6	0.456861
44.633	0.456832
44.666	0.457003
44.7	0.457012
44.733	0.456983
44.766	0.457154
44.8	0.457164
44.833	0.457135
44.866	0.457105
44.9	0.457315
44.933	0.457286
44.966	0.457257
45	0.457466
45.033	0.457437
45.066	0.457608
45.1	0.457617
45.133	0.457788
45.166	0.457759
45.2	0.457768
45.233	0.457939
45.266	0.45791
45.3	0.45802
45.333	0.457991
45.366	0.457961
45.4	0.457971
45.433	0.457942
45.466	0.458113
45.5	0.458122
45.533	0.458293
45.566	0.458464
45.6	0.458473
45.633	0.458444
45.666	0.458615
45.7	0.458625
45.733	0.458595
45.766	0.458566
45.8	0.458776
45.833	0.458747
45.866	0.458818
45.9	0.458927
45.933	0.458998
45.966	0.458969
46	0.459078
46.033	0.459149
46.066	0.45912
46.1	0.459329
46.133	0.4593
46.166	0.459471
46.2	0.459481
46.233	0.459451
46.266	0.459622
46.3	0.459632
46.333	0.459603
46.366	0.459774
46.4	0.459783
46.433	0.459954
46.466	0.459925
46.5	0.460134
46.533	0.460205
46.566	0.460276
46.6	0.460385
46.633	0.460556
46.666	0.460727
46.7	0.460937
46.733	0.461107
46.766	0.461078
46.8	0.461288
46.833	0.461259
46.866	0.46133
46.9	0.461539
46.933	0.46171
46.966	0.461681
47	0.46189
47.033	0.461861
47.066	0.462032
47.1	0.462041
47.133	0.462212
47.166	0.462183
47.2	0.462393
47.233	0.462563
47.266	0.462534
47.3	0.462744
47.333	0.462715
47.366	0.462686
47.4	0.462695
47.433	0.462866
47.466	0.462837
47.5	0.462846
47.533	0.463017
47.566	0.463188
47.6	0.463197
47.633	0.463368
47.666	0.463539
47.7	0.463549
47.733	0.463619
47.766	0.46369
47.8	0.4637
47.833	0.463871
47.866	0.463842
47.9	0.464051
47.933	0.464022
47.966	0.463993
48	0.464002
48.033	0.464173
48.066	0.464144
48.1	0.464353
48.133	0.464324
48.166	0.464295
48.2	0.464305
48.233	0.464375
48.266	0.464346
48.3	0.464456
48.333	0.464527
48.366	0.464498
48.4	0.464507
48.433	0.464678
48.466	0.464649
48.5	0.464658
48.533	0.464629
48.566	0.4646
48.6	0.464709
48.633	0.46468
48.666	0.464651
48.7	0.464661
48.733	0.464832
48.766	0.464802
48.8	0.464812
48.833	0.464883
48.866	0.464954
48.9	0.464963
48.933	0.465034
48.966	0.465105
49	0.465214
49.033	0.465185
49.066	0.465156
49.1	0.465365
49.133	0.465336
49.166	0.465307
49.2	0.465317
49.233	0.465488
49.266	0.465458
49.3	0.465668
49.333	0.465639
49.366	0.46561
49.4	0.465719
49.433	0.46569
49.466	0.465661
49.5	0.46567
49.533	0.465641
49.566	0.465612
49.6	0.465721
49.633	0.465692
49.666	0.465663
49.7	0.465673
49.733	0.465644
49.766	0.465614
49.8	0.465724
49.833	0.465695
49.866	0.465666
49.9	0.465675
49.933	0.465646
49.966	0.465817
50	0.465826
50.033	0.465797
50.066	0.465868
50.1	0.465877
50.133	0.466048
50.166	0.466019
50.2	0.466029
50.233	0.466
50.266	0.46597
50.3	0.46618
50.333	0.466151
50.366	0.466322
50.4	0.466331
50.433	0.466502
50.466	0.466473
50.5	0.466382
50.533	0.466553
50.566	0.466524
50.6	0.466533
50.633	0.466504
50.666	0.466475
50.7	0.466485
50.733	0.466556
50.766	0.466526
50.8	0.466536
50.833	0.466507
50.866	0.466678
50.9	0.466687
50.933	0.466658
50.966	0.466629
51	0.466738
51.033	0.466709
51.066	0.46688
51.1	0.466889
51.133	0.46686
51.166	0.466831
51.2	0.467041
51.233	0.467012
51.266	0.467182
51.3	0.467192
51.333	0.467363
51.366	0.467334
51.4	0.467543
51.433	0.467614
51.466	0.467685
51.5	0.467694
51.533	0.467665
51.566	0.467836
51.6	0.467846
51.633	0.467816
51.666	0.467787
51.7	0.467797
51.733	0.467868
51.766	0.467839
51.8	0.467848
51.833	0.467819
51.866	0.46779
51.9	0.467899
51.933	0.46787
51.966	0.467941
52	0.46805
52.033	0.468021
52.066	0.468192
52.1	0.468202
52.133	0.468172
52.166	0.468343
52.2	0.468353
52.233	0.468324
52.266	0.468295
52.3	0.468304
52.333	0.468375
52.366	0.468346
52.4	0.468355
52.433	0.468326
52.466	0.468297
52.5	0.468406
52.533	0.468377
52.566	0.468148
52.6	0.468158
52.633	0.468228
52.666	0.468199
52.7	0.468009
52.733	0.46808
52.766	0.468051
52.8	0.46806
52.833	0.467831
52.866	0.467902
52.9	0.467911
52.933	0.467882
52.966	0.467753
53	0.467762
53.033	0.467733
53.066	0.467904
53.1	0.467914
53.133	0.468084
53.166	0.468055
53.2	0.468065
53.233	0.468036
53.266	0.468007
53.3	0.468116
53.333	0.468087
53.366	0.468058
53.4	0.468267
53.433	0.468238
53.466	0.468209
53.5	0.468118
53.533	0.468189
53.566	0.46806
53.6	0.46807
53.633	0.46804
53.666	0.468011
53.7	0.468121
53.733	0.468092
53.766	0.467863
53.8	0.467972
53.833	0.467743
53.866	0.467714
53.9	0.467723
53.933	0.467794
53.966	0.467865
54	0.467974
54.033	0.467945
54.066	0.467916
54.1	0.467926
54.133	0.468096
54.166	0.468067
54.2	0.468277
54.233	0.468248
54.266	0.468419
54.3	0.468428
54.333	0.468599
54.366	0.46857
54.4	0.468779
54.433	0.46875
54.466	0.468921
54.5	0.46893
54.533	0.468901
54.566	0.469072
54.6	0.469282
54.633	0.469253
54.666	0.469223
54.7	0.469433
54.733	0.469404
54.766	0.469575
54.8	0.469584
54.833	0.469555
54.866	0.469526
54.9	0.469735
54.933	0.469706
54.966	0.469677
55	0.469786
55.033	0.469857
55.066	0.469828
55.1	0.469938
55.133	0.469909
55.166	0.469879
55.2	0.469889
55.233	0.47006
55.266	0.470031
55.3	0.47004
55.333	0.470011
55.366	0.470082
55.4	0.470191
55.433	0.470262
55.466	0.470333
55.5	0.470442
55.533	0.470513
55.566	0.470584
55.6	0.470694
55.633	0.470665
55.666	0.470835
55.7	0.470845
55.733	0.470916
55.766	0.470887
55.8	0.471096
55.833	0.471067
55.866	0.471038
55.9	0.471047
55.933	0.471018
55.966	0.470989
56	0.471098
56.033	0.471069
56.066	0.47104
56.1	0.47105
56.133	0.471021
56.166	0.470991
56.2	0.471101
56.233	0.471072
56.266	0.470843
56.3	0.470952
56.333	0.470923
56.366	0.470894
56.4	0.470803
56.433	0.470774
56.466	0.470745
56.5	0.470754
56.533	0.470625
56.566	0.470596
56.6	0.470606
56.633	0.470477
56.666	0.470447
56.7	0.470457
56.733	0.470228
56.766	0.470299
56.8	0.470108
56.833	0.469979
56.866	0.46995
56.9	0.469859
56.933	0.46983
56.966	0.469801
57	0.469811
57.033	0.469681
57.066	0.469652
57.1	0.469662
57.133	0.469633
57.166	0.469604
57.2	0.469713
57.233	0.469684
57.266	0.469755
57.3	0.469864
57.333	0.469835
57.366	0.469806
57.4	0.469715
57.433	0.469686
57.466	0.469657
57.5	0.469667
57.533	0.469637
57.566	0.469608
57.6	0.469718
57.633	0.469689
57.666	0.46946
57.7	0.469569
57.733	0.46954
57.766	0.469511
57.8	0.46952
57.833	0.469391
57.866	0.469362
57.9	0.469371
57.933	0.469342
57.966	0.469313
58	0.469423
58.033	0.469193
58.066	0.469164
58.1	0.469174
58.133	0.469045
58.166	0.469016
58.2	0.468925
58.233	0.468896
58.266	0.468867
58.3	0.468876
58.333	0.468747
58.366	0.468718
58.4	0.468727
58.433	0.468698
58.466	0.468769
58.5	0.468779
58.533	0.468749
58.566	0.46872
58.6	0.46873
58.633	0.468901
58.666	0.468872
58.7	0.468881
58.733	0.469052
58.766	0.469023
58.8	0.469232
58.833	0.469203
58.866	0.469374
58.9	0.469383
58.933	0.469354
58.966	0.469425
59	0.469435
59.033	0.469405
59.066	0.469376
59.1	0.469386
59.133	0.469557
59.166	0.469528
59.2	0.469537
59.233	0.469708
59.266	0.469679
59.3	0.469588
59.333	0.469759
59.366	0.46953
59.4	0.469539
59.433	0.46961
59.466	0.469581
59.5	0.469791
59.533	0.469761
59.566	0.469932
59.6	0.469942
59.633	0.469913
59.666	0.469884
59.7	0.469893
59.733	0.470064
59.766	0.470035
59.8	0.470044
59.833	0.470115
59.866	0.470086
59.9	0.470095
59.933	0.470266
59.966	0.470037
60	0.470047
60.033	0.470118
60.066	0.470088
60.1	0.470098
60.133	0.470069
60.166	0.46994
60.2	0.469949
60.233	0.46972
60.266	0.469791
60.3	0.4698
60.333	0.469571
60.366	0.469642
60.4	0.469651
60.433	0.469622
60.466	0.469593
60.5	0.469603
60.533	0.469574
60.566	0.469644
60.6	0.469754
60.633	0.469825
60.666	0.469796
60.7	0.469805
60.733	0.469976
60.766	0.469947
60.8	0.469956
60.833	0.469927
60.866	0.469898
60.9	0.470007
60.933	0.469978
60.966	0.469949
61	0.469959
61.033	0.46993
61.066	0.4699
61.1	0.46981
61.133	0.469781
61.166	0.469752
61.2	0.469661
61.233	0.469632
61.266	0.469503
61.3	0.469512
61.333	0.469483
61.366	0.469354
61.4	0.469163
61.433	0.469134
61.466	0.469205
61.5	0.469015
61.533	0.468886
61.566	0.468856
61.6	0.468666
61.633	0.468737
61.666	0.468708
61.7	0.468717
61.733	0.468688
61.766	0.468659
61.8	0.468768
61.833	0.468739
61.866	0.46871
61.9	0.468719
61.933	0.46869
61.966	0.468661
62	0.468771
62.033	0.468742
62.066	0.468712
62.1	0.468622
62.133	0.468593
62.166	0.468364
62.2	0.468373
62.233	0.468244
62.266	0.468215
62.3	0.468124
62.333	0.468095
62.366	0.467966
62.4	0.467975
62.433	0.467746
62.466	0.467717
62.5	0.467927
62.533	0.467898
62.566	0.467968
62.6	0.467978
62.633	0.467949
62.666	0.46772
62.7	0.467929
62.733	0.4679
62.766	0.467971
62.8	0.46798
62.833	0.467951
62.866	0.467922
62.9	0.467932
62.933	0.467902
62.966	0.467973
63	0.468083
63.033	0.468154
63.066	0.468125
63.1	0.468134
63.133	0.468105
63.166	0.468076
63.2	0.467985
63.233	0.467956
63.266	0.467927
63.3	0.467936
63.333	0.468007
63.366	0.467978
63.4	0.467988
63.433	0.467958
63.466	0.467829
63.5	0.467839
63.533	0.46761
63.566	0.467681
63.6	0.46749
63.633	0.467461
63.666	0.467532
63.7	0.467541
63.733	0.467512
63.766	0.467483
63.8	0.467492
63.833	0.467463
63.866	0.467634
63.9	0.467844
63.933	0.467814
63.966	0.467785
64	0.467895
64.033	0.467966
64.066	0.467837
64.1	0.467846
64.133	0.467817
64.166	0.467788
64.2	0.467897
64.233	0.467868
64.266	0.467839
64.3	0.467848
64.333	0.467819
64.366	0.46779
64.4	0.4679
64.433	0.46787
64.466	0.467841
64.5	0.467851
64.533	0.468022
64.566	0.467893
64.6	0.467902
64.633	0.467873
64.666	0.467644
64.7	0.467553
64.733	0.467524
64.766	0.467395
64.8	0.467204
64.833	0.467175
64.866	0.467046
64.9	0.467056
64.933	0.467026
64.966	0.467097
65	0.467107
65.033	0.467078
65.066	0.466949
65.1	0.466958
65.133	0.466729
65.166	0.4667
65.2	0.466609
65.233	0.46658
65.266	0.466451
65.3	0.46646
65.333	0.466431
65.366	0.466402
65.4	0.466412
65.433	0.466482
65.466	0.466253
65.5	0.466263
65.533	0.466434
65.566	0.466405
65.6	0.466514
65.633	0.466485
65.666	0.466456
65.7	0.466265
65.733	0.466336
65.766	0.466307
65.8	0.466316
65.833	0.466287
65.866	0.466258
65.9	0.466168
65.933	0.466139
65.966	0.466009
66	0.466119
66.033	0.46619
66.066	0.466161
66.1	0.46617
66.133	0.466141
66.166	0.466112
66.2	0.466121
66.233	0.466192
66.266	0.466163
66.3	0.466172
66.333	0.466043
66.366	0.466014
66.4	0.465824
66.433	0.465895
66.466	0.465665
66.5	0.465675
66.533	0.465646
66.566	0.465517
[truncated: 2,954 more rows]
