# Supplementary material for: Introduction to Pharmaceutical Co-amorphous Systems Using a Green Co-milling Technique
Source: J Chem Educ. 2023 Mar 23;100(4):1627–32. doi: 10.1021/acs.jchemed.3c00036 (PMC10100544; doi:10.1021/acs.jchemed.3c00036)
Supplement: Supplementary file 4 — ed3c00036_si_004.zip [file ed3c00036_si_004.zip › DSC/DSC_milled_CIM.csv]

0	-0.503621
0	-0.503621
0	-0.503621
0	-0.503621
0	-0.503621
0.033	-0.503152
0.066	-0.502783
0.1	-0.5024
0.133	-0.502531
0.166	-0.503462
0.2	-0.505379
0.233	-0.50801
0.266	-0.511441
0.3	-0.515058
0.333	-0.518689
0.366	-0.52202
0.4	-0.524637
0.433	-0.526468
0.466	-0.527199
0.5	-0.526816
0.533	-0.525348
0.566	-0.522779
0.6	-0.519096
0.633	-0.514427
0.666	-0.508758
0.7	-0.502275
0.733	-0.495006
0.766	-0.487037
0.8	-0.478454
0.833	-0.469285
0.866	-0.459816
0.9	-0.449933
0.933	-0.439664
0.966	-0.429295
1	-0.418712
1.033	-0.408043
1.066	-0.397274
1.1	-0.386491
1.133	-0.375722
1.166	-0.365054
1.2	-0.354571
1.233	-0.344102
1.266	-0.333833
1.3	-0.32365
1.333	-0.313681
1.366	-0.303912
1.4	-0.294329
1.433	-0.28496
1.466	-0.275791
1.5	-0.266908
1.533	-0.258239
1.566	-0.24977
1.6	-0.241487
1.633	-0.233518
1.666	-0.225849
1.7	-0.218366
1.733	-0.211097
1.766	-0.204029
1.8	-0.197245
1.833	-0.190677
1.866	-0.184308
1.9	-0.178125
1.933	-0.172256
1.966	-0.166587
2	-0.161004
2.033	-0.155735
2.066	-0.150566
2.1	-0.145683
2.133	-0.140914
2.166	-0.136345
2.2	-0.131962
2.233	-0.127693
2.266	-0.123624
2.3	-0.119641
2.333	-0.115872
2.366	-0.112203
2.4	-0.10862
2.433	-0.105252
2.466	-0.101883
2.5	-0.0986995
2.533	-0.0956307
2.566	-0.0925618
2.6	-0.0896787
2.633	-0.0868098
2.666	-0.0841409
2.7	-0.0815579
2.733	-0.078989
2.766	-0.0765201
2.8	-0.074137
2.833	-0.0717681
2.866	-0.0694993
2.9	-0.0673162
2.933	-0.0651473
2.966	-0.0630784
3	-0.0610953
3.033	-0.0591265
3.066	-0.0572576
3.1	-0.0554745
3.133	-0.0536056
3.166	-0.0519367
3.2	-0.0502536
3.233	-0.0485848
3.266	-0.0470159
3.3	-0.0454328
3.333	-0.0438639
3.366	-0.042495
3.4	-0.041012
3.433	-0.0396431
3.466	-0.0382742
3.5	-0.0368911
3.533	-0.0356222
3.566	-0.0343534
3.6	-0.0330703
3.633	-0.0319014
3.666	-0.0306325
3.7	-0.0294494
3.733	-0.0283806
3.766	-0.0271117
3.8	-0.0260286
3.833	-0.0249597
3.866	-0.0238908
3.9	-0.0227077
3.933	-0.0217389
3.966	-0.02077
4	-0.0196869
4.033	-0.018718
4.066	-0.0177491
4.1	-0.0167661
4.133	-0.0157972
4.166	-0.0149283
4.2	-0.0139452
4.233	-0.0130763
4.266	-0.0122075
4.3	-0.0113244
4.333	-0.0104555
4.366	-0.00958662
4.4	-0.00880353
4.433	-0.00793465
4.466	-0.00716577
4.5	-0.00628269
4.533	-0.00551381
4.566	-0.00464493
4.6	-0.00386185
4.633	-0.00319297
4.666	-0.00232409
4.7	-0.001641
4.733	-0.000872124
4.766	-0.000203246
4.8	0.000579841
4.833	0.00124872
4.866	0.0020176
4.9	0.00270068
4.933	0.00336956
4.966	0.00403844
5	0.00472153
5.033	0.0054904
5.066	0.00615928
5.1	0.00684237
5.133	0.00751125
5.166	0.00818013
5.2	0.00886321
5.233	0.00943209
5.266	0.010101
5.3	0.0107841
5.333	0.0114529
5.366	0.0121218
5.4	0.0127049
5.433	0.0133738
5.466	0.0139427
5.5	0.0145257
5.533	0.0151946
5.566	0.0157635
5.6	0.0164466
5.633	0.0170155
5.666	0.0176843
5.7	0.0182674
5.733	0.0189363
5.766	0.0195052
5.8	0.0200883
5.833	0.0206571
5.866	0.021326
5.9	0.0219091
5.933	0.022478
5.966	0.0231469
6	0.02363
6.033	0.0241988
6.066	0.0247677
6.1	0.0253508
6.133	0.0259197
6.166	0.0264886
6.2	0.0270716
6.233	0.0276405
6.266	0.0281094
6.3	0.0286925
6.333	0.0291614
6.366	0.0297302
6.4	0.0302133
6.433	0.0306822
6.466	0.0311511
6.5	0.0316342
6.533	0.032203
6.566	0.0326719
6.6	0.033155
6.633	0.0336239
6.666	0.0340928
6.7	0.0345759
6.733	0.0351447
6.766	0.0357136
6.8	0.0361967
6.833	0.0366656
6.866	0.0371345
6.9	0.0376175
6.933	0.0380864
6.966	0.0385553
7	0.0390384
7.033	0.0395073
7.066	0.0399761
7.1	0.0403592
7.133	0.0409281
7.166	0.041297
7.2	0.0417801
7.233	0.042149
7.266	0.0426178
7.3	0.0431009
7.333	0.0435698
7.366	0.0439387
7.4	0.0444218
7.433	0.0448906
7.466	0.0452595
7.5	0.0456426
7.533	0.0460115
7.566	0.0464804
7.6	0.0468634
7.633	0.0473323
7.666	0.0477012
7.7	0.0480843
7.733	0.0485532
7.766	0.048822
7.8	0.0493051
7.833	0.049674
7.866	0.0501429
7.9	0.050526
7.933	0.0508949
7.966	0.0513637
8	0.0517468
8.033	0.0521157
8.066	0.0524846
8.1	0.0529677
8.133	0.0533365
8.166	0.0538054
8.2	0.0541885
8.233	0.0545574
8.266	0.0549263
8.3	0.0554093
8.333	0.0557782
8.366	0.0561471
8.4	0.0566302
8.433	0.0568991
8.466	0.0573679
8.5	0.057651
8.533	0.0580199
8.566	0.0583888
8.6	0.0587719
8.633	0.0591408
8.666	0.0595096
8.7	0.0599927
8.733	0.0602616
8.766	0.0607305
8.8	0.0611136
8.833	0.0614824
8.866	0.0619513
8.9	0.0623344
8.933	0.0627033
8.966	0.0630722
9	0.0634552
9.033	0.0638241
9.066	0.064193
9.1	0.0645761
9.133	0.064945
9.166	0.0653138
9.2	0.0656969
9.233	0.0661658
9.266	0.0665347
9.3	0.0669178
9.333	0.0672867
9.366	0.0676555
9.4	0.0680386
9.433	0.0684075
9.466	0.0686764
9.5	0.0690595
9.533	0.0694283
9.566	0.0697972
9.6	0.0700803
9.633	0.0703492
9.666	0.0707181
9.7	0.0711011
9.733	0.07147
9.766	0.0717389
9.8	0.072122
9.833	0.0724909
9.866	0.0727597
9.9	0.0731428
9.933	0.0735117
9.966	0.0738806
10	0.0741637
10.033	0.0744326
10.066	0.0748014
10.1	0.0751845
10.133	0.0754534
10.166	0.0758223
10.2	0.0761054
10.233	0.0764742
10.266	0.0767431
10.3	0.0771262
10.333	0.0774951
10.366	0.077764
10.4	0.078147
10.433	0.0784159
10.466	0.0787848
10.5	0.0790679
10.533	0.0794368
10.566	0.0797056
10.6	0.0799887
10.633	0.0802576
10.666	0.0805265
10.7	0.0809096
10.733	0.0811785
10.766	0.0814473
10.8	0.0817304
10.833	0.0820993
10.866	0.0823682
10.9	0.0827513
10.933	0.0830201
10.966	0.083289
11	0.0836721
11.033	0.083941
11.066	0.0843099
11.1	0.0845929
11.133	0.0848618
11.166	0.0851307
11.2	0.0855138
11.233	0.0857827
11.266	0.0861515
11.3	0.0864346
11.333	0.0868035
11.366	0.0870724
11.4	0.0874555
11.433	0.0877244
11.466	0.0879932
11.5	0.0882763
11.533	0.0885452
11.566	0.0889141
11.6	0.0891972
11.633	0.089466
11.666	0.0897349
11.7	0.090018
11.733	0.0902869
11.766	0.0905558
11.8	0.0909388
11.833	0.0912077
11.866	0.0914766
11.9	0.0917597
11.933	0.0921286
11.966	0.0923974
12	0.0926805
12.033	0.0929494
12.066	0.0933183
12.1	0.0936014
12.133	0.0938703
12.166	0.0941391
12.2	0.0945222
12.233	0.0947911
12.266	0.09506
12.3	0.0953431
12.333	0.0957119
12.366	0.0959808
12.4	0.0962639
12.433	0.0966328
12.466	0.0969017
12.5	0.0972847
12.533	0.0975536
12.566	0.0979225
12.6	0.0982056
12.633	0.0984745
12.666	0.0987433
12.7	0.0990264
12.733	0.0993953
12.766	0.0996642
12.8	0.100047
12.833	0.100316
12.866	0.100685
12.9	0.100968
12.933	0.101337
12.966	0.101606
13	0.101989
13.033	0.102358
13.066	0.102627
13.1	0.10301
13.133	0.103379
13.166	0.103648
13.2	0.104031
13.233	0.1043
13.266	0.104568
13.3	0.104951
13.333	0.10522
13.366	0.105489
13.4	0.105772
13.433	0.106041
13.466	0.10641
13.5	0.106693
13.533	0.107062
13.566	0.107331
13.6	0.107714
13.633	0.107983
13.666	0.108252
13.7	0.108635
13.733	0.108904
13.766	0.109173
13.8	0.109456
13.833	0.109825
13.866	0.110093
13.9	0.110377
13.933	0.110645
13.966	0.111014
14	0.111297
14.033	0.111666
14.066	0.112035
14.1	0.112318
14.133	0.112587
14.166	0.112956
14.2	0.113239
14.233	0.113608
14.266	0.113977
14.3	0.11426
14.333	0.114629
14.366	0.114998
14.4	0.115381
14.433	0.11575
14.466	0.116119
14.5	0.116402
14.533	0.11677
14.566	0.117039
14.6	0.117422
14.633	0.117691
14.666	0.11796
14.7	0.118343
14.733	0.118612
14.766	0.118981
14.8	0.119364
14.833	0.119633
14.866	0.120002
14.9	0.120285
14.933	0.120554
14.966	0.120923
15	0.121206
15.033	0.121575
15.066	0.121844
15.1	0.122127
15.133	0.122496
15.166	0.122764
15.2	0.123148
15.233	0.123416
15.266	0.123785
15.3	0.124168
15.333	0.124437
15.366	0.124806
15.4	0.125189
15.433	0.125558
15.466	0.125827
15.5	0.12621
15.533	0.126579
15.566	0.126948
15.6	0.127331
15.633	0.1277
15.666	0.127969
15.7	0.128452
15.733	0.128721
15.766	0.129089
15.8	0.129473
15.833	0.129841
15.866	0.13021
15.9	0.130593
15.933	0.130962
15.966	0.131331
16	0.131614
16.033	0.131983
16.066	0.132352
16.1	0.132735
16.133	0.133104
16.166	0.133473
16.2	0.133956
16.233	0.134225
16.266	0.134694
16.3	0.134977
16.333	0.135446
16.366	0.135815
16.4	0.136198
16.433	0.136667
16.466	0.137035
16.5	0.137418
16.533	0.137887
16.566	0.138256
16.6	0.138739
16.633	0.139108
16.666	0.139477
16.7	0.13996
16.733	0.140429
16.766	0.140798
16.8	0.141181
16.833	0.14165
16.866	0.142019
16.9	0.142502
16.933	0.142871
16.966	0.14334
17	0.143823
17.033	0.144292
17.066	0.14476
17.1	0.145144
17.133	0.145612
17.166	0.145981
17.2	0.146464
17.233	0.146933
17.266	0.147402
17.3	0.147885
17.333	0.148354
17.366	0.148723
17.4	0.149206
17.433	0.149675
17.466	0.150144
17.5	0.150627
17.533	0.151096
17.566	0.151565
17.6	0.152048
17.633	0.152517
17.666	0.152985
17.7	0.153469
17.733	0.154037
17.766	0.154506
17.8	0.154989
17.833	0.155458
17.866	0.155927
17.9	0.15641
17.933	0.156979
17.966	0.157448
18	0.158031
18.033	0.1585
18.066	0.158969
18.1	0.159452
18.133	0.160021
18.166	0.16059
18.2	0.161073
18.233	0.161642
18.266	0.162111
18.3	0.162694
18.333	0.163263
18.366	0.163831
18.4	0.164314
18.433	0.164883
18.466	0.165352
18.5	0.166035
18.533	0.166504
18.566	0.167173
18.6	0.167656
18.633	0.168325
18.666	0.168794
18.7	0.169477
18.733	0.169946
18.766	0.170515
18.8	0.171198
18.833	0.171767
18.866	0.172336
18.9	0.172919
18.933	0.173488
18.966	0.174056
19	0.17464
19.033	0.175208
19.066	0.175877
19.1	0.17636
19.133	0.177029
19.166	0.177698
19.2	0.178281
19.233	0.17885
19.266	0.179419
19.3	0.180102
19.333	0.180771
19.366	0.18134
19.4	0.181923
19.433	0.182592
19.466	0.183161
19.5	0.183744
19.533	0.184413
19.566	0.185082
19.6	0.185665
19.633	0.186333
19.666	0.187002
19.7	0.187585
19.733	0.188254
19.766	0.189023
19.8	0.189706
19.833	0.190375
19.866	0.191144
19.9	0.191827
19.933	0.192596
19.966	0.193365
20	0.194048
20.033	0.194717
20.066	0.195486
20.1	0.196169
20.133	0.196838
20.166	0.197607
20.2	0.19829
20.233	0.198959
20.266	0.199627
20.3	0.200411
20.333	0.201079
20.366	0.201748
20.4	0.202431
20.433	0.2032
20.466	0.203869
20.5	0.204552
20.533	0.205321
20.566	0.20599
20.6	0.206773
20.633	0.207442
20.666	0.208311
20.7	0.208994
20.733	0.209763
20.766	0.210632
20.8	0.211415
20.833	0.212184
20.866	0.212952
20.9	0.213736
20.933	0.214604
20.966	0.215473
21	0.216256
21.033	0.217125
21.066	0.217894
21.1	0.218677
21.133	0.219546
21.166	0.220315
21.2	0.221198
21.233	0.221967
21.266	0.222836
21.3	0.223619
21.333	0.224488
21.366	0.225357
21.4	0.22614
21.433	0.227009
21.466	0.227878
21.5	0.228761
21.533	0.229629
21.566	0.230498
21.6	0.231381
21.633	0.23225
21.666	0.233119
21.7	0.234002
21.733	0.234871
21.766	0.23574
21.8	0.236723
21.833	0.237592
21.866	0.238461
21.9	0.239444
21.933	0.240313
21.966	0.241182
22	0.242165
22.033	0.242934
22.066	0.243903
22.1	0.244786
22.133	0.245655
22.166	0.246523
22.2	0.247407
22.233	0.248275
22.266	0.249144
22.3	0.250027
22.333	0.250896
22.366	0.251765
22.4	0.252648
22.433	0.253517
22.466	0.254286
22.5	0.255269
22.533	0.256138
22.566	0.257007
22.6	0.25789
22.633	0.258759
22.666	0.259628
22.7	0.260411
22.733	0.26128
22.766	0.262148
22.8	0.263032
22.833	0.2638
22.866	0.264669
22.9	0.265452
22.933	0.266321
22.966	0.26709
23	0.267873
23.033	0.268642
23.066	0.269511
23.1	0.270194
23.133	0.270963
23.166	0.271732
23.2	0.272515
23.233	0.273284
23.266	0.273953
23.3	0.274636
23.333	0.275405
23.366	0.276074
23.4	0.276757
23.433	0.277426
23.466	0.278194
23.5	0.278877
23.533	0.279446
23.566	0.280115
23.6	0.280698
23.633	0.281267
23.666	0.281936
23.7	0.282619
23.733	0.283188
23.766	0.283757
23.8	0.28434
23.833	0.284909
23.866	0.285478
23.9	0.285961
23.933	0.28653
23.966	0.287099
24	0.287582
24.033	0.288051
24.066	0.288519
24.1	0.289103
24.133	0.289471
24.166	0.29004
24.2	0.290423
24.233	0.290892
24.266	0.291361
24.3	0.291644
24.333	0.292113
24.366	0.292382
24.4	0.292765
24.433	0.293234
24.466	0.293503
24.5	0.293786
24.533	0.294155
24.566	0.294424
24.6	0.294707
24.633	0.294976
24.666	0.295245
24.7	0.295528
24.733	0.295696
24.766	0.295965
24.8	0.296148
24.833	0.296417
24.866	0.296486
24.9	0.296669
24.933	0.296838
24.966	0.296907
25	0.29709
25.033	0.297159
25.066	0.297228
25.1	0.297311
25.133	0.29738
25.166	0.297549
25.2	0.297532
25.233	0.297601
25.266	0.29757
25.3	0.297653
25.333	0.297622
25.366	0.29759
25.4	0.297573
25.433	0.297542
25.466	0.297511
25.5	0.297394
25.533	0.297263
25.566	0.297132
25.6	0.297015
25.633	0.296984
25.666	0.296753
25.7	0.296636
25.733	0.296405
25.766	0.296274
25.8	0.296157
25.833	0.295926
25.866	0.295695
25.9	0.295478
25.933	0.295347
25.966	0.295115
26	0.294899
26.033	0.294567
26.066	0.294336
26.1	0.294119
26.133	0.293788
26.166	0.293457
26.2	0.29324
26.233	0.292909
26.266	0.292578
26.3	0.292261
26.333	0.29193
26.366	0.291599
26.4	0.291182
26.433	0.290951
26.466	0.29052
26.5	0.290203
26.533	0.289872
26.566	0.289641
26.6	0.289224
26.633	0.288892
26.666	0.288561
26.7	0.288244
26.733	0.287913
26.766	0.287482
26.8	0.287165
26.833	0.286734
26.866	0.286403
26.9	0.285986
26.933	0.285655
26.966	0.285324
27	0.285007
27.033	0.284576
27.066	0.284345
27.1	0.283928
27.133	0.283697
27.166	0.283266
27.2	0.282949
27.233	0.282618
27.266	0.282286
27.3	0.28197
27.333	0.281638
27.366	0.281307
27.4	0.28089
27.433	0.280559
27.466	0.280228
27.5	0.279911
27.533	0.27958
27.566	0.279249
27.6	0.279032
27.633	0.278701
27.666	0.27837
27.7	0.278153
27.733	0.277822
27.766	0.277491
27.8	0.277274
27.833	0.276943
27.866	0.276711
27.9	0.276395
27.933	0.276163
27.966	0.275932
28	0.275715
28.033	0.275484
28.066	0.275253
28.1	0.275036
28.133	0.274805
28.166	0.274574
28.2	0.274457
28.233	0.274226
28.266	0.273995
28.3	0.273878
28.333	0.273647
28.366	0.273416
28.4	0.273299
28.433	0.273068
28.466	0.272837
28.5	0.27272
28.533	0.272589
28.566	0.272457
28.6	0.27224
28.633	0.272109
28.666	0.271978
28.7	0.271861
28.733	0.27163
28.766	0.271599
28.8	0.271382
28.833	0.271251
28.866	0.27122
28.9	0.271003
28.933	0.270872
28.966	0.270841
29	0.270824
29.033	0.270693
29.066	0.270562
29.1	0.270445
29.133	0.270314
29.166	0.270282
29.2	0.270266
29.233	0.270134
29.266	0.270103
29.3	0.270086
29.333	0.270055
29.366	0.270024
29.4	0.270007
29.433	0.269876
29.466	0.269845
29.5	0.269828
29.533	0.269797
29.566	0.269766
29.6	0.269749
29.633	0.269618
29.666	0.269587
29.7	0.26957
29.733	0.269539
29.766	0.269507
29.8	0.269391
29.833	0.269359
29.866	0.269428
29.9	0.269411
29.933	0.26938
29.966	0.269349
30	0.269332
30.033	0.269301
30.066	0.26927
30.1	0.269253
30.133	0.269322
30.166	0.269291
30.2	0.269274
30.233	0.269243
30.266	0.269212
30.3	0.269195
30.333	0.269264
30.366	0.269233
30.4	0.269216
30.433	0.269285
30.466	0.269253
30.5	0.269236
30.533	0.269205
30.566	0.269174
30.6	0.269157
30.633	0.269126
30.666	0.269195
30.7	0.269178
30.733	0.269147
30.766	0.269116
30.8	0.269099
30.833	0.269068
30.866	0.269137
30.9	0.26912
30.933	0.269089
30.966	0.269158
31	0.269141
31.033	0.26901
31.066	0.269078
31.1	0.269062
31.133	0.26903
31.166	0.268999
31.2	0.269082
31.233	0.269051
31.266	0.26902
31.3	0.269003
31.333	0.268972
31.366	0.268941
31.4	0.268924
31.433	0.268993
31.466	0.268862
31.5	0.268845
31.533	0.268914
31.566	0.268883
31.6	0.268866
31.633	0.268735
31.666	0.268704
31.7	0.268787
31.733	0.268755
31.766	0.268724
31.8	0.268707
31.833	0.268676
31.866	0.268645
31.9	0.268628
31.933	0.268597
31.966	0.268566
32	0.268649
32.033	0.268518
32.066	0.268487
32.1	0.26857
32.133	0.268539
32.166	0.268408
32.2	0.268491
32.233	0.26846
32.266	0.268429
32.3	0.268412
32.333	0.268481
32.366	0.268449
32.4	0.268432
32.433	0.268401
32.466	0.26837
32.5	0.268353
32.533	0.268422
32.566	0.268391
32.6	0.268374
32.633	0.268443
32.666	0.268412
32.7	0.268395
32.733	0.268364
32.766	0.268333
32.8	0.268316
32.833	0.268285
32.866	0.268354
32.9	0.268237
32.933	0.268206
32.966	0.268174
33	0.268158
33.033	0.268126
33.066	0.268095
33.1	0.268078
33.133	0.268047
33.166	0.267916
33.2	0.267999
33.233	0.267968
33.266	0.267937
33.3	0.26792
33.333	0.267989
33.366	0.267958
33.4	0.267941
33.433	0.26801
33.466	0.267979
33.5	0.267962
33.533	0.267931
33.566	0.268
33.6	0.267983
33.633	0.268051
33.666	0.26812
33.7	0.268103
33.733	0.268172
33.766	0.268041
33.8	0.268124
33.833	0.268093
33.866	0.268162
33.9	0.268145
33.933	0.268214
33.966	0.268183
34	0.268266
34.033	0.268235
34.066	0.268304
34.1	0.268287
34.133	0.268256
34.166	0.268325
34.2	0.268308
34.233	0.268377
34.266	0.268345
34.3	0.268429
34.333	0.268397
34.366	0.268466
34.4	0.268449
34.433	0.268518
34.466	0.268487
34.5	0.26857
34.533	0.268539
34.566	0.268608
34.6	0.268591
34.633	0.26866
34.666	0.268629
34.7	0.268612
34.733	0.268681
34.766	0.26865
34.8	0.268733
34.833	0.268702
34.866	0.26877
34.9	0.268754
34.933	0.268722
34.966	0.268691
35	0.268774
35.033	0.268743
35.066	0.268812
35.1	0.268795
35.133	0.268864
35.166	0.268833
35.2	0.268816
35.233	0.268785
35.266	0.268854
35.3	0.268837
35.333	0.268906
35.366	0.268875
35.4	0.268858
35.433	0.268927
35.466	0.268896
35.5	0.268979
35.533	0.268948
35.566	0.268916
35.6	0.268999
35.633	0.268968
35.666	0.269037
35.7	0.26902
35.733	0.268889
35.766	0.268958
35.8	0.269041
35.833	0.26891
35.866	0.268979
35.9	0.268962
35.933	0.268931
35.966	0.2689
36	0.268883
36.033	0.268852
36.066	0.268821
36.1	0.268804
36.133	0.268873
36.166	0.268841
36.2	0.268825
36.233	0.268793
36.266	0.268762
36.3	0.268745
36.333	0.268814
36.366	0.268783
36.4	0.268766
36.433	0.268835
36.466	0.268804
36.5	0.268787
36.533	0.268756
36.566	0.268725
36.6	0.268708
36.633	0.268777
36.666	0.268746
36.7	0.268829
36.733	0.268798
36.766	0.268867
36.8	0.26885
36.833	0.268918
36.866	0.268887
36.9	0.26887
36.933	0.268939
36.966	0.268908
37	0.268791
37.033	0.26876
37.066	0.268729
37.1	0.268712
37.133	0.268681
37.166	0.26865
37.2	0.268533
37.233	0.268502
37.266	0.268471
37.3	0.268454
37.333	0.268423
37.366	0.268392
37.4	0.268375
37.433	0.268344
37.466	0.268312
37.5	0.268395
37.533	0.268364
37.566	0.268333
37.6	0.268416
37.633	0.268385
37.666	0.268354
37.7	0.268337
37.733	0.268406
37.766	0.268375
37.8	0.268358
37.833	0.268327
37.866	0.268396
37.9	0.268379
37.933	0.268348
37.966	0.268417
38	0.2683
38.033	0.268269
38.066	0.268337
38.1	0.268321
38.133	0.268289
38.166	0.268258
38.2	0.268241
38.233	0.26821
38.266	0.268179
38.3	0.268262
38.333	0.268231
38.366	0.2682
38.4	0.268283
38.433	0.268252
38.466	0.268121
38.5	0.268204
38.533	0.268173
38.566	0.268142
38.6	0.268125
38.633	0.268094
38.666	0.268063
38.7	0.268046
38.733	0.268114
38.766	0.268083
38.8	0.268066
38.833	0.268035
38.866	0.268004
38.9	0.268087
38.933	0.267956
38.966	0.267925
39	0.267908
39.033	0.267877
39.066	0.267846
39.1	0.267829
39.133	0.267798
39.166	0.267667
39.2	0.26765
39.233	0.267619
39.266	0.267588
39.3	0.267571
39.333	0.26754
39.366	0.267508
39.4	0.267492
39.433	0.26746
39.466	0.267429
39.5	0.267412
39.533	0.267381
39.566	0.26735
39.6	0.267333
39.633	0.267302
39.666	0.267271
39.7	0.267254
39.733	0.267223
39.766	0.267292
39.8	0.267175
39.833	0.267144
39.866	0.267113
39.9	0.266996
39.933	0.266965
39.966	0.266933
40	0.266817
40.033	0.266785
40.066	0.266654
40.1	0.266637
40.133	0.266606
40.166	0.266475
40.2	0.266358
40.233	0.266327
40.266	0.266196
40.3	0.266179
40.333	0.266048
40.366	0.265917
40.4	0.2659
40.433	0.265769
40.466	0.265638
40.5	0.265521
40.533	0.26539
40.566	0.265359
40.6	0.265342
40.633	0.265211
40.666	0.265179
40.7	0.265162
40.733	0.265031
40.766	0.265
40.8	0.264883
40.833	0.264852
40.866	0.264821
40.9	0.264704
40.933	0.264673
40.966	0.264642
41	0.264525
41.033	0.264494
41.066	0.264363
41.1	0.264346
41.133	0.264215
41.166	0.264184
41.2	0.264067
41.233	0.264036
41.266	0.263904
41.3	0.263888
41.333	0.263756
41.366	0.263725
41.4	0.263608
41.433	0.263577
41.466	0.263546
41.5	0.263429
41.533	0.263398
41.566	0.263267
41.6	0.26325
41.633	0.263219
41.666	0.263188
41.7	0.263171
41.733	0.26314
41.766	0.263009
41.8	0.262992
41.833	0.262961
41.866	0.263029
41.9	0.263013
41.933	0.262881
41.966	0.26295
42	0.262933
42.033	0.262902
42.066	0.262971
42.1	0.262954
42.133	0.263023
42.166	0.262992
42.2	0.262975
42.233	0.262944
42.266	0.262913
42.3	0.262896
42.333	0.262865
42.366	0.262834
42.4	0.262817
42.433	0.262786
42.466	0.262755
42.5	0.262738
42.533	0.262707
42.566	0.262775
42.6	0.262758
42.633	0.262727
42.666	0.262696
42.7	0.262679
42.733	0.262648
42.766	0.262717
42.8	0.2627
42.833	0.262769
42.866	0.262738
42.9	0.262821
42.933	0.26279
42.966	0.262759
43	0.262842
43.033	0.262811
43.066	0.26288
43.1	0.262863
43.133	0.262932
43.166	0.2629
43.2	0.262984
43.233	0.262952
43.266	0.262921
43.3	0.263004
43.333	0.262973
43.366	0.262942
43.4	0.262925
43.433	0.262994
43.466	0.262963
43.5	0.262946
43.533	0.263015
43.566	0.262984
43.6	0.262967
43.633	0.263036
43.666	0.263005
43.7	0.262988
43.733	0.263057
43.766	0.263026
43.8	0.263009
43.833	0.262977
43.866	0.262946
43.9	0.262929
43.933	0.262998
43.966	0.262967
44	0.26305
44.033	0.263019
44.066	0.262988
44.1	0.262971
44.133	0.26294
44.166	0.263009
44.2	0.262992
44.233	0.262961
44.266	0.26293
44.3	0.262913
44.333	0.262782
44.366	0.262751
44.4	0.262734
44.433	0.262703
44.466	0.262671
44.5	0.262654
44.533	0.262623
44.566	0.262592
44.6	0.262575
44.633	0.262544
44.666	0.262613
44.7	0.262596
44.733	0.262565
44.766	0.262634
44.8	0.262617
44.833	0.262686
44.866	0.262655
44.9	0.262738
44.933	0.262707
44.966	0.262776
45	0.262759
45.033	0.262828
45.066	0.262796
45.1	0.26288
45.133	0.262848
45.166	0.262917
45.2	0.2629
45.233	0.262869
45.266	0.262938
45.3	0.262921
45.333	0.26289
45.366	0.262959
45.4	0.262842
45.433	0.262911
45.466	0.26288
45.5	0.262863
45.533	0.262932
45.566	0.262901
45.6	0.262984
45.633	0.262953
45.666	0.262922
45.7	0.263005
45.733	0.262973
45.766	0.263042
45.8	0.263025
45.833	0.263094
45.866	0.263063
45.9	0.263146
45.933	0.263115
45.966	0.263184
46	0.263267
46.033	0.263236
46.066	0.263405
46.1	0.263388
46.133	0.263457
46.166	0.263526
46.2	0.263509
46.233	0.263578
46.266	0.263547
46.3	0.26363
46.333	0.263699
46.366	0.263667
46.4	0.263751
46.433	0.263719
46.466	0.263788
46.5	0.263771
46.533	0.26394
46.566	0.263909
46.6	0.263992
46.633	0.264061
46.666	0.26403
46.7	0.264113
46.733	0.264082
46.766	0.264151
46.8	0.264234
46.833	0.264203
46.866	0.264272
46.9	0.264355
46.933	0.264424
46.966	0.264492
47	0.264476
47.033	0.264544
47.066	0.264613
47.1	0.264696
47.133	0.264765
47.166	0.264834
47.2	0.264817
47.233	0.264886
47.266	0.264955
47.3	0.265038
47.333	0.265107
47.366	0.265076
47.4	0.265159
47.433	0.265128
47.466	0.265197
47.5	0.26518
47.533	0.265249
47.566	0.265218
47.6	0.265301
47.633	0.26537
47.666	0.265338
47.7	0.265421
47.733	0.26539
47.766	0.265459
47.8	0.265542
47.833	0.265511
47.866	0.26558
47.9	0.265563
47.933	0.265732
47.966	0.265701
48	0.265784
48.033	0.265753
48.066	0.265822
48.1	0.265805
48.133	0.265874
48.166	0.265843
48.2	0.265926
48.233	0.265895
48.266	0.265963
48.3	0.265947
48.333	0.266015
48.366	0.266084
48.4	0.266067
48.433	0.266136
48.466	0.266105
48.5	0.266188
48.533	0.266157
48.566	0.266226
48.6	0.266209
48.633	0.266278
48.666	0.266247
48.7	0.26633
48.733	0.266299
48.766	0.266468
48.8	0.266351
48.833	0.26642
48.866	0.266389
48.9	0.266472
48.933	0.26644
48.966	0.266509
49	0.266492
49.033	0.266461
49.066	0.26653
49.1	0.266513
49.133	0.266582
49.166	0.266651
49.2	0.266634
49.233	0.266703
49.266	0.266672
49.3	0.266755
49.333	0.266824
49.366	0.266793
49.4	0.266876
49.433	0.266945
49.466	0.266914
49.5	0.266997
49.533	0.266966
49.566	0.267034
49.6	0.267017
49.633	0.267086
49.666	0.267055
49.7	0.267138
49.733	0.267107
49.766	0.267076
49.8	0.267159
49.833	0.267228
49.866	0.267197
49.9	0.26728
49.933	0.267349
49.966	0.267318
50	0.267501
50.033	0.26747
50.066	0.267539
50.1	0.267622
50.133	0.267591
50.166	0.267659
50.2	0.267643
50.233	0.267711
50.266	0.26768
50.3	0.267763
50.333	0.267832
50.366	0.267801
50.4	0.267984
50.433	0.267953
50.466	0.268022
50.5	0.268105
50.533	0.268074
50.566	0.268143
50.6	0.268126
50.633	0.268195
50.666	0.268164
50.7	0.268247
50.733	0.268216
50.766	0.268285
50.8	0.268268
50.833	0.268336
50.866	0.268405
50.9	0.268388
50.933	0.268457
50.966	0.268426
51	0.268409
51.033	0.268478
51.066	0.268447
51.1	0.26853
51.133	0.268499
51.166	0.268568
51.2	0.268551
51.233	0.26862
51.266	0.268589
51.3	0.268672
51.333	0.268641
51.366	0.26871
51.4	0.268693
51.433	0.268762
51.466	0.26873
51.5	0.268814
51.533	0.268782
51.566	0.268851
51.6	0.268834
51.633	0.268903
51.666	0.268872
51.7	0.268855
51.733	0.268924
51.766	0.268893
51.8	0.268876
51.833	0.268945
51.866	0.268914
51.9	0.268997
51.933	0.268966
51.966	0.269035
52	0.269018
52.033	0.269087
52.066	0.269055
52.1	0.269139
52.133	0.269107
52.166	0.269176
52.2	0.269159
52.233	0.269228
52.266	0.269197
52.3	0.26928
52.333	0.269249
52.366	0.269318
52.4	0.269301
52.433	0.26937
52.466	0.269339
52.5	0.269422
52.533	0.269391
52.566	0.26946
52.6	0.269443
52.633	0.269412
52.666	0.269281
52.7	0.269264
52.733	0.269233
52.766	0.269201
52.8	0.269184
52.833	0.269153
52.866	0.269122
52.9	0.269105
52.933	0.269074
52.966	0.269043
53	0.269026
53.033	0.268995
53.066	0.269064
53.1	0.269047
53.133	0.269016
53.166	0.269085
53.2	0.268968
53.233	0.269037
53.266	0.269106
53.3	0.269089
53.333	0.269058
53.366	0.269026
53.4	0.26901
53.433	0.269078
53.466	0.269047
53.5	0.26903
53.533	0.268999
53.566	0.268968
53.6	0.268951
53.633	0.26892
53.666	0.268789
53.7	0.268772
53.733	0.268741
53.766	0.26871
53.8	0.268793
53.833	0.268762
53.866	0.268731
53.9	0.268714
53.933	0.268783
53.966	0.268751
54	0.268835
54.033	0.268803
54.066	0.268872
54.1	0.268855
54.133	0.268824
54.166	0.268893
54.2	0.268876
54.233	0.268845
54.266	0.268914
54.3	0.268897
54.333	0.268966
54.366	0.268935
54.4	0.269018
54.433	0.268987
54.466	0.269056
54.5	0.269039
54.533	0.269108
54.566	0.269177
54.6	0.26916
54.633	0.269229
54.666	0.269197
54.7	0.26928
54.733	0.269349
54.766	0.269418
54.8	0.269401
54.833	0.26947
54.866	0.269439
54.9	0.269522
54.933	0.269491
54.966	0.26946
55	0.269543
55.033	0.269512
55.066	0.269481
55.1	0.269464
55.133	0.269433
55.166	0.269502
55.2	0.269485
55.233	0.269354
55.266	0.269422
55.3	0.269506
55.333	0.269374
55.366	0.269443
55.4	0.269426
55.433	0.269495
55.466	0.269464
55.5	0.269547
55.533	0.269516
55.566	0.269585
55.6	0.269568
55.633	0.269637
55.666	0.269606
55.7	0.269589
55.733	0.269658
55.766	0.269627
55.8	0.26961
55.833	0.269579
55.866	0.269548
55.9	0.269531
55.933	0.269499
55.966	0.269468
56	0.269451
56.033	0.26942
56.066	0.269389
56.1	0.269472
56.133	0.269441
56.166	0.26951
56.2	0.269493
56.233	0.269462
56.266	0.269431
56.3	0.269414
56.333	0.269483
56.366	0.269352
56.4	0.269335
56.433	0.269304
56.466	0.269273
56.5	0.269156
56.533	0.269225
56.566	0.269193
56.6	0.269076
56.633	0.269045
56.666	0.269114
56.7	0.269097
56.733	0.269066
56.766	0.268935
56.8	0.268918
56.833	0.268887
56.866	0.268856
56.9	0.268839
56.933	0.268808
56.966	0.268777
57	0.26866
57.033	0.268629
57.066	0.268598
57.1	0.268581
57.133	0.26845
57.166	0.268418
57.2	0.268302
57.233	0.26827
57.266	0.268139
57.3	0.268122
57.333	0.268091
57.366	0.26806
57.4	0.268043
57.433	0.268012
57.466	0.267881
57.5	0.267864
57.533	0.267833
57.566	0.267802
57.6	0.267685
57.633	0.267654
57.666	0.267623
57.7	0.267606
57.733	0.267575
57.766	0.267444
57.8	0.267427
57.833	0.267395
57.866	0.267364
57.9	0.267247
57.933	0.267216
57.966	0.267085
58	0.267068
58.033	0.266937
58.066	0.266806
58.1	0.266789
58.133	0.266658
58.166	0.266627
58.2	0.26661
58.233	0.266579
58.266	0.266448
58.3	0.266531
58.333	0.2665
58.366	0.266369
58.4	0.266352
58.433	0.266321
58.466	0.266289
58.5	0.266273
58.533	0.266241
58.566	0.26621
58.6	0.266193
58.633	0.266062
58.666	0.266031
58.7	0.265914
58.733	0.265883
58.766	0.265852
58.8	0.265835
58.833	0.265704
58.866	0.265673
58.9	0.265556
58.933	0.265525
58.966	0.265394
59	0.265377
59.033	0.265346
59.066	0.265214
59.1	0.265198
59.133	0.265066
59.166	0.265035
59.2	0.264918
59.233	0.264787
59.266	0.264656
59.3	0.264639
59.333	0.264508
59.366	0.264377
59.4	0.26436
59.433	0.264229
59.466	0.264098
59.5	0.264081
59.533	0.26395
59.566	0.263919
59.6	0.263802
59.633	0.263671
59.666	0.26354
59.7	0.263523
59.733	0.263392
59.766	0.26336
59.8	0.263243
59.833	0.263112
59.866	0.262981
59.9	0.262964
59.933	0.262833
59.966	0.262702
60	0.262585
60.033	0.262454
60.066	0.262323
60.1	0.262206
60.133	0.262075
60.166	0.261944
60.2	0.261827
60.233	0.261796
60.266	0.261665
60.3	0.261448
60.333	0.261417
60.366	0.261285
60.4	0.261069
60.433	0.261037
60.466	0.260806
60.5	0.260689
60.533	0.260658
60.566	0.260527
60.6	0.26031
60.633	0.260279
60.666	0.260048
60.7	0.259931
60.733	0.2598
60.766	0.259669
60.8	0.259452
60.833	0.259321
60.866	0.25919
60.9	0.258973
60.933	0.258742
60.966	0.258611
61	0.258394
61.033	0.258262
61.066	0.258031
61.1	0.257914
61.133	0.257683
61.166	0.257452
61.2	0.257335
61.233	0.257104
61.266	0.256873
61.3	0.256756
61.333	0.256525
61.366	0.256294
61.4	0.256077
61.433	0.255846
61.466	0.255615
61.5	0.255398
61.533	0.255167
61.566	0.254936
61.6	0.254819
61.633	0.254588
61.666	0.254356
61.7	0.254139
61.733	0.254008
61.766	0.253777
61.8	0.25356
61.833	0.253229
61.866	0.252998
61.9	0.252781
61.933	0.25245
61.966	0.252219
62	0.251902
62.033	0.251671
62.066	0.25134
62.1	0.251023
62.133	0.250692
62.166	0.250461
62.2	0.250244
62.233	0.249913
62.266	0.249581
62.3	0.249365
62.333	0.249033
62.366	0.248702
62.4	0.248385
62.433	0.248054
62.466	0.247723
62.5	0.247506
62.533	0.247175
62.566	0.246844
62.6	0.246527
62.633	0.246196
62.666	0.245865
62.7	0.245548
62.733	0.245117
62.766	0.244886
62.8	0.244569
62.833	0.244238
62.866	0.243807
62.9	0.24349
62.933	0.243158
62.966	0.242827
63	0.24251
63.033	0.242179
63.066	0.241748
63.1	0.241431
63.133	0.241
63.166	0.240669
63.2	0.240252
63.233	0.239921
63.266	0.23949
63.3	0.239173
63.333	0.238742
63.366	0.238311
63.4	0.237994
63.433	0.237663
63.466	0.237232
63.5	0.236915
63.533	0.236584
63.566	0.236152
63.6	0.235736
63.633	0.235304
63.666	0.234873
63.7	0.234456
63.733	0.233925
63.766	0.233394
63.8	0.232977
63.833	0.232446
63.866	0.231915
63.9	0.231398
63.933	0.230867
63.966	0.230336
64	0.229719
64.033	0.229188
64.066	0.228557
64.1	0.22794
64.133	0.227309
64.166	0.226677
64.2	0.226061
64.233	0.225429
64.266	0.224798
64.3	0.224181
64.333	0.22355
64.366	0.222919
64.4	0.222302
64.433	0.221671
64.466	0.22094
64.5	0.220323
64.533	0.219692
64.566	0.218961
64.6	0.218344
64.633	0.217613
64.666	0.216782
64.7	0.216165
64.733	0.215334
64.766	0.214603
64.8	0.213886
64.833	0.213054
64.866	0.212223
64.9	0.211406
64.933	0.210575
64.966	0.209744
65	0.208827
65.033	0.207996
65.066	0.207065
65.1	0.206248
65.133	0.205317
65.166	0.204486
65.2	0.203569
65.233	0.202638
65.266	0.201707
65.3	0.20069
65.333	0.199759
65.366	0.198728
65.4	0.197711
65.433	0.19668
65.466	0.195648
65.5	0.194632
65.533	0.1936
65.566	0.192569
65.6	0.191552
65.633	0.190421
65.666	0.18939
65.7	0.188273
65.733	0.187142
65.766	0.186011
65.8	0.184894
65.833	0.183663
65.866	0.182432
65.9	0.181315
65.933	0.180084
65.966	0.178853
66	0.177536
66.033	0.176305
66.066	0.175073
66.1	0.173757
66.133	0.172425
66.166	0.171094
66.2	0.169677
66.233	0.168246
66.266	0.166815
66.3	0.165498
66.333	0.163967
66.366	0.162536
66.4	0.161019
66.433	0.159488
66.466	0.157957
66.5	0.15644
[truncated: 2,956 more rows]
