# Supplementary material for: Introduction to Pharmaceutical Co-amorphous Systems Using a Green Co-milling Technique
Source: J Chem Educ. 2023 Mar 23;100(4):1627–32. doi: 10.1021/acs.jchemed.3c00036 (PMC10100544; doi:10.1021/acs.jchemed.3c00036)
Supplement: Supplementary file 4 — ed3c00036_si_004.zip [file ed3c00036_si_004.zip › DSC/DSC_milled_NPX.csv]

0	-0.510111
0	-0.510011
0	-0.510111
0	-0.510111
0	-0.510111
0.033	-0.509859
0.066	-0.509607
0.1	-0.509548
0.133	-0.510096
0.166	-0.511644
0.2	-0.514284
0.233	-0.517932
0.266	-0.52258
0.3	-0.527521
0.333	-0.532469
0.366	-0.536817
0.4	-0.540258
0.433	-0.542406
0.466	-0.543154
0.5	-0.542394
0.533	-0.539943
0.566	-0.535891
0.6	-0.530231
0.633	-0.523079
0.666	-0.514527
0.7	-0.504768
0.733	-0.493816
0.766	-0.481964
0.8	-0.469305
0.833	-0.456053
0.866	-0.442101
0.9	-0.427742
0.933	-0.41309
0.966	-0.398338
1	-0.383379
1.033	-0.368627
1.066	-0.353775
1.1	-0.339216
1.133	-0.324764
1.166	-0.310712
1.2	-0.296852
1.233	-0.283301
1.266	-0.270249
1.3	-0.257489
1.333	-0.245138
1.366	-0.233286
1.4	-0.221826
1.433	-0.210875
1.466	-0.200323
1.5	-0.190163
1.533	-0.180512
1.566	-0.17126
1.6	-0.1624
1.633	-0.154049
1.666	-0.146097
1.7	-0.138438
1.733	-0.131186
1.766	-0.124334
1.8	-0.117775
1.833	-0.111623
1.866	-0.105871
1.9	-0.100312
1.933	-0.0951599
1.966	-0.0902082
2	-0.0854488
2.033	-0.081097
2.066	-0.0769453
2.1	-0.0730859
2.133	-0.0693342
2.166	-0.0658824
2.2	-0.062523
2.233	-0.0593713
2.266	-0.0564196
2.3	-0.0536602
2.333	-0.0510085
2.366	-0.0484567
2.4	-0.0460973
2.433	-0.0438456
2.466	-0.0416939
2.5	-0.0397345
2.533	-0.0377828
2.566	-0.0359311
2.6	-0.0340717
2.633	-0.03242
2.666	-0.0307683
2.7	-0.0292089
2.733	-0.0277572
2.766	-0.0264055
2.8	-0.0249461
2.833	-0.0236944
2.866	-0.0224427
2.9	-0.0212833
2.933	-0.0201316
2.966	-0.0189799
3	-0.0179205
3.033	-0.0168688
3.066	-0.0159171
3.1	-0.0148578
3.133	-0.013906
3.166	-0.0130543
3.2	-0.012195
3.233	-0.0113433
3.266	-0.0105916
3.3	-0.00973222
3.333	-0.00898051
3.366	-0.00822879
3.4	-0.00756946
3.433	-0.00681774
3.466	-0.00616603
3.5	-0.0055067
3.533	-0.00485498
3.566	-0.00410327
3.6	-0.00344394
3.633	-0.00289223
3.666	-0.00214052
3.7	-0.00148118
3.733	-0.000929468
3.766	-0.000277758
3.8	0.00028158
3.833	0.00083329
3.866	0.001485
3.9	0.00204434
3.933	0.00269605
3.966	0.00324776
4	0.0038071
4.033	0.00435881
4.066	0.00501053
4.1	0.00566987
4.133	0.00622158
4.166	0.00677329
4.2	0.00733264
4.233	0.00798435
4.266	0.00853607
4.3	0.00899541
4.333	0.00954713
4.366	0.0100988
4.4	0.0106582
4.433	0.0111099
4.466	0.0117616
4.5	0.012221
4.533	0.0127727
4.566	0.0134244
4.6	0.0138838
4.633	0.0144355
4.666	0.0149872
4.7	0.0155466
4.733	0.0159983
4.766	0.01655
4.8	0.0171094
4.833	0.0175611
4.866	0.0181129
4.9	0.0185722
4.933	0.019124
4.966	0.0195757
5	0.0200351
5.033	0.0205868
5.066	0.0210385
5.1	0.0215979
5.133	0.0220496
5.166	0.0225014
5.2	0.0229608
5.233	0.0235125
5.266	0.0239643
5.3	0.0244236
5.333	0.0248754
5.366	0.0253272
5.4	0.0258865
5.433	0.0262383
5.466	0.0267901
5.5	0.0271495
5.533	0.0276012
5.566	0.028053
5.6	0.0285124
5.633	0.0290641
5.666	0.0295159
5.7	0.0299753
5.733	0.0305271
5.766	0.0308789
5.8	0.0313383
5.833	0.0317901
5.866	0.0322419
5.9	0.0327013
5.933	0.0330531
5.966	0.0335049
6	0.0338643
6.033	0.0342161
6.066	0.0346679
6.1	0.0350273
6.133	0.0354791
6.166	0.0358309
6.2	0.0362904
6.233	0.0365422
6.266	0.036994
6.3	0.0373534
6.333	0.0377053
6.366	0.0379571
6.4	0.0384165
6.433	0.0387684
6.466	0.0391202
6.5	0.0393797
6.533	0.0397315
6.566	0.0400833
6.6	0.0403428
6.633	0.0406947
6.666	0.0410465
6.7	0.041306
6.733	0.0415579
6.766	0.0419097
6.8	0.0421692
6.833	0.0425211
6.866	0.0427729
6.9	0.0431325
6.933	0.0433843
6.966	0.0437362
7	0.0439957
7.033	0.0442476
7.066	0.0445995
7.1	0.044959
7.133	0.0452109
7.166	0.0454628
7.2	0.0458224
7.233	0.0460743
7.266	0.0464262
7.3	0.0466857
7.333	0.0469376
7.366	0.0471896
7.4	0.0474491
7.433	0.0477011
7.466	0.047953
7.5	0.0482126
7.533	0.0484645
7.566	0.0487165
7.6	0.048976
7.633	0.049228
7.666	0.04948
7.7	0.0497396
7.733	0.0499915
7.766	0.0502435
7.8	0.0504031
7.833	0.0507551
7.866	0.0510071
7.9	0.0512667
7.933	0.0515187
7.966	0.0517707
8	0.0520303
8.033	0.0522823
8.066	0.0525343
8.1	0.052794
8.133	0.053046
8.166	0.053298
8.2	0.0535577
8.233	0.0538097
8.266	0.0540618
8.3	0.0543215
8.333	0.0545735
8.366	0.0548256
8.4	0.0550853
8.433	0.0553373
8.466	0.0555894
8.5	0.0558491
8.533	0.0561012
8.566	0.0562533
8.6	0.056513
8.633	0.0566651
8.666	0.0569172
8.7	0.0570769
8.733	0.057329
8.766	0.0575812
8.8	0.0578409
8.833	0.057993
8.866	0.0582452
8.9	0.058505
8.933	0.0587571
8.966	0.0589092
9	0.059169
9.033	0.0593212
9.066	0.0595734
9.1	0.0598332
9.133	0.0599854
9.166	0.0601375
9.2	0.0603974
9.233	0.0606496
9.266	0.0609018
9.3	0.0611616
9.333	0.0613138
9.366	0.061566
9.4	0.0617259
9.433	0.0618781
9.466	0.0620304
9.5	0.0622902
9.533	0.0625425
9.566	0.0626947
9.6	0.0629546
9.633	0.0631069
9.666	0.0633592
9.7	0.0635191
9.733	0.0636714
9.766	0.0639237
9.8	0.0641836
9.833	0.0644359
9.866	0.0645882
9.9	0.0647482
9.933	0.0649005
9.966	0.0650528
10	0.0653128
10.033	0.0655652
10.066	0.0657175
10.1	0.0658775
10.133	0.0660299
10.166	0.0661822
10.2	0.0664423
10.233	0.0665946
10.266	0.066847
10.3	0.0669071
10.333	0.0670595
10.366	0.0672119
10.4	0.067472
10.433	0.0675244
10.466	0.0676768
10.5	0.0678369
10.533	0.0679893
10.566	0.0680418
10.6	0.0682019
10.633	0.0684544
10.666	0.0685068
10.7	0.068667
10.733	0.0688195
10.766	0.068872
10.8	0.0689321
10.833	0.0690846
10.866	0.0692371
10.9	0.0692973
10.933	0.0694499
10.966	0.0696024
11	0.0696626
11.033	0.0698151
11.066	0.0698677
11.1	0.0699279
11.133	0.0700805
11.166	0.0702331
11.2	0.0702934
11.233	0.070446
11.266	0.0705986
11.3	0.0706588
11.333	0.0709115
11.366	0.0709641
11.4	0.0711244
11.433	0.071277
11.466	0.0713297
11.5	0.07139
11.533	0.0715427
11.566	0.0715954
11.6	0.0716557
11.633	0.0718084
11.666	0.0718611
11.7	0.0719215
11.733	0.0719742
11.766	0.072127
11.8	0.0721874
11.833	0.0722401
11.866	0.0722929
11.9	0.0724533
11.933	0.0726061
11.966	0.0726589
12	0.0727193
12.033	0.0728721
12.066	0.0730249
12.1	0.0730854
12.133	0.0732382
12.166	0.0733911
12.2	0.0734516
12.233	0.0736044
12.266	0.0736573
12.3	0.0738178
12.333	0.0739707
12.366	0.0740236
12.4	0.0740842
12.433	0.0743371
12.466	0.07439
12.5	0.0744506
12.533	0.0747035
12.566	0.0747565
12.6	0.0748171
12.633	0.0749701
12.666	0.075123
12.7	0.0751837
12.733	0.0752367
12.766	0.0753897
12.8	0.0754504
12.833	0.0756034
12.866	0.0756564
12.9	0.0758171
12.933	0.0758702
12.966	0.0759232
13	0.076084
13.033	0.076137
13.066	0.0762901
13.1	0.0763509
13.133	0.076404
13.166	0.0765571
13.2	0.0766179
13.233	0.0767711
13.266	0.0768242
13.3	0.076885
13.333	0.0769382
13.366	0.0769914
13.4	0.0771522
13.433	0.0771054
13.466	0.0772586
13.5	0.0773195
13.533	0.0773728
13.566	0.077526
13.6	0.0774869
13.633	0.0776402
13.666	0.0776935
13.7	0.0777544
13.733	0.0778077
13.766	0.077861
13.8	0.077922
13.833	0.0779753
13.866	0.0779286
13.9	0.0780897
13.933	0.078043
13.966	0.0780964
14	0.0781574
14.033	0.0782108
14.066	0.0781642
14.1	0.0783253
14.133	0.0782787
14.166	0.0783322
14.2	0.0783933
14.233	0.0785467
14.266	0.0785002
14.3	0.0786613
14.333	0.0786148
14.366	0.0786683
14.4	0.0787295
14.433	0.078783
14.466	0.0787366
14.5	0.0788978
14.533	0.0788513
14.566	0.0789049
14.6	0.0789662
14.633	0.0790198
14.666	0.0790733
14.7	0.0790346
14.733	0.0790883
14.766	0.0790419
14.8	0.0791032
14.833	0.0790569
14.866	0.0791105
14.9	0.0790719
14.933	0.0791256
14.966	0.0791793
15	0.0791407
15.033	0.0791944
15.066	0.0791482
15.1	0.0793096
15.133	0.0792634
15.166	0.0793171
15.2	0.0793786
15.233	0.0793324
15.266	0.0793862
15.3	0.0794477
15.333	0.0794016
15.366	0.0794554
15.4	0.079517
15.433	0.0795708
15.466	0.0796247
15.5	0.0795863
15.533	0.0796402
15.566	0.0796941
15.6	0.0797558
15.633	0.0798097
15.666	0.0797637
15.7	0.0799253
15.733	0.0798793
15.766	0.0799333
15.8	0.079895
15.833	0.079949
15.866	0.0799031
15.9	0.0799648
15.933	0.0800189
15.966	0.0799729
16	0.0799347
16.033	0.0799888
16.066	0.0799429
16.1	0.0800048
16.133	0.0799589
16.166	0.080013
16.2	0.0800749
16.233	0.0800291
16.266	0.0800833
16.3	0.0800452
16.333	0.0800994
16.366	0.0800536
16.4	0.0801156
16.433	0.0801698
16.466	0.0802241
16.5	0.0802861
16.533	0.0802404
16.566	0.0802947
16.6	0.0802567
16.633	0.080411
16.666	0.0803654
16.7	0.0804274
16.733	0.0804818
16.766	0.0805362
16.8	0.0805983
16.833	0.0806527
16.866	0.0806072
16.9	0.0806693
16.933	0.0807238
16.966	0.0806782
17	0.0806404
17.033	0.0805949
17.066	0.0806494
17.1	0.0807117
17.133	0.0806662
17.166	0.0807208
17.2	0.0806831
17.233	0.0807376
17.266	0.0807922
17.3	0.0807546
17.333	0.0808092
17.366	0.0807638
17.4	0.0808262
17.433	0.0807809
17.466	0.0808355
17.5	0.080898
17.533	0.0809527
17.566	0.0810074
17.6	0.0810699
17.633	0.0811246
17.666	0.0810794
17.7	0.0811419
17.733	0.0811967
17.766	0.0812515
17.8	0.081114
17.833	0.0811689
17.866	0.0812237
17.9	0.0810863
17.933	0.0811412
17.966	0.0811961
18	0.0811588
18.033	0.0811137
18.066	0.0811686
18.1	0.0810313
18.133	0.0810863
18.166	0.0810413
18.2	0.081004
18.233	0.0810591
18.266	0.0810141
18.3	0.0809769
18.333	0.0809319
18.366	0.080887
18.4	0.0808499
18.433	0.080905
18.466	0.0808601
18.5	0.080823
18.533	0.0808781
18.566	0.0808333
18.6	0.0808962
18.633	0.0809514
18.666	0.0809067
18.7	0.0809696
18.733	0.0809249
18.766	0.0810802
18.8	0.0810432
18.833	0.0809985
18.866	0.0810538
18.9	0.0810169
18.933	0.0809722
18.966	0.0810276
19	0.0808907
19.033	0.0809461
19.066	0.0809015
19.1	0.0808647
19.133	0.0808201
19.166	0.0807756
19.2	0.0807388
19.233	0.0805943
19.266	0.0806498
19.3	0.0806131
19.333	0.0805686
19.366	0.0805242
19.4	0.0804875
19.433	0.0805431
19.466	0.0803987
19.5	0.080362
19.533	0.0803177
19.566	0.0802733
19.6	0.0802368
19.633	0.0801925
19.666	0.0802482
19.7	0.0802116
19.733	0.0801674
19.766	0.0801231
19.8	0.0800867
19.833	0.0802424
19.866	0.0800982
19.9	0.0802618
19.933	0.0802177
19.966	0.0802735
20	0.0803371
20.033	0.080293
20.066	0.0802489
20.1	0.0803126
20.133	0.0801686
20.166	0.0801245
20.2	0.0800883
20.233	0.0800443
20.266	0.0799003
20.3	0.0798641
20.333	0.0797201
20.366	0.0796762
20.4	0.07964
20.433	0.0794961
20.466	0.0793522
20.5	0.0793161
20.533	0.0791723
20.566	0.0790284
20.6	0.0789924
20.633	0.0789486
20.666	0.0788048
20.7	0.0786688
20.733	0.0786251
20.766	0.0785814
20.8	0.0785454
20.833	0.0785017
20.866	0.0784581
20.9	0.0784222
20.933	0.0784785
20.966	0.0784349
21	0.0783991
21.033	0.0783555
21.066	0.0783119
21.1	0.0783762
21.133	0.0783326
21.166	0.0782891
21.2	0.0783534
21.233	0.0783099
21.266	0.0782665
21.3	0.0783308
21.333	0.0782874
21.366	0.078244
21.4	0.0783084
21.433	0.078165
21.466	0.0781217
21.5	0.0780861
21.533	0.0780428
21.566	0.0779996
21.6	0.0779641
21.633	0.0779208
21.666	0.0778776
21.7	0.0779422
21.733	0.077999
21.766	0.0779558
21.8	0.0780204
21.833	0.0779773
21.866	0.0780342
21.9	0.0780988
21.933	0.0780558
21.966	0.0781127
22	0.0781774
22.033	0.0782344
22.066	0.0780914
22.1	0.0781562
22.133	0.0782133
22.166	0.0780703
22.2	0.0781352
22.233	0.0780923
22.266	0.0780494
22.3	0.0781143
22.333	0.0780714
22.366	0.0779286
22.4	0.0779936
22.433	0.0779508
22.466	0.077908
22.5	0.0779731
22.533	0.0779303
22.566	0.0778876
22.6	0.0779527
22.633	0.0779101
22.666	0.0778674
22.7	0.0779326
22.733	0.07789
22.766	0.0779474
22.8	0.0779126
22.833	0.07787
22.866	0.0778275
22.9	0.0777928
22.933	0.0778503
22.966	0.0777078
23	0.0776732
23.033	0.0777307
23.066	0.0775883
23.1	0.0775537
23.133	0.0776114
23.166	0.077569
23.2	0.0774345
23.233	0.0774922
23.266	0.0774499
23.3	0.0773154
23.333	0.0773732
23.366	0.0773309
23.4	0.0772965
23.433	0.0772543
23.466	0.0772122
23.5	0.0771778
23.533	0.0771357
23.566	0.0770936
23.6	0.0770593
23.633	0.0770173
23.666	0.0769752
23.7	0.077041
23.733	0.076999
23.766	0.076957
23.8	0.0770229
23.833	0.076981
23.866	0.076939
23.9	0.077005
23.933	0.0768631
23.966	0.0768212
24	0.0768872
24.033	0.0768454
24.066	0.0768036
24.1	0.0768697
24.133	0.0768279
24.166	0.0766862
24.2	0.0766523
24.233	0.0766106
24.266	0.076569
24.3	0.0764351
24.333	0.0764935
24.366	0.0764519
24.4	0.0764182
24.433	0.0762766
24.466	0.0762351
24.5	0.0762014
24.533	0.0761599
24.566	0.0761185
24.6	0.0760848
24.633	0.0761434
24.666	0.076002
24.7	0.0759685
24.733	0.0760271
24.766	0.0759858
24.8	0.0759523
24.833	0.075911
24.866	0.0758697
24.9	0.0758363
24.933	0.0758951
24.966	0.0758539
25	0.0757205
25.033	0.0757794
25.066	0.0758382
25.1	0.075805
25.133	0.0757639
25.166	0.0757228
25.2	0.0756896
25.233	0.0757486
25.266	0.0757076
25.3	0.0755744
25.333	0.0756335
25.366	0.0755925
25.4	0.0755595
25.433	0.0755186
25.466	0.0754777
25.5	0.0754447
25.533	0.0754039
25.566	0.0753631
25.6	0.0754302
25.633	0.0752894
25.666	0.0752487
25.7	0.0752158
25.733	0.0751751
25.766	0.0750345
25.8	0.0750017
25.833	0.0749611
25.866	0.0749205
25.9	0.0748878
25.933	0.0748472
25.966	0.0748067
26	0.0747741
26.033	0.0747336
26.066	0.0745931
26.1	0.0745606
26.133	0.0746202
26.166	0.0744798
26.2	0.0745473
26.233	0.0745069
26.266	0.0744666
26.3	0.0744342
26.333	0.0743939
26.366	0.0743537
26.4	0.0742214
26.433	0.0741812
26.466	0.074141
26.5	0.0741087
26.533	0.0740686
26.566	0.0740285
26.6	0.0739963
26.633	0.0739562
26.666	0.0738162
26.7	0.0738841
26.733	0.0739441
26.766	0.0738041
26.8	0.0737721
26.833	0.0738322
26.866	0.0737923
26.9	0.0736603
26.933	0.0737205
26.966	0.0736807
27	0.0736488
27.033	0.073609
27.066	0.0735693
27.1	0.0735374
27.133	0.0734977
27.166	0.0734581
27.2	0.0734263
27.233	0.0733867
27.266	0.0732471
27.3	0.0731154
27.333	0.0730759
27.366	0.0730364
27.4	0.0730048
27.433	0.0728653
27.466	0.0728259
27.5	0.0727943
27.533	0.0727549
27.566	0.0726156
27.6	0.0725841
27.633	0.0725448
27.666	0.0724055
27.7	0.0724741
27.733	0.0723349
27.766	0.0722957
27.8	0.0722644
27.833	0.0722252
27.866	0.0721861
27.9	0.0721549
27.933	0.0721158
27.966	0.0720767
28	0.0720456
28.033	0.0720065
28.066	0.0719676
28.1	0.0718365
28.133	0.0717976
28.166	0.0717586
28.2	0.0717277
28.233	0.0716888
28.266	0.07155
28.3	0.0715191
28.333	0.0714803
28.366	0.0713415
28.4	0.0713107
28.433	0.071172
28.466	0.0710333
28.5	0.0710026
28.533	0.0708639
28.566	0.0708253
28.6	0.0707946
28.633	0.0706561
28.666	0.0705176
28.7	0.070487
28.733	0.0704485
28.766	0.0703101
28.8	0.0702796
28.833	0.0702412
28.866	0.0701028
28.9	0.0700724
28.933	0.070034
28.966	0.0699958
29	0.0698654
29.033	0.0698272
29.066	0.069789
29.1	0.0698587
29.133	0.0697205
29.166	0.0697824
29.2	0.0697522
29.233	0.0697142
29.266	0.0696761
29.3	0.069646
29.333	0.069608
29.366	0.06957
29.4	0.06954
29.433	0.0695021
29.466	0.0694642
29.5	0.0693343
29.533	0.0693964
29.566	0.0693586
29.6	0.0692288
29.633	0.069191
29.666	0.0691533
29.7	0.0691235
29.733	0.0690859
29.766	0.0690482
29.8	0.0690185
29.833	0.0689809
29.866	0.0689434
29.9	0.0690138
29.933	0.0689763
29.966	0.0688388
30	0.0688093
30.033	0.0687718
30.066	0.0687344
30.1	0.068605
30.133	0.0685677
30.166	0.0685304
30.2	0.068501
30.233	0.0684637
30.266	0.0683265
30.3	0.0682973
30.333	0.0683601
30.366	0.0683229
30.4	0.0681938
30.433	0.0681567
30.466	0.0682196
30.5	0.0680905
30.533	0.0680535
30.566	0.0680165
30.6	0.0679875
30.633	0.0679506
30.666	0.0678137
30.7	0.0677848
30.733	0.0677479
30.766	0.0677111
30.8	0.0675823
30.833	0.0675455
30.866	0.0675088
30.9	0.0675801
30.933	0.0674434
30.966	0.0674067
31	0.0673781
31.033	0.0673415
31.066	0.0672049
31.1	0.0671764
31.133	0.0672399
31.166	0.0672034
31.2	0.0670749
31.233	0.0670385
31.266	0.0670021
31.3	0.0669737
31.333	0.0668374
31.366	0.0669011
31.4	0.0668728
31.433	0.0668366
31.466	0.0667003
31.5	0.0666721
31.533	0.066636
31.566	0.0664999
31.6	0.0664717
31.633	0.0663357
31.666	0.0661996
31.7	0.0660716
31.733	0.0660356
31.766	0.0658997
31.8	0.0658717
31.833	0.0657358
31.866	0.0657
31.9	0.0655721
31.933	0.0654363
31.966	0.0654005
32	0.0652728
32.033	0.0652371
32.066	0.0651014
32.1	0.0650737
32.133	0.0649381
32.166	0.0648025
32.2	0.0647749
32.233	0.0647394
32.266	0.0647039
32.3	0.0646764
32.333	0.0645409
32.366	0.0645055
32.4	0.0644781
32.433	0.0644428
32.466	0.0643074
32.5	0.0642802
32.533	0.0642449
32.566	0.0642096
32.6	0.0640824
32.633	0.0640473
32.666	0.0639121
32.7	0.063885
32.733	0.0638499
32.766	0.0638149
32.8	0.0636878
32.833	0.0635528
32.866	0.0634179
32.9	0.063291
32.933	0.0632561
32.966	0.0631212
33	0.0629944
33.033	0.0629595
33.066	0.0628247
33.1	0.062698
33.133	0.0625633
33.166	0.0625286
33.2	0.062502
33.233	0.0623673
33.266	0.0623327
33.3	0.0622062
33.333	0.0621717
33.366	0.0620371
33.4	0.0620107
33.433	0.0619763
33.466	0.0618418
33.5	0.0618155
33.533	0.0616811
33.566	0.0616468
33.6	0.0617206
33.633	0.0616863
33.666	0.0614521
33.7	0.0614259
33.733	0.0613917
33.766	0.0613576
33.8	0.0613316
33.833	0.0611975
33.866	0.0610634
33.9	0.0610375
33.933	0.0610035
33.966	0.0608696
34	0.0608437
34.033	0.0608098
34.066	0.060776
34.1	0.0608502
34.133	0.0607164
34.166	0.0606826
34.2	0.060757
34.233	0.0606233
34.266	0.0605896
34.3	0.0605641
34.333	0.0605305
34.366	0.0604969
34.4	0.0603714
34.433	0.0603379
34.466	0.0602045
34.5	0.0602791
34.533	0.0601457
34.566	0.0600123
34.6	0.059987
34.633	0.0599537
34.666	0.0599204
34.7	0.0597953
34.733	0.0596621
34.766	0.0595289
34.8	0.0594038
34.833	0.0592707
34.866	0.0592376
34.9	0.0591127
34.933	0.0589796
34.966	0.0589466
35	0.0589218
35.033	0.0587889
35.066	0.058656
35.1	0.0585312
35.133	0.0584984
35.166	0.0583656
35.2	0.0583409
35.233	0.0582082
35.266	0.0581755
35.3	0.058051
35.333	0.0579183
35.366	0.0577857
35.4	0.0576613
35.433	0.0576287
35.466	0.0575963
35.5	0.0574719
35.533	0.0574395
35.566	0.0573071
35.6	0.0571828
35.633	0.0570505
35.666	0.0570182
35.7	0.056794
35.733	0.0567618
35.766	0.0565296
35.8	0.0564056
35.833	0.0562735
35.866	0.0561414
35.9	0.0561174
35.933	0.0559854
35.966	0.0558534
36	0.0557296
36.033	0.0555976
36.066	0.0554657
36.1	0.055342
36.133	0.0553102
36.166	0.0551784
36.2	0.0550548
36.233	0.054923
36.266	0.0548913
36.3	0.0547678
36.333	0.0546362
36.366	0.0546046
36.4	0.0545812
36.433	0.0544497
36.466	0.0543182
36.5	0.0541949
36.533	0.0541635
36.566	0.0540321
36.6	0.0540089
36.633	0.0538775
36.666	0.0538463
36.7	0.0536232
36.733	0.053592
36.766	0.0535608
36.8	0.0534378
36.833	0.0533067
36.866	0.0532756
36.9	0.0531527
36.933	0.0530217
36.966	0.0528907
37	0.052768
37.033	0.0526371
37.066	0.0525062
37.1	0.0523835
37.133	0.0522527
37.166	0.052022
37.2	0.0518994
37.233	0.0517687
37.266	0.0516381
37.3	0.0515156
37.333	0.051385
37.366	0.0512545
37.4	0.0511321
37.433	0.0511016
37.466	0.0509712
37.5	0.0508489
37.533	0.0507186
37.566	0.0505882
37.6	0.0505661
37.633	0.0504358
37.666	0.0503056
37.7	0.0501836
37.733	0.0501534
37.766	0.0501233
37.8	0.0500014
37.833	0.0499713
37.866	0.0499413
37.9	0.0497195
37.933	0.0496895
37.966	0.0495596
38	0.0495379
38.033	0.0495081
38.066	0.0493783
38.1	0.0493567
38.133	0.049227
38.166	0.0490973
38.2	0.0490758
38.233	0.0490462
38.266	0.0489166
38.3	0.0488952
38.333	0.0487657
38.366	0.0486362
38.4	0.048615
38.433	0.0484856
38.466	0.0484562
38.5	0.0483351
38.533	0.0482058
38.566	0.0481765
38.6	0.0480555
38.633	0.0479263
38.666	0.0477971
38.7	0.0476762
38.733	0.0476472
38.766	0.0476181
38.8	0.0474973
38.833	0.0474683
38.866	0.0473394
38.9	0.0472187
38.933	0.0470899
38.966	0.046961
39	0.0468405
39.033	0.0467117
39.066	0.046583
39.1	0.0465625
39.133	0.0464339
39.166	0.0463053
39.2	0.0462849
39.233	0.0461564
39.266	0.0460279
39.3	0.0459077
39.333	0.0458793
39.366	0.0457509
39.4	0.0457308
39.433	0.0456025
39.466	0.0454742
39.5	0.0453542
39.533	0.045326
39.566	0.0451979
39.6	0.045078
39.633	0.0449499
39.666	0.0448218
39.7	0.0448021
39.733	0.0446741
39.766	0.0445462
39.8	0.0444265
39.833	0.0442987
39.866	0.0441709
39.9	0.0440513
39.933	0.0438236
39.966	0.0436959
40	0.0435764
40.033	0.0433488
40.066	0.0432212
40.1	0.0431019
40.133	0.0429744
40.166	0.0428469
40.2	0.0426277
40.233	0.0425003
40.266	0.042373
40.3	0.0422539
40.333	0.0421266
40.366	0.0419994
40.4	0.0418804
40.433	0.0417533
40.466	0.0416261
40.5	0.0415073
40.533	0.0412802
40.566	0.0412532
40.6	0.0411345
40.633	0.0410076
40.666	0.0408807
40.7	0.0407621
40.733	0.0406352
40.766	0.0405085
40.8	0.04039
40.833	0.0402633
40.866	0.0401366
40.9	0.0400182
40.933	0.0398916
40.966	0.0396651
41	0.0395469
41.033	0.0394204
41.066	0.0392939
41.1	0.0391758
41.133	0.0390495
41.166	0.0388231
41.2	0.0387052
41.233	0.0384789
41.266	0.0383527
41.3	0.0381348
41.333	0.0380087
41.366	0.0377826
41.4	0.0376649
41.433	0.0375389
41.466	0.0375129
41.5	0.0373953
41.533	0.0372694
41.566	0.0371435
41.6	0.037026
41.633	0.0369003
41.666	0.0367745
41.7	0.0366571
41.733	0.0365315
41.766	0.0364059
41.8	0.0362886
41.833	0.0361631
41.866	0.0361376
41.9	0.0360204
41.933	0.035895
41.966	0.0358697
42	0.0357526
42.033	0.0356273
42.066	0.0355021
42.1	0.0353852
42.133	0.03526
42.166	0.0351349
42.2	0.0350181
42.233	0.0348931
42.266	0.0347681
42.3	0.0346514
42.333	0.0344265
42.366	0.0343016
42.4	0.0341851
42.433	0.0340603
42.466	0.0339355
42.5	0.0338191
42.533	0.0336944
42.566	0.0335698
42.6	0.0334535
42.633	0.0332289
42.666	0.0332044
42.7	0.0330882
42.733	0.0330638
42.766	0.0329394
42.8	0.0328234
42.833	0.032699
42.866	0.0325748
42.9	0.0324589
42.933	0.0323347
42.966	0.0322105
43	0.0320947
43.033	0.0318707
43.066	0.0317466
43.1	0.031631
43.133	0.031507
43.166	0.0313831
43.2	0.0311676
43.233	0.0310438
43.266	0.03092
43.3	0.0308046
43.333	0.0305809
43.366	0.0304572
43.4	0.030342
43.433	0.0302184
43.466	0.0299948
43.5	0.0298797
43.533	0.0296562
43.566	0.0295328
43.6	0.0294178
43.633	0.0292945
43.666	0.0290712
43.7	0.0289563
43.733	0.0288331
43.766	0.0287099
43.8	0.0284952
43.833	0.0282721
43.866	0.0281491
43.9	0.0280345
43.933	0.0279115
43.966	0.0277886
44	0.0276741
44.033	0.0274513
44.066	0.0273285
44.1	0.0271141
44.133	0.0269914
44.166	0.0268688
44.2	0.0267545
44.233	0.026532
44.266	0.0264094
44.3	0.0261953
44.333	0.0259729
44.366	0.0257505
44.4	0.0256365
44.433	0.0254142
44.466	0.0251919
44.5	0.0250781
44.533	0.0248559
44.566	0.0246337
44.6	0.02452
44.633	0.0242979
44.666	0.0240759
44.7	0.0239623
44.733	0.0238404
44.766	0.0237185
44.8	0.0236051
44.833	0.0234833
44.866	0.0232615
44.9	0.0231482
44.933	0.0230265
44.966	0.0229049
45	0.0227917
45.033	0.0226701
45.066	0.0225486
45.1	0.0223356
45.133	0.0222142
45.166	0.0220928
45.2	0.0219799
45.233	0.0218586
45.266	0.0216373
45.3	0.0214246
45.333	0.0212034
45.366	0.0209823
45.4	0.0207696
45.433	0.0206486
45.466	0.0205276
45.5	0.0203151
45.533	0.0201942
45.566	0.0200733
45.6	0.019861
45.633	0.0197402
45.666	0.0195195
45.7	0.0193072
45.733	0.0191866
45.766	0.018966
45.8	0.0187539
45.833	0.0186334
45.866	0.0185129
45.9	0.018301
45.933	0.0181806
45.966	0.0180602
46	0.0178484
46.033	0.0177282
46.066	0.017608
46.1	0.0174963
46.133	0.0173762
46.166	0.0172561
46.2	0.0171446
46.233	0.0169246
46.266	0.0168046
46.3	0.0166932
46.333	0.0164734
46.366	0.0163536
46.4	0.0161423
46.433	0.0160226
46.466	0.0158029
46.5	0.0157918
46.533	0.0155722
46.566	0.0154526
46.6	0.0153417
46.633	0.0152222
46.666	0.0151028
46.7	0.0148919
46.733	0.0147726
46.766	0.0146534
46.8	0.0145426
46.833	0.0144235
46.866	0.0143043
46.9	0.0141937
46.933	0.0140747
46.966	0.0139557
47	0.0138453
47.033	0.0136264
47.066	0.0135075
47.1	0.0133972
47.133	0.0132784
47.166	0.0130597
47.2	0.0129495
47.233	0.0128309
47.266	0.0126123
47.3	0.0124023
47.333	0.0122838
47.366	0.0121653
47.4	0.0119554
47.433	0.0118371
47.466	0.0116188
47.5	0.011509
47.533	0.0112908
47.566	0.0110726
47.6	0.010963
47.633	0.0108449
47.666	0.0106269
47.7	0.0105174
47.733	0.0103995
47.766	0.0102816
47.8	0.0101723
47.833	0.00995444
47.866	0.00983667
47.9	0.0097275
47.933	0.00950982
47.966	0.00939219
48	0.00928316
48.033	0.00906562
48.066	0.00894813
48.1	0.00883924
48.133	0.00862184
48.166	0.00840449
48.2	0.00829575
48.233	0.00807849
48.266	0.00786127
48.3	0.00775268
48.333	0.00763555
48.366	0.00751848
48.4	0.00741003
48.433	0.00719304
48.466	0.00717611
48.5	0.0069678
48.533	0.00685096
48.566	0.00663416
48.6	0.006526
48.633	0.0063093
48.666	0.00619264
48.7	0.00608462
48.733	0.00586806
48.766	0.00565155
48.8	0.00554367
48.833	0.00532725
48.866	0.00511088
48.9	0.00490315
48.933	0.00478687
48.966	0.00467064
49	0.00446306
49.033	0.00424692
49.066	0.00403083
49.1	0.00392339
49.133	0.0037074
49.166	0.00359145
49.2	0.00348416
49.233	0.00326831
49.266	0.0031525
49.3	0.00294536
49.333	0.00282965
49.366	0.00271398
49.4	0.00260699
49.433	0.00249142
49.466	0.0022759
49.5	0.00206905
49.533	0.00185363
49.566	0.00163825
49.6	0.00153155
49.633	0.00131627
49.666	0.00110104
49.7	0.000994481
49.733	0.000779345
49.766	0.000564256
49.8	0.00045785
49.833	0.000242858
49.866	0.000127913
49.9	-7.83435e-005
49.933	-0.000293191
49.966	-0.000407992
50	-0.000514099
50.033	-0.000728803
50.066	-0.000843458
50.1	-0.000949416
50.133	-0.00106397
50.166	-0.00117848
50.2	-0.00128429
50.233	-0.00149871
50.266	-0.00161307
50.3	-0.00171873
50.333	-0.001833
50.366	-0.00194722
50.4	-0.00205272
50.433	-0.00216685
50.466	-0.00238092
50.5	-0.00248628
50.533	-0.00260025
50.566	-0.00271418
50.6	-0.00281938
50.633	-0.00293321
50.666	-0.00304699
50.7	-0.00325205
50.733	-0.00336573
50.766	-0.00347936
50.8	-0.00368426
50.833	-0.0036978
50.866	-0.00381128
50.9	-0.00401604
50.933	-0.00412942
50.966	-0.00424276
51	-0.00444736
51.033	-0.0045606
51.066	-0.00477379
51.1	-0.00487824
51.133	-0.00499133
51.166	-0.00520437
51.2	-0.00530866
51.233	-0.0054216
51.266	-0.0056345
51.3	-0.00573864
51.333	-0.00585143
51.366	-0.00606417
51.4	-0.00606816
51.433	-0.00618081
51.466	-0.0063934
51.5	-0.00649723
51.533	-0.00660973
51.566	-0.00682217
51.6	-0.00692585
51.633	-0.0071382
51.666	-0.00725049
51.7	-0.00735402
51.733	-0.00746621
51.766	-0.00767836
51.8	-0.00778173
51.833	-0.00799377
51.866	-0.00810577
51.9	-0.00820898
51.933	-0.00832087
51.966	-0.00843272
52	-0.00853578
52.033	-0.00864752
52.066	-0.00875921
52.1	-0.00886212
52.133	-0.00907371
52.166	-0.00918525
52.2	-0.009288
52.233	-0.00939944
52.266	-0.00951083
52.3	-0.00961342
52.333	-0.00982471
52.366	-0.0100359
52.4	-0.0101384
52.433	-0.0102495
52.466	-0.0103606
52.5	-0.0104629
52.533	-0.0106739
52.566	-0.0107848
52.6	-0.0110869
52.633	-0.0111977
52.666	-0.0114085
52.7	-0.0115105
52.733	-0.0117212
52.766	-0.0118318
52.8	-0.0120336
52.833	-0.0121441
52.866	-0.0122546
52.9	-0.0124562
52.933	-0.0125666
52.966	-0.0127769
53	-0.0128784
53.033	-0.0130886
53.066	-0.0131988
53.1	-0.0134001
53.133	-0.0135102
53.166	-0.0136202
53.2	-0.0137214
53.233	-0.0139313
53.266	-0.0140411
53.3	-0.0141421
53.333	-0.0142519
53.366	-0.0143616
53.4	-0.0144624
53.433	-0.014672
53.466	-0.0147816
53.5	-0.0148823
53.533	-0.0149917
53.566	-0.0150011
53.6	-0.0152016
53.633	-0.0153109
53.666	-0.0155201
53.7	-0.0156205
53.733	-0.0157296
53.766	-0.0158387
53.8	-0.0160389
53.833	-0.0161479
53.866	-0.0162568
53.9	-0.0163568
53.933	-0.0164657
53.966	-0.0165744
54	-0.0166743
54.033	-0.016783
54.066	-0.0168916
54.1	-0.0169913
54.133	-0.0169998
54.166	-0.0171082
54.2	-0.0172078
54.233	-0.0173161
54.266	-0.0173244
54.3	-0.0174238
54.333	-0.017532
54.366	-0.0175401
54.4	-0.0175394
54.433	-0.0175474
54.466	-0.0176554
54.5	-0.0176544
54.533	-0.0177623
54.566	-0.0178701
54.6	-0.017869
54.633	-0.0179767
54.666	-0.0180844
54.7	-0.0180831
54.733	-0.0181907
54.766	-0.0181981
54.8	-0.0182967
54.833	-0.0185041
54.866	-0.0186114
54.9	-0.0186099
54.933	-0.0187171
54.966	-0.0188243
55	-0.0189225
55.033	-0.0189296
55.066	-0.0190366
55.1	-0.0191347
55.133	-0.0192416
55.166	-0.0192484
55.2	-0.0193463
55.233	-0.0194531
55.266	-0.0195598
55.3	-0.0196575
55.333	-0.0198641
55.366	-0.0198706
55.4	-0.0199682
55.433	-0.0200746
55.466	-0.020181
55.5	-0.0202784
55.533	-0.0202847
55.566	-0.0203909
55.6	-0.0204881
55.633	-0.0205942
55.666	-0.0207003
55.7	-0.0207974
55.733	-0.0210033
55.766	-0.0211092
55.8	-0.0212061
55.833	-0.0213119
55.866	-0.0214176
55.9	-0.0215143
55.933	-0.0216199
55.966	-0.0217255
56	-0.0218221
56.033	-0.0219275
56.066	-0.0220329
56.1	-0.0221293
56.133	-0.0222346
56.166	-0.0223398
56.2	-0.0224361
56.233	-0.0224412
56.266	-0.0225463
56.3	-0.0226423
56.333	-0.0227473
56.366	-0.0228522
56.4	-0.0229481
56.433	-0.0229529
56.466	-0.0230576
56.5	-0.0231533
56.533	-0.023258
56.566	-0.0233625
56.6	-0.0234581
56.633	-0.0235625
56.666	-0.023667
56.7	-0.0238623
56.733	-0.0238666
56.766	-0.0239709
56.8	-0.0241661
56.833	-0.0242702
56.866	-0.0243743
56.9	-0.0244693
56.933	-0.0245733
56.966	-0.0245772
57	-0.0246721
57.033	-0.0247759
57.066	-0.0248796
57.1	-0.0249743
57.133	-0.0249779
57.166	-0.0250815
57.2	-0.025176
57.233	-0.0252795
57.266	-0.0253829
57.3	-0.0253773
57.333	-0.0254806
57.366	-0.0255838
57.4	-0.025678
57.433	-0.0257811
57.466	-0.0257842
57.5	-0.0258782
57.533	-0.0258811
57.566	-0.025984
57.6	-0.0260779
57.633	-0.0261807
57.666	-0.0262834
57.7	-0.0263771
57.733	-0.0264797
57.766	-0.0264823
57.8	-0.0264757
57.833	-0.0265782
57.866	-0.0266806
57.9	-0.0267739
57.933	-0.0268762
57.966	-0.0269784
58	-0.0270715
58.033	-0.0271737
58.066	-0.0272757
58.1	-0.0273687
58.133	-0.0273706
58.166	-0.0274725
58.2	-0.0275653
58.233	-0.0276671
58.266	-0.0277688
58.3	-0.0277614
58.333	-0.027863
58.366	-0.0279645
58.4	-0.027957
58.433	-0.0280584
58.466	-0.0281598
58.5	-0.028252
58.533	-0.0283533
58.566	-0.0283545
58.6	-0.0284466
58.633	-0.0284477
58.666	-0.0285487
58.7	-0.0286406
58.733	-0.0286415
58.766	-0.0286424
58.8	-0.0287341
58.833	-0.0287349
58.866	-0.0288355
58.9	-0.0289271
58.933	-0.0290277
58.966	-0.0290282
59	-0.0291195
59.033	-0.0292199
59.066	-0.0293203
59.1	-0.0294115
59.133	-0.0294117
59.166	-0.0294119
59.2	-0.0295029
59.233	-0.0296029
59.266	-0.0296029
59.3	-0.0296938
59.333	-0.0296936
59.366	-0.0296935
59.4	-0.0297841
59.433	-0.0297838
59.466	-0.0297835
59.5	-0.0298739
59.533	-0.0298735
59.566	-0.0299729
59.6	-0.0299632
59.633	-0.0300626
59.666	-0.0301619
59.7	-0.030152
59.733	-0.0301512
59.766	-0.0301503
59.8	-0.0302402
59.833	-0.0302392
59.866	-0.0303382
59.9	-0.030328
59.933	-0.0303268
59.966	-0.0304255
60	-0.0305151
60.033	-0.0305138
60.066	-0.0306124
60.1	-0.0306018
60.133	-0.0307002
60.166	-0.0306986
60.2	-0.0307879
60.233	-0.0308862
60.266	-0.0308844
60.3	-0.0309734
60.333	-0.0309716
60.366	-0.0309696
60.4	-0.0310585
60.433	-0.0311564
60.466	-0.0311543
60.5	-0.031143
60.533	-0.0312407
60.566	-0.0312384
60.6	-0.0313269
60.633	-0.0313245
60.666	-0.031422
60.7	-0.0315103
60.733	-0.0315077
60.766	-0.0315051
60.8	-0.0315932
60.833	-0.0315904
60.866	-0.0316876
60.9	-0.0317755
60.933	-0.0317726
60.966	-0.0318696
61	-0.0319573
61.033	-0.0320542
61.066	-0.032051
61.1	-0.0321386
61.133	-0.0322353
61.166	-0.0323319
61.2	-0.0323193
61.233	-0.0324158
61.266	-0.0325123
61.3	-0.0325994
61.333	-0.0326958
61.366	-0.0327921
61.4	-0.0328791
61.433	-0.0328752
61.466	-0.0329713
61.5	-0.0329581
61.533	-0.0330541
61.566	-0.03315
61.6	-0.0332366
61.633	-0.0333324
61.666	-0.0333282
61.7	-0.0333146
61.733	-0.0333102
61.766	-0.0334058
61.8	-0.033492
61.833	-0.0334875
61.866	-0.0334828
61.9	-0.0334689
61.933	-0.0335642
61.966	-0.0336593
62	-0.0336452
62.033	-0.0337403
62.066	-0.0337353
62.1	-0.033821
62.133	-0.0339159
62.166	-0.0340107
62.2	-0.0340962
62.233	-0.0340909
62.266	-0.0341855
62.3	-0.0342709
62.333	-0.0343654
62.366	-0.0344598
62.4	-0.034645
62.433	-0.0347393
62.466	-0.0348336
62.5	-0.0348185
62.533	-0.0349127
62.566	-0.0350067
62.6	-0.0349915
62.633	-0.0349855
62.666	-0.0350794
62.7	-0.0351639
62.733	-0.0351577
62.766	-0.0350514
62.8	-0.0351358
62.833	-0.0351294
62.866	-0.0351229
62.9	-0.0351071
62.933	-0.0351005
62.966	-0.0351939
63	-0.0350779
63.033	-0.0351711
63.066	-0.0350642
63.1	-0.035148
63.133	-0.0351411
63.166	-0.0351341
63.2	-0.0352177
63.233	-0.0352105
63.266	-0.0353033
63.3	-0.0352867
63.333	-0.0352794
63.366	-0.035372
63.4	-0.0353552
63.433	-0.0353477
63.466	-0.0354401
63.5	-0.0354232
63.533	-0.0355154
63.566	-0.0355077
63.6	-0.0354905
63.633	-0.0355826
63.666	-0.0355747
63.7	-0.0355573
63.733	-0.0355492
63.766	-0.0356411
63.8	-0.0357235
63.833	-0.0357153
63.866	-0.0356069
63.9	-0.0355892
63.933	-0.0356807
63.966	-0.0356722
64	-0.0357543
64.033	-0.0356457
64.066	-0.0357369
64.1	-0.0358188
64.133	-0.03581
64.166	-0.0358011
64.2	-0.0358828
64.233	-0.0358738
64.266	-0.0359647
64.3	-0.0360462
64.333	-0.036137
64.366	-0.0361277
64.4	-0.036209
64.433	-0.0361996
64.466	-0.0361902
64.5	-0.0361713
64.533	-0.0362617
64.566	-0.0363521
64.6	-0.036333
64.633	-0.0363232
64.666	-0.0364134
64.7	-0.0364941
64.733	-0.0364842
64.766	-0.0365742
64.8	-0.0367547
64.833	-0.0367446
64.866	-0.0368344
64.9	-0.0368147
64.933	-0.0369044
64.966	-0.036994
65	-0.0369742
65.033	-0.0370637
65.066	-0.0371531
65.1	-0.0371331
65.133	-0.0371224
65.166	-0.0371116
65.2	-0.0371914
65.233	-0.0371805
65.266	-0.0372696
65.3	-0.0373492
65.333	-0.0373381
65.366	-0.037327
65.4	-0.0373064
65.433	-0.0373951
65.466	-0.0374838
65.5	-0.037563
65.533	-0.0375516
65.566	-0.0376401
65.6	-0.0376191
65.633	-0.0376075
65.666	-0.0376959
65.7	-0.0377747
65.733	-0.0377629
65.766	-0.037751
65.8	-0.0377297
65.833	-0.0378177
65.866	-0.0378057
65.9	-0.0376841
65.933	-0.0376719
65.966	-0.0377597
66	-0.037738
66.033	-0.0377256
66.066	-0.0377132
66.1	-0.0377913
66.133	-0.0377788
66.166	-0.0377662
66.2	-0.0377441
66.233	-0.0378314
66.266	-0.0378186
66.3	-0.0378963
66.333	-0.0379834
66.366	-0.0379704
66.4	-0.0380479
66.433	-0.0380349
66.466	-0.0380217
66.5	-0.038099
[truncated: 2,956 more rows]
