# Supplementary material for: Introduction to Pharmaceutical Co-amorphous Systems Using a Green Co-milling Technique
Source: J Chem Educ. 2023 Mar 23;100(4):1627–32. doi: 10.1021/acs.jchemed.3c00036 (PMC10100544; doi:10.1021/acs.jchemed.3c00036)
Supplement: Supplementary file 4 — ed3c00036_si_004.zip [file ed3c00036_si_004.zip › DSC/DSC_NPX-CIM_COA.csv]

5	-0.498092
5	-0.498092
5	-0.498092
5	-0.498092
5	-0.498092
5	-0.498092
5	-0.498092
5	-0.498092
5	-0.498192
5	-0.498192
5	-0.498092
5	-0.498092
5	-0.498192
5	-0.498092
5	-0.498092
5	-0.498092
5	-0.498092
5	-0.498092
5	-0.498092
5	-0.498092
5	-0.498092
5	-0.498092
5	-0.498092
5	-0.497992
5	-0.498092
5	-0.498092
5	-0.497992
5	-0.497892
5	-0.497892
5	-0.497892
5	-0.497892
5	-0.497892
5	-0.497892
5	-0.497892
5	-0.497892
5	-0.497892
5	-0.497892
5	-0.497892
5	-0.497892
5	-0.497892
5	-0.497992
5	-0.497892
5	-0.497892
5	-0.497892
5	-0.497892
5	-0.497892
5	-0.497992
5	-0.497992
5	-0.497992
5	-0.497992
5	-0.497992
5	-0.497992
5	-0.497992
5	-0.497992
5	-0.498092
5	-0.498092
5	-0.498092
5	-0.498092
5	-0.498092
5	-0.498092
5	-0.498092
5	-0.497992
5	-0.498092
5	-0.497992
5	-0.497992
5	-0.497992
5	-0.497992
5	-0.498092
5	-0.497992
5	-0.498092
5	-0.498092
5	-0.498092
5	-0.498092
5	-0.498092
5	-0.498092
5	-0.498092
5	-0.498092
5	-0.498092
5	-0.498092
5	-0.497792
5	-0.498092
5	-0.498092
5	-0.498092
5	-0.498092
5	-0.498092
5	-0.498092
5	-0.498092
5	-0.498092
5	-0.498092
5	-0.498092
5	-0.498092
5	-0.498092
5	-0.498092
5	-0.497792
5	-0.498092
5	-0.498092
5	-0.498092
5	-0.498092
5	-0.498092
5	-0.498092
5	-0.498092
5	-0.498092
5	-0.498092
5	-0.498092
5	-0.498092
5	-0.498092
5	-0.497692
5	-0.497692
5	-0.497692
5	-0.497692
5	-0.497692
5	-0.497692
5	-0.497692
5	-0.497692
5	-0.497692
5	-0.497692
5	-0.497692
5	-0.497692
5	-0.497692
5	-0.497692
5	-0.497692
5	-0.497692
5	-0.497692
5	-0.497692
5	-0.497692
5	-0.497692
5	-0.497692
5	-0.497692
5	-0.497792
5	-0.497792
5	-0.497792
5	-0.497792
5	-0.497792
5	-0.497692
5	-0.497892
5	-0.497792
5	-0.497792
5	-0.497792
5	-0.497792
5	-0.497792
5	-0.497792
5	-0.497692
5	-0.497692
5	-0.497692
5	-0.497692
5	-0.497692
5	-0.497892
5	-0.497692
5	-0.497692
5	-0.497692
5	-0.497692
5	-0.497692
5	-0.497692
5	-0.497692
5	-0.497692
5	-0.497692
5	-0.497692
5	-0.497692
5	-0.497692
5	-0.497892
5	-0.497792
5	-0.497892
5	-0.497892
5	-0.497892
5	-0.497892
5	-0.497792
5	-0.497792
5	-0.497892
5	-0.497892
5	-0.497892
5	-0.497892
5	-0.497892
5	-0.497892
5	-0.497692
5	-0.497892
5	-0.497892
5	-0.497892
5	-0.497892
5	-0.497892
5	-0.497892
5	-0.497792
5	-0.497792
5	-0.497792
5	-0.497892
5	-0.497892
5	-0.497792
5	-0.497792
5	-0.497792
5	-0.497792
5	-0.497692
5	-0.497792
5	-0.497792
5	-0.497792
5	-0.497792
5	-0.497792
5	-0.497792
5	-0.497792
5	-0.497792
5	-0.497792
5	-0.497792
5	-0.497792
5	-0.497792
5	-0.497792
5	-0.497892
5	-0.497892
5	-0.497892
5	-0.497892
5	-0.497892
5	-0.497792
5	-0.497792
5	-0.497792
5.033	-0.498208
5.066	-0.498325
5.1	-0.498844
5.133	-0.49996
5.166	-0.502476
5.2	-0.506696
5.233	-0.512412
5.266	-0.519228
5.3	-0.526547
5.333	-0.533863
5.366	-0.540479
5.4	-0.545999
5.433	-0.549815
5.466	-0.551731
5.5	-0.55185
5.533	-0.549966
5.566	-0.546182
5.6	-0.540602
5.633	-0.533518
5.666	-0.524834
5.7	-0.514953
5.733	-0.503969
5.766	-0.492085
5.8	-0.479605
5.833	-0.466521
5.866	-0.453037
5.9	-0.439456
5.933	-0.425572
5.966	-0.411889
6	-0.398208
6.033	-0.384824
6.066	-0.37174
6.1	-0.35896
6.133	-0.346376
6.166	-0.334092
6.2	-0.322111
6.233	-0.310627
6.266	-0.299443
6.3	-0.288763
6.333	-0.278379
6.366	-0.268495
6.4	-0.259114
6.433	-0.25003
6.466	-0.241246
6.5	-0.232866
6.533	-0.224782
6.566	-0.216998
6.6	-0.209517
6.633	-0.202333
6.666	-0.195449
6.7	-0.188869
6.733	-0.182485
6.766	-0.176301
6.8	-0.17052
6.833	-0.164836
6.866	-0.159452
6.9	-0.154272
6.933	-0.149288
6.966	-0.144504
7	-0.139924
7.033	-0.13544
7.066	-0.131156
7.1	-0.127075
7.133	-0.123091
7.166	-0.119207
7.2	-0.115627
7.233	-0.112043
7.266	-0.108559
7.3	-0.105278
7.333	-0.102094
7.366	-0.0990103
7.4	-0.0960298
7.433	-0.0932458
7.466	-0.0903618
7.5	-0.0877813
7.533	-0.0851974
7.566	-0.0827134
7.6	-0.0802329
7.633	-0.0778489
7.666	-0.0755649
7.7	-0.0733845
7.733	-0.0713005
7.766	-0.0692165
7.8	-0.067236
7.833	-0.065252
7.866	-0.063368
7.9	-0.0615876
7.933	-0.0598036
7.966	-0.0580196
8	-0.0563391
8.033	-0.0546551
8.066	-0.0530711
8.1	-0.0514907
8.133	-0.0499067
8.166	-0.0484227
8.2	-0.0469422
8.233	-0.0454582
8.266	-0.0440743
8.3	-0.0426938
8.333	-0.0413098
8.366	-0.0400258
8.4	-0.0387453
8.433	-0.0375613
8.466	-0.0362774
8.5	-0.0350969
8.533	-0.0339129
8.566	-0.0327289
8.6	-0.0316484
8.633	-0.0305645
8.666	-0.0293805
8.7	-0.0283
8.733	-0.027216
8.766	-0.026232
8.8	-0.0251516
8.833	-0.0242676
8.866	-0.0231836
8.9	-0.0222031
8.933	-0.0213191
8.966	-0.0203351
9	-0.0194547
9.033	-0.0185707
9.066	-0.0175867
9.1	-0.0167062
9.133	-0.0159222
9.166	-0.0149382
9.2	-0.0140578
9.233	-0.0132738
9.266	-0.0123898
9.3	-0.0115093
9.333	-0.0107253
9.366	-0.00984135
9.4	-0.00916088
9.433	-0.00837689
9.466	-0.00759291
9.5	-0.00691244
9.533	-0.00612845
9.566	-0.00544446
9.6	-0.00476399
9.633	-0.00408
9.666	-0.00339602
9.7	-0.00271554
9.733	-0.00203156
9.766	-0.00134757
9.8	-0.000667099
9.833	1.68884e-005
9.866	0.000600875
9.9	0.00128135
9.933	0.00186533
9.966	0.00254932
10	0.00312979
10.033	0.00371378
10.066	0.00429777
10.1	0.00487824
10.133	0.00546223
10.166	0.00604621
10.2	0.00672668
10.233	0.00731067
10.266	0.00789466
10.3	0.00837513
10.333	0.00885912
10.366	0.0094431
10.4	0.00992357
10.433	0.0105076
10.466	0.0109915
10.5	0.011472
10.533	0.012056
10.566	0.01254
10.6	0.0130205
10.633	0.0135045
10.666	0.0139884
10.7	0.0144689
10.733	0.0149529
10.766	0.0154369
10.8	0.0159174
10.833	0.0163013
10.866	0.0168853
10.9	0.0173658
10.933	0.0177498
10.966	0.0182338
11	0.0187142
11.033	0.0190982
11.066	0.0194822
11.1	0.0199627
11.133	0.0203467
11.166	0.0207307
11.2	0.0211111
11.233	0.0216951
11.266	0.0219791
11.3	0.0224596
11.333	0.0229436
11.366	0.0233276
11.4	0.023608
11.433	0.024192
11.466	0.024576
11.5	0.0248565
11.533	0.0253405
11.566	0.0256245
11.6	0.0260049
11.633	0.0263889
11.666	0.0266729
11.7	0.0271534
11.733	0.0274374
11.766	0.0277213
11.8	0.0281018
11.833	0.0283858
11.866	0.0287698
11.9	0.0290503
11.933	0.0294342
11.966	0.0298182
12	0.0300987
12.033	0.0304827
12.066	0.0307667
12.1	0.0311471
12.133	0.0314311
12.166	0.0318151
12.2	0.0321956
12.233	0.0324796
12.266	0.0328636
12.3	0.033144
12.333	0.033528
12.366	0.033912
12.4	0.0341925
12.433	0.0346765
12.466	0.0349605
12.5	0.0352409
12.533	0.0356249
12.566	0.0360089
12.6	0.0363894
12.633	0.0366734
12.666	0.0370574
12.7	0.0373378
12.733	0.0376218
12.766	0.0379058
12.8	0.0382863
12.833	0.0385703
12.866	0.0388542
12.9	0.0392347
12.933	0.0395187
12.966	0.0398027
13	0.0400832
13.033	0.0404671
13.066	0.0406511
13.1	0.0409316
13.133	0.0412156
13.166	0.0414996
13.2	0.0418801
13.233	0.042064
13.266	0.042448
13.3	0.0426285
13.333	0.0430125
13.366	0.0432965
13.4	0.0435769
13.433	0.0438609
13.466	0.0442449
13.5	0.0445254
13.533	0.0448094
13.566	0.0450934
13.6	0.0454738
13.633	0.0456578
13.666	0.0459418
13.7	0.0462223
13.733	0.0465063
13.766	0.0467903
13.8	0.0470707
13.833	0.0473547
13.866	0.0476387
13.9	0.0478192
13.933	0.0481032
13.966	0.0483871
14	0.0486676
14.033	0.0488516
14.066	0.0491356
14.1	0.0493161
14.133	0.0497
14.166	0.049884
14.2	0.0501645
14.233	0.0503485
14.266	0.0507325
14.3	0.050913
14.333	0.0511969
14.366	0.0513809
14.4	0.0516614
14.433	0.0518454
14.466	0.0521294
14.5	0.0524098
14.533	0.0525938
14.566	0.0528778
14.6	0.0530583
14.633	0.0533423
14.666	0.0535263
14.7	0.0538067
14.733	0.0538907
14.766	0.0541747
14.8	0.0544552
14.833	0.0545392
14.866	0.0547232
14.9	0.0549036
14.933	0.0550876
14.966	0.0553716
15	0.0554521
15.033	0.0556361
15.066	0.05582
15.1	0.0559005
15.133	0.0561845
15.166	0.0562685
15.2	0.056449
15.233	0.0567329
15.266	0.0568169
15.3	0.0569974
15.333	0.0572814
15.366	0.0573654
15.4	0.0575459
15.433	0.0577298
15.466	0.0579138
15.5	0.0580943
15.533	0.0581783
15.566	0.0584623
15.6	0.0586427
15.633	0.0587267
15.666	0.0590107
15.7	0.0590912
15.733	0.0592752
15.766	0.0594592
15.8	0.0595396
15.833	0.0597236
15.866	0.0599076
15.9	0.0599881
15.933	0.0601721
15.966	0.0603561
16	0.0604365
16.033	0.0605205
16.066	0.0607045
16.1	0.060785
16.133	0.060969
16.166	0.0611529
16.2	0.0612334
16.233	0.0614174
16.266	0.0616014
16.3	0.0616819
16.333	0.0619659
16.366	0.0621498
16.4	0.0622303
16.433	0.0624143
16.466	0.0625983
16.5	0.0626788
16.533	0.0628627
16.566	0.0630467
16.6	0.0631272
16.633	0.0633112
16.666	0.0634952
16.7	0.0635756
16.733	0.0637596
16.766	0.0639436
16.8	0.0640241
16.833	0.0642081
16.866	0.0643921
16.9	0.0644725
16.933	0.0646565
16.966	0.0647405
17	0.064821
17.033	0.065005
17.066	0.065189
17.1	0.0652694
17.133	0.0654534
17.166	0.0656374
17.2	0.0657179
17.233	0.0659019
17.266	0.0660858
17.3	0.0661663
17.333	0.0663503
17.366	0.0665343
17.4	0.0666148
17.433	0.0667988
17.466	0.0668827
17.5	0.0669632
17.533	0.0671472
17.566	0.0673312
17.6	0.0674117
17.633	0.0676956
17.666	0.0677796
17.7	0.0679601
17.733	0.0681441
17.766	0.0682281
17.8	0.0684085
17.833	0.0686925
17.866	0.0686765
17.9	0.068957
17.933	0.069141
17.966	0.069225
18	0.0694054
18.033	0.0694894
18.066	0.0695734
18.1	0.0697539
18.133	0.0699379
18.166	0.0700219
18.2	0.0702023
18.233	0.0702863
18.266	0.0703703
18.3	0.0705508
18.333	0.0706348
18.366	0.0707187
18.4	0.0708992
18.433	0.0710832
18.466	0.0711672
18.5	0.0713477
18.533	0.0715317
18.566	0.0717156
18.6	0.0718961
18.633	0.0720801
18.666	0.0722641
18.7	0.0723446
18.733	0.0725285
18.766	0.0726125
18.8	0.072693
18.833	0.072877
18.866	0.072861
18.9	0.0729414
18.933	0.0731254
18.966	0.0732094
19	0.0732899
19.033	0.0733739
19.066	0.0734579
19.1	0.0736383
19.133	0.0736223
19.166	0.0737063
19.2	0.0738868
19.233	0.0739708
19.266	0.0740548
19.3	0.0741352
19.333	0.0743192
19.366	0.0743032
19.4	0.0744837
19.433	0.0746677
19.466	0.0746517
19.5	0.0748321
19.533	0.0749161
19.566	0.0751001
19.6	0.0750806
19.633	0.0752646
19.666	0.0753485
19.7	0.075429
19.733	0.075513
19.766	0.075697
19.8	0.0758775
19.833	0.0760614
19.866	0.0762454
19.9	0.0763259
19.933	0.0765099
19.966	0.0767939
20	0.0768744
20.033	0.0769583
20.066	0.0771423
20.1	0.0771228
20.133	0.0773068
20.166	0.0773908
20.2	0.0774712
20.233	0.0774552
20.266	0.0775392
20.3	0.0776197
20.333	0.0777037
20.366	0.0776877
20.4	0.0777681
20.433	0.0778521
20.466	0.0779361
20.5	0.0780166
20.533	0.0781006
20.566	0.0781846
20.6	0.078265
20.633	0.078349
20.666	0.078533
20.7	0.0786135
20.733	0.0787975
20.766	0.0787814
20.8	0.0789619
20.833	0.0791459
20.866	0.0792299
20.9	0.0794104
20.933	0.0795943
20.966	0.0796783
21	0.0798588
21.033	0.0800428
21.066	0.0800268
21.1	0.0802073
21.133	0.0803912
21.166	0.0804752
21.2	0.0805557
21.233	0.0806397
21.266	0.0807237
21.3	0.0807041
21.333	0.0807881
21.366	0.0809721
21.4	0.0810526
21.433	0.0811366
21.466	0.0813206
21.5	0.081501
21.533	0.081585
21.566	0.081869
21.6	0.0819495
21.633	0.0822335
21.666	0.0824175
21.7	0.0825979
21.733	0.0827819
21.766	0.0829659
21.8	0.0832464
21.833	0.0834304
21.866	0.0836143
21.9	0.0837948
21.933	0.0839788
21.966	0.0841628
22	0.0844433
22.033	0.0845272
22.066	0.0847112
22.1	0.0848917
22.133	0.0849757
22.166	0.0851597
22.2	0.0853402
22.233	0.0854241
22.266	0.0856081
22.3	0.0857886
22.333	0.0859726
22.366	0.0861566
22.4	0.086337
22.433	0.086521
22.466	0.086705
22.5	0.0868855
22.533	0.0871695
22.566	0.0872535
22.6	0.0875339
22.633	0.0877179
22.666	0.0879019
22.7	0.0881824
22.733	0.0882664
22.766	0.0884504
22.8	0.0887308
22.833	0.0888148
22.866	0.0889988
22.9	0.0890793
22.933	0.0893633
22.966	0.0895472
23	0.0896277
23.033	0.0898117
23.066	0.0900957
23.1	0.0901762
23.133	0.0903602
23.166	0.0905441
23.2	0.0907246
23.233	0.0909086
23.266	0.0909926
23.3	0.0911731
23.333	0.091357
23.366	0.091541
23.4	0.0917215
23.433	0.0919055
23.466	0.0920895
23.5	0.0922699
23.533	0.0924539
23.566	0.0926379
23.6	0.0929184
23.633	0.0931024
23.666	0.0933864
23.7	0.0934668
23.733	0.0936508
23.766	0.0938348
23.8	0.0941153
23.833	0.0942993
23.866	0.0944833
23.9	0.0947637
23.933	0.0949477
23.966	0.0952317
24	0.0954122
24.033	0.0956962
24.066	0.0958801
24.1	0.0961606
24.133	0.0964446
24.166	0.0966286
24.2	0.0969091
24.233	0.0969931
24.266	0.097277
24.3	0.0974575
24.333	0.0976415
24.366	0.0979255
24.4	0.098106
24.433	0.0983899
24.466	0.0985739
24.5	0.0988544
24.533	0.0990384
24.566	0.0993224
24.6	0.0996028
24.633	0.0998868
24.666	0.100071
24.7	0.100351
24.733	0.100635
24.766	0.100919
24.8	0.1012
24.833	0.101484
24.866	0.101768
24.9	0.102148
24.933	0.102332
24.966	0.102716
25	0.102997
25.033	0.103381
25.066	0.103665
25.1	0.103945
25.133	0.104329
25.166	0.104513
25.2	0.104894
25.233	0.105278
25.266	0.105661
25.3	0.105942
25.333	0.106226
25.366	0.10651
25.4	0.10679
25.433	0.107174
25.466	0.107458
25.5	0.107839
25.533	0.108123
25.566	0.108507
25.6	0.108787
25.633	0.109071
25.666	0.109455
25.7	0.109736
25.733	0.11022
25.766	0.110504
25.8	0.110884
25.833	0.111168
25.866	0.111552
25.9	0.111933
25.933	0.112317
25.966	0.112701
26	0.113081
26.033	0.113465
26.066	0.113849
26.1	0.11433
26.133	0.114714
26.166	0.115098
26.2	0.115578
26.233	0.115962
26.266	0.116446
26.3	0.116926
26.333	0.11721
26.366	0.117594
26.4	0.118075
26.433	0.118559
26.466	0.118843
26.5	0.119323
26.533	0.119707
26.566	0.120091
26.6	0.120572
26.633	0.121056
26.666	0.12144
26.7	0.12192
26.733	0.122404
26.766	0.122988
26.8	0.123469
26.833	0.123953
26.866	0.124437
26.9	0.124917
26.933	0.125501
26.966	0.125985
27	0.126466
27.033	0.12695
27.066	0.127434
27.1	0.127914
27.133	0.128398
27.166	0.128882
27.2	0.129462
27.233	0.129946
27.266	0.13053
27.3	0.131011
27.333	0.131495
27.366	0.131979
27.4	0.132559
27.433	0.133143
27.466	0.133727
27.5	0.134208
27.533	0.134792
27.566	0.135376
27.6	0.135856
27.633	0.13644
27.666	0.137024
27.7	0.137705
27.733	0.138289
27.766	0.138873
27.8	0.139553
27.833	0.140137
27.866	0.140821
27.9	0.141402
27.933	0.142086
27.966	0.14267
28	0.14335
28.033	0.144034
28.066	0.144718
28.1	0.145398
28.133	0.146082
28.166	0.146766
28.2	0.147447
28.233	0.148131
28.266	0.148915
28.3	0.149595
28.333	0.150279
28.366	0.150963
28.4	0.151644
28.433	0.152228
28.466	0.152912
28.5	0.153692
28.533	0.154376
28.566	0.15516
28.6	0.155841
28.633	0.156625
28.666	0.157409
28.7	0.158189
28.733	0.158973
28.766	0.159657
28.8	0.160438
28.833	0.161222
28.866	0.162106
28.9	0.162886
28.933	0.16377
28.966	0.164454
29	0.165334
29.033	0.166218
29.066	0.167102
29.1	0.167883
29.133	0.168767
29.166	0.169651
29.2	0.170531
29.233	0.171415
29.266	0.172299
29.3	0.17318
29.333	0.174064
29.366	0.175048
29.4	0.175928
29.433	0.176812
29.466	0.177796
29.5	0.178677
29.533	0.179561
29.566	0.180545
29.6	0.181525
29.633	0.182409
29.666	0.183393
29.7	0.184374
29.733	0.185258
29.766	0.186242
29.8	0.187222
29.833	0.188206
29.866	0.18929
29.9	0.19017
29.933	0.191154
29.966	0.192138
30	0.193219
30.033	0.194203
30.066	0.195187
30.1	0.196267
30.133	0.197251
30.166	0.198335
30.2	0.199316
30.233	0.2004
30.266	0.201284
30.3	0.202364
30.333	0.203348
30.366	0.204432
30.4	0.205413
30.433	0.206497
30.466	0.207481
30.5	0.208461
30.533	0.209545
30.566	0.210529
30.6	0.21151
30.633	0.212494
30.666	0.213478
30.7	0.214458
30.733	0.215342
30.766	0.216326
30.8	0.217306
30.833	0.21829
30.866	0.219274
30.9	0.220355
30.933	0.221439
30.966	0.222423
31	0.223403
31.033	0.224387
31.066	0.225371
31.1	0.226252
31.133	0.227236
31.166	0.22832
31.2	0.2292
31.233	0.230184
31.266	0.231168
31.3	0.232049
31.333	0.232933
31.366	0.233917
31.4	0.234697
31.433	0.235581
31.466	0.236465
31.5	0.237346
31.533	0.23803
31.566	0.238814
31.6	0.239594
31.633	0.240378
31.666	0.241162
31.7	0.241942
31.733	0.242726
31.766	0.24341
31.8	0.244091
31.833	0.244775
31.866	0.245359
31.9	0.246039
31.933	0.246723
31.966	0.247307
32	0.247888
32.033	0.248572
32.066	0.249056
32.1	0.249636
32.133	0.25012
32.166	0.250604
32.2	0.251185
32.233	0.251669
32.266	0.252053
32.3	0.252433
32.333	0.252917
32.366	0.253301
32.4	0.253682
32.433	0.253866
32.466	0.25415
32.5	0.25443
32.533	0.254714
32.566	0.254898
32.6	0.255078
32.633	0.255162
32.666	0.255346
32.7	0.255427
32.733	0.255511
32.766	0.255495
32.8	0.255475
32.833	0.255459
32.866	0.255343
32.9	0.255324
32.933	0.255208
32.966	0.254992
33	0.254772
33.033	0.254556
33.066	0.25444
33.1	0.254221
33.133	0.253905
33.166	0.253589
33.2	0.253269
33.233	0.252953
33.266	0.252537
33.3	0.252118
33.333	0.251702
33.366	0.251186
33.4	0.250766
33.433	0.25025
33.466	0.249734
33.5	0.249215
33.533	0.248698
33.566	0.248082
33.6	0.247563
33.633	0.246947
33.666	0.246231
33.7	0.245511
33.733	0.244795
33.766	0.244079
33.8	0.24326
33.833	0.242544
33.866	0.241728
33.9	0.240908
33.933	0.240092
33.966	0.239276
34	0.238557
34.033	0.237741
34.066	0.236825
34.1	0.236005
34.133	0.235089
34.166	0.234173
34.2	0.233254
34.233	0.232438
34.266	0.231522
34.3	0.230602
34.333	0.229586
34.366	0.22867
34.4	0.227651
34.433	0.226735
34.466	0.225818
34.5	0.224799
34.533	0.223883
34.566	0.222967
34.6	0.221947
34.633	0.221031
34.666	0.220015
34.7	0.219096
34.733	0.21818
34.766	0.217264
34.8	0.216344
34.833	0.215428
34.866	0.214512
34.9	0.213593
34.933	0.212677
34.966	0.211761
35	0.210841
35.033	0.209925
35.066	0.209109
35.1	0.20829
35.133	0.207374
35.166	0.206658
35.2	0.205938
35.233	0.205122
35.266	0.204506
35.3	0.203687
35.333	0.202971
35.366	0.202254
35.4	0.201635
35.433	0.200919
35.466	0.200203
35.5	0.199583
35.533	0.198967
35.566	0.198351
35.6	0.197732
35.633	0.197116
35.666	0.1966
35.7	0.19608
35.733	0.195464
35.766	0.194948
35.8	0.194429
35.833	0.193913
35.866	0.193397
35.9	0.192877
35.933	0.192361
35.966	0.191945
36	0.191426
36.033	0.19101
36.066	0.190594
36.1	0.190074
36.133	0.189758
36.166	0.189342
36.2	0.189023
36.233	0.188707
36.266	0.188391
36.3	0.187971
36.333	0.187755
36.366	0.187539
36.4	0.187219
36.433	0.187003
36.466	0.186687
36.5	0.186468
36.533	0.186152
36.566	0.186036
36.6	0.185716
36.633	0.1855
36.666	0.185384
36.7	0.185165
36.733	0.184949
36.766	0.184733
36.8	0.184513
36.833	0.184397
36.866	0.184181
36.9	0.184062
36.933	0.183946
36.966	0.18373
37	0.18361
37.033	0.183394
37.066	0.183278
37.1	0.183059
37.133	0.182943
37.166	0.182827
37.2	0.182707
37.233	0.182591
37.266	0.182475
37.3	0.182355
37.333	0.182339
37.366	0.182123
37.4	0.182004
37.433	0.181988
37.466	0.181872
37.5	0.181852
37.533	0.181736
37.566	0.18162
37.6	0.181601
37.633	0.181485
37.666	0.181369
37.7	0.181249
37.733	0.181133
37.766	0.181117
37.8	0.180998
37.833	0.180882
37.866	0.180866
37.9	0.180846
37.933	0.18073
37.966	0.180714
38	0.180695
38.033	0.180579
38.066	0.180563
38.1	0.180543
38.133	0.180527
38.166	0.180411
38.2	0.180291
38.233	0.180275
38.266	0.180259
38.3	0.18014
38.333	0.180124
38.366	0.180108
38.4	0.179988
38.433	0.179972
38.466	0.179956
38.5	0.179837
38.533	0.179821
38.566	0.179805
38.6	0.179685
38.633	0.179569
38.666	0.179553
38.7	0.179534
38.733	0.179518
38.766	0.179502
38.8	0.179482
38.833	0.179466
38.866	0.17935
38.9	0.179331
38.933	0.179215
38.966	0.179199
39	0.179179
39.033	0.179163
39.066	0.179047
39.1	0.179027
39.133	0.178911
39.166	0.178995
39.2	0.178976
39.233	0.17896
39.266	0.178944
39.3	0.179024
39.333	0.179108
39.366	0.179092
39.4	0.179073
39.433	0.179057
39.466	0.178941
39.5	0.179021
39.533	0.179005
39.566	0.178989
39.6	0.17897
39.633	0.178954
39.666	0.178938
39.7	0.178918
39.733	0.178802
39.766	0.178786
39.8	0.178767
39.833	0.178751
39.866	0.178735
39.9	0.178615
39.933	0.178699
39.966	0.178683
40	0.178663
40.033	0.178547
40.066	0.178431
40.1	0.178412
40.133	0.178396
40.166	0.17828
40.2	0.17826
40.233	0.178244
40.266	0.178228
40.3	0.178209
40.333	0.178193
40.366	0.178077
40.4	0.177957
40.433	0.177941
40.466	0.177825
40.5	0.177806
40.533	0.17769
40.566	0.177674
40.6	0.177654
40.633	0.177538
40.666	0.177522
40.7	0.177503
40.733	0.177487
40.766	0.177471
40.8	0.177351
40.833	0.177335
40.866	0.177319
40.9	0.177299
40.933	0.177283
40.966	0.177267
41	0.177148
41.033	0.177132
41.066	0.177116
41.1	0.177096
41.133	0.17698
41.166	0.176964
41.2	0.176845
41.233	0.176829
41.266	0.176813
41.3	0.176793
41.333	0.176777
41.366	0.176861
41.4	0.176742
41.433	0.176726
41.466	0.17671
41.5	0.17669
41.533	0.176774
41.566	0.176758
41.6	0.176839
41.633	0.176823
41.666	0.176707
41.7	0.176687
41.733	0.176671
41.766	0.176755
41.8	0.176735
41.833	0.176719
41.866	0.176703
41.9	0.176584
41.933	0.176668
41.966	0.176652
42	0.176632
42.033	0.176616
42.066	0.1766
42.1	0.176581
42.133	0.176565
42.166	0.176449
42.2	0.176429
42.233	0.176513
42.266	0.176497
42.3	0.176478
42.333	0.176462
42.366	0.176546
42.4	0.176426
42.433	0.17651
42.466	0.176594
42.5	0.176575
42.533	0.176559
42.566	0.176543
42.6	0.176523
42.633	0.176507
42.666	0.176491
42.7	0.176471
42.733	0.176455
42.766	0.176539
42.8	0.17652
42.833	0.176504
42.866	0.176588
42.9	0.176568
42.933	0.176652
42.966	0.176636
43	0.176617
43.033	0.176601
43.066	0.176685
43.1	0.176665
43.133	0.176749
43.166	0.176733
43.2	0.176714
43.233	0.176598
43.266	0.176682
43.3	0.176662
43.333	0.176646
43.366	0.17663
43.4	0.176711
43.433	0.176695
43.466	0.176579
43.5	0.176559
43.533	0.176543
43.566	0.176627
43.6	0.176608
43.633	0.176591
43.666	0.176575
43.7	0.176556
43.733	0.17654
43.766	0.176524
43.8	0.176604
43.833	0.176588
43.866	0.176572
43.9	0.176553
43.933	0.176637
43.966	0.176621
44	0.176601
44.033	0.176685
44.066	0.176669
44.1	0.17665
44.133	0.176534
44.166	0.176518
44.2	0.176498
44.233	0.176482
44.266	0.176466
44.3	0.176447
44.333	0.176431
44.366	0.176415
44.4	0.176395
44.433	0.176279
44.466	0.176263
44.5	0.176244
44.533	0.176228
44.566	0.176311
44.6	0.176292
44.633	0.176276
44.666	0.17626
44.7	0.17614
44.733	0.176224
44.766	0.176208
44.8	0.176189
44.833	0.176273
44.866	0.176257
44.9	0.176237
44.933	0.176121
44.966	0.176205
45	0.176186
45.033	0.17627
45.066	0.176254
45.1	0.176234
45.133	0.176218
45.166	0.176302
45.2	0.176283
45.233	0.176267
45.266	0.176251
45.3	0.176231
45.333	0.176215
45.366	0.176099
45.4	0.17608
45.433	0.176064
45.466	0.176048
45.5	0.176028
45.533	0.176012
45.566	0.175996
45.6	0.175976
45.633	0.17596
45.666	0.175844
45.7	0.175825
45.733	0.175809
45.766	0.175793
45.8	0.175773
45.833	0.175857
45.866	0.175841
45.9	0.175822
45.933	0.175706
45.966	0.17569
46	0.17567
46.033	0.175754
46.066	0.175838
46.1	0.175819
46.133	0.175803
46.166	0.175787
46.2	0.175767
46.233	0.175751
46.266	0.175835
46.3	0.175816
46.333	0.1758
46.366	0.175784
46.4	0.175764
46.433	0.175848
46.466	0.175932
46.5	0.175912
46.533	0.175896
46.566	0.17588
46.6	0.175861
46.633	0.175945
46.666	0.175929
46.7	0.175909
46.733	0.175993
46.766	0.175977
46.8	0.175958
46.833	0.175942
46.866	0.176026
46.9	0.176106
46.933	0.17609
46.966	0.176074
47	0.176055
47.033	0.176039
47.066	0.176123
47.1	0.176103
47.133	0.176187
47.166	0.176071
47.2	0.176052
47.233	0.176036
47.266	0.17612
47.3	0.1761
47.333	0.176084
47.366	0.176068
47.4	0.175948
47.433	0.176032
47.466	0.176016
47.5	0.175997
47.533	0.175981
47.566	0.175965
47.6	0.175945
47.633	0.175929
47.666	0.175913
47.7	0.175994
47.733	0.176078
47.766	0.176062
47.8	0.176142
47.833	0.176126
47.866	0.17611
47.9	0.176091
47.933	0.176175
47.966	0.176159
48	0.176139
48.033	0.176123
48.066	0.176007
48.1	0.175988
48.133	0.176072
48.166	0.176056
48.2	0.176036
48.233	0.17602
48.266	0.176004
48.3	0.175984
48.333	0.175968
48.366	0.175952
48.4	0.175933
48.433	0.175917
48.466	0.175901
48.5	0.175881
48.533	0.175865
48.566	0.175849
48.6	0.17583
48.633	0.175814
48.666	0.175798
48.7	0.175778
48.733	0.175762
48.766	0.175746
48.8	0.175727
48.833	0.175611
48.866	0.175595
48.9	0.175575
48.933	0.175459
48.966	0.175443
49	0.175424
49.033	0.175408
49.066	0.175392
49.1	0.175372
49.133	0.175356
49.166	0.17524
49.2	0.17522
49.233	0.175204
49.266	0.175188
49.3	0.175169
49.333	0.175153
49.366	0.175237
49.4	0.175217
49.433	0.175101
49.466	0.175185
49.5	0.175166
49.533	0.17515
49.566	0.175134
49.6	0.175114
49.633	0.175098
49.666	0.174982
49.7	0.174963
49.733	0.174947
49.766	0.175031
49.8	0.175011
49.833	0.174995
49.866	0.174979
49.9	0.17496
49.933	0.174844
49.966	0.174828
50	0.174908
50.033	0.174792
50.066	0.174776
50.1	0.174756
50.133	0.17474
50.166	0.174724
50.2	0.174705
50.233	0.174689
50.266	0.174673
50.3	0.174753
50.333	0.174737
50.366	0.174721
50.4	0.174702
50.433	0.174686
50.466	0.17457
50.5	0.17455
50.533	0.174634
50.566	0.174618
50.6	0.174599
50.633	0.174683
50.666	0.174667
50.7	0.174547
50.733	0.174531
50.766	0.174615
50.8	0.174696
50.833	0.17478
50.866	0.174664
50.9	0.174744
50.933	0.174728
50.966	0.174712
51	0.174792
51.033	0.174776
51.066	0.17476
51.1	0.174741
51.133	0.174825
51.166	0.174909
51.2	0.174989
51.233	0.174973
51.266	0.174857
51.3	0.174838
51.333	0.174922
51.366	0.174906
51.4	0.174886
51.433	0.17497
51.466	0.174954
51.5	0.174935
51.533	0.174919
51.566	0.174803
51.6	0.174783
51.633	0.174667
51.666	0.174651
51.7	0.174632
51.733	0.174616
51.766	0.1747
51.8	0.17458
51.833	0.174564
51.866	0.174548
51.9	0.174528
51.933	0.174512
51.966	0.174496
52	0.174477
52.033	0.174461
52.066	0.174345
52.1	0.174325
52.133	0.174409
52.166	0.174393
52.2	0.174374
52.233	0.174358
52.266	0.174342
52.3	0.174322
52.333	0.174206
52.366	0.17419
52.4	0.174171
52.433	0.174155
52.466	0.174239
52.5	0.174219
52.533	0.174203
52.566	0.174187
52.6	0.174068
52.633	0.174052
52.666	0.173936
52.7	0.173916
52.733	0.1738
52.766	0.173784
52.8	0.173864
52.833	0.173848
52.866	0.173832
52.9	0.173813
52.933	0.173697
52.966	0.173681
53	0.173661
53.033	0.173745
53.066	0.173729
53.1	0.17381
53.133	0.173794
53.166	0.173778
53.2	0.173858
53.233	0.173842
53.266	0.173826
53.3	0.173807
53.333	0.173791
53.366	0.173675
53.4	0.173655
53.433	0.173639
53.466	0.173623
53.5	0.173604
53.533	0.173488
53.566	0.173472
53.6	0.173352
53.633	0.173336
53.666	0.17322
53.7	0.173101
53.733	0.173084
53.766	0.173068
53.8	0.172949
53.833	0.172933
53.866	0.172917
53.9	0.172797
53.933	0.172881
53.966	0.172865
54	0.172846
54.033	0.17293
54.066	0.172814
54.1	0.172894
54.133	0.172978
54.166	0.173062
54.2	0.173043
54.233	0.173027
54.266	0.173111
54.3	0.173091
54.333	0.173075
54.366	0.173059
54.4	0.17314
54.433	0.173124
54.466	0.173208
54.5	0.173188
54.533	0.173172
54.566	0.173256
54.6	0.173237
54.633	0.173121
54.666	0.173204
54.7	0.173285
54.733	0.173369
54.766	0.173453
54.8	0.173433
54.833	0.173517
54.866	0.173401
54.9	0.173382
54.933	0.173366
54.966	0.17335
55	0.17333
55.033	0.173314
55.066	0.173198
55.1	0.173279
55.133	0.173263
55.166	0.173347
55.2	0.173327
55.233	0.173311
55.266	0.173295
55.3	0.173276
55.333	0.17326
55.366	0.173144
55.4	0.173224
55.433	0.173208
55.466	0.173192
55.5	0.173173
55.533	0.173157
55.566	0.173241
55.6	0.173221
55.633	0.173205
55.666	0.173189
55.7	0.173169
55.733	0.173153
55.766	0.173037
55.8	0.173018
55.833	0.173102
55.866	0.173086
55.9	0.173066
55.933	0.17305
55.966	0.173034
56	0.173015
56.033	0.172899
56.066	0.172983
56.1	0.172963
56.133	0.173047
56.166	0.173031
56.2	0.173112
56.233	0.173096
56.266	0.17308
56.3	0.17296
56.333	0.172944
56.366	0.172828
56.4	0.172809
56.433	0.172793
56.466	0.172777
56.5	0.172757
56.533	0.172741
56.566	0.172625
56.6	0.172705
56.633	0.172589
56.666	0.172573
56.7	0.172554
56.733	0.172438
56.766	0.172422
56.8	0.172402
56.833	0.172386
56.866	0.17227
56.9	0.172251
56.933	0.172235
56.966	0.172219
57	0.172199
57.033	0.172183
57.066	0.172067
57.1	0.172048
57.133	0.172032
57.166	0.172016
57.2	0.171996
57.233	0.17198
57.266	0.172064
57.3	0.172045
57.333	0.172029
57.366	0.172013
57.4	0.171893
57.433	0.171877
57.466	0.171761
57.5	0.171841
57.533	0.171825
57.566	0.171909
57.6	0.17189
57.633	0.171874
57.666	0.171858
57.7	0.171738
57.733	0.171722
57.766	0.171606
57.8	0.171587
57.833	0.171571
57.866	0.171555
57.9	0.171635
57.933	0.171619
57.966	0.171603
58	0.171484
58.033	0.171468
58.066	0.171352
58.1	0.171332
58.133	0.171316
58.166	0.1712
58.2	0.171181
58.233	0.171165
58.266	0.171149
58.3	0.171129
58.333	0.171113
58.366	0.171097
58.4	0.170977
58.433	0.170961
58.466	0.170945
58.5	0.170826
58.533	0.17081
58.566	0.170894
58.6	0.170874
58.633	0.170758
58.666	0.170842
58.7	0.170823
58.733	0.170807
58.766	0.170791
58.8	0.170771
58.833	0.170755
58.866	0.170739
58.9	0.17072
58.933	0.170804
58.966	0.170688
59	0.170668
59.033	0.170652
59.066	0.170536
59.1	0.170517
59.133	0.170501
59.166	0.170485
59.2	0.170365
59.233	0.170349
59.266	0.170433
59.3	0.170513
59.333	0.170497
59.366	0.170481
59.4	0.170462
59.433	0.170346
59.466	0.17023
59.5	0.17021
59.533	0.170294
59.566	0.170278
59.6	0.170359
59.633	0.170343
59.666	0.170327
59.7	0.170407
59.733	0.170391
59.766	0.170375
59.8	0.170356
59.833	0.17034
59.866	0.170324
59.9	0.170204
59.933	0.170188
59.966	0.170172
60	0.170153
60.033	0.170237
60.066	0.170221
60.1	0.170201
60.133	0.170085
60.166	0.170069
60.2	0.169949
60.233	0.169833
60.266	0.169817
60.3	0.169798
60.333	0.169882
60.366	0.169866
60.4	0.169946
60.433	0.16993
60.466	0.169814
60.5	0.169795
60.533	0.169779
60.566	0.169763
60.6	0.169743
60.633	0.169727
60.666	0.169711
60.7	0.169792
60.733	0.169676
60.766	0.16976
60.8	0.16974
60.833	0.169724
60.866	0.169708
60.9	0.169589
60.933	0.169473
60.966	0.169457
61	0.169337
61.033	0.169321
61.066	0.169205
61.1	0.169185
61.133	0.169169
61.166	0.169153
61.2	0.169134
61.233	0.169018
61.266	0.168902
61.3	0.168882
61.333	0.168766
61.366	0.16865
61.4	0.168631
61.433	0.168615
61.466	0.168599
61.5	0.168479
61.533	0.168363
61.566	0.168347
61.6	0.168228
61.633	0.168112
61.666	0.168096
61.7	0.168076
61.733	0.16806
61.766	0.167944
61.8	0.167925
61.833	0.168009
61.866	0.167993
61.9	0.167873
61.933	0.167957
61.966	0.167941
62	0.167921
62.033	0.167905
62.066	0.167889
62.1	0.16777
62.133	0.167754
62.166	0.167638
62.2	0.167618
62.233	0.167502
62.266	0.167486
62.3	0.167367
62.333	0.167351
62.366	0.167235
62.4	0.167215
62.433	0.167199
62.466	0.167083
62.5	0.167064
62.533	0.167048
62.566	0.167132
62.6	0.167012
62.633	0.166996
62.666	0.16698
62.7	0.166961
62.733	0.166945
62.766	0.167029
62.8	0.167009
62.833	0.166893
62.866	0.166877
62.9	0.166958
62.933	0.166941
62.966	0.167025
63	0.167006
63.033	0.16699
63.066	0.166874
63.1	0.166854
63.133	0.166838
63.166	0.166822
63.2	0.166803
63.233	0.166787
63.266	0.166771
63.3	0.166751
63.333	0.166735
63.366	0.166619
63.4	0.1665
63.433	0.166484
63.466	0.166368
63.5	0.166348
63.533	0.166332
63.566	0.166216
63.6	0.166297
63.633	0.166381
63.666	0.166365
63.7	0.166345
63.733	0.166429
63.766	0.166413
63.8	0.166394
63.833	0.166378
63.866	0.166361
63.9	0.166242
63.933	0.166226
63.966	0.16631
64	0.16629
64.033	0.166274
64.066	0.166358
64.1	0.166339
64.133	0.166323
64.166	0.166307
64.2	0.166287
64.233	0.166271
64.266	0.166155
64.3	0.166136
64.333	0.16612
64.366	0.166104
64.4	0.166084
64.433	0.166068
64.466	0.166052
64.5	0.166033
64.533	0.166017
64.566	0.166001
64.6	0.165981
64.633	0.165965
[truncated: 2,719 more rows]
