# Supplementary material for: Introduction to Pharmaceutical Co-amorphous Systems Using a Green Co-milling Technique
Source: J Chem Educ. 2023 Mar 23;100(4):1627–32. doi: 10.1021/acs.jchemed.3c00036 (PMC10100544; doi:10.1021/acs.jchemed.3c00036)
Supplement: Supplementary file 4 — ed3c00036_si_004.zip [file ed3c00036_si_004.zip › FTIR/IR_commercial_CIM.CSV]

4.001766e+002	1.203262e-001
4.011409e+002	1.142751e-001
4.021052e+002	1.058075e-001
4.030695e+002	1.131464e-001
4.040338e+002	1.214802e-001
4.049980e+002	1.134117e-001
4.059623e+002	1.089385e-001
4.069266e+002	1.186178e-001
4.078909e+002	1.180686e-001
4.088552e+002	1.112049e-001
4.098195e+002	1.100134e-001
4.107837e+002	1.177250e-001
4.117480e+002	1.216687e-001
4.127123e+002	1.214210e-001
4.136766e+002	1.242205e-001
4.146408e+002	1.206308e-001
4.156051e+002	1.182503e-001
4.165694e+002	1.255230e-001
4.175337e+002	1.294836e-001
4.184980e+002	1.398921e-001
4.194622e+002	1.493609e-001
4.204265e+002	1.469460e-001
4.213908e+002	1.495919e-001
4.223551e+002	1.518904e-001
4.233194e+002	1.552087e-001
4.242837e+002	1.602876e-001
4.252480e+002	1.650185e-001
4.262122e+002	1.733668e-001
4.271765e+002	1.692822e-001
4.281408e+002	1.548552e-001
4.291051e+002	1.407455e-001
4.300693e+002	1.299682e-001
4.310336e+002	1.193944e-001
4.319979e+002	1.105971e-001
4.329622e+002	1.075680e-001
4.339265e+002	1.063141e-001
4.348907e+002	1.046093e-001
4.358550e+002	1.039682e-001
4.368193e+002	1.046880e-001
4.377836e+002	1.052140e-001
4.387479e+002	1.015984e-001
4.397122e+002	9.950785e-002
4.406765e+002	1.020425e-001
4.416407e+002	1.047474e-001
4.426050e+002	1.034160e-001
4.435693e+002	1.019158e-001
4.445336e+002	1.037243e-001
4.454979e+002	1.062806e-001
4.464621e+002	1.082029e-001
4.474264e+002	1.037316e-001
4.483907e+002	1.013098e-001
4.493550e+002	1.016019e-001
4.503192e+002	1.026263e-001
4.512835e+002	1.031599e-001
4.522478e+002	1.031528e-001
4.532121e+002	1.011750e-001
4.541764e+002	1.024183e-001
4.551407e+002	1.065042e-001
4.561049e+002	1.085601e-001
4.570692e+002	1.100668e-001
4.580335e+002	1.086868e-001
4.589978e+002	1.061770e-001
4.599621e+002	1.066268e-001
4.609264e+002	1.083950e-001
4.618906e+002	1.091282e-001
4.628549e+002	1.091493e-001
4.638192e+002	1.065874e-001
4.647835e+002	1.069797e-001
4.657477e+002	1.088316e-001
4.667120e+002	1.086515e-001
4.676763e+002	1.107060e-001
4.686406e+002	1.124540e-001
4.696049e+002	1.129243e-001
4.705692e+002	1.132261e-001
4.715334e+002	1.111922e-001
4.724977e+002	1.069326e-001
4.734620e+002	1.084330e-001
4.744263e+002	1.108536e-001
4.753906e+002	1.107589e-001
4.763549e+002	1.105876e-001
4.773191e+002	1.109809e-001
4.782834e+002	1.091745e-001
4.792477e+002	1.092056e-001
4.802120e+002	1.119681e-001
4.811762e+002	1.128739e-001
4.821405e+002	1.142149e-001
4.831048e+002	1.160239e-001
4.840691e+002	1.163897e-001
4.850334e+002	1.166114e-001
4.859977e+002	1.156257e-001
4.869619e+002	1.149371e-001
4.879262e+002	1.169824e-001
4.888905e+002	1.183138e-001
4.898548e+002	1.181633e-001
4.908191e+002	1.181829e-001
4.917834e+002	1.182105e-001
4.927476e+002	1.191112e-001
4.937119e+002	1.194409e-001
4.946762e+002	1.188277e-001
4.956405e+002	1.209255e-001
4.966047e+002	1.247767e-001
4.975690e+002	1.252784e-001
4.985333e+002	1.263735e-001
4.994976e+002	1.277015e-001
5.004619e+002	1.270383e-001
5.014261e+002	1.273026e-001
5.023904e+002	1.313950e-001
5.033547e+002	1.328848e-001
5.043190e+002	1.297984e-001
5.052833e+002	1.288828e-001
5.062476e+002	1.336693e-001
5.072119e+002	1.372128e-001
5.081761e+002	1.376785e-001
5.091404e+002	1.372023e-001
5.101047e+002	1.380063e-001
5.110690e+002	1.370559e-001
5.120333e+002	1.381817e-001
5.129976e+002	1.413533e-001
5.139618e+002	1.414709e-001
5.149261e+002	1.408272e-001
5.158904e+002	1.418874e-001
5.168547e+002	1.435555e-001
5.178189e+002	1.443618e-001
5.187832e+002	1.459714e-001
5.197475e+002	1.474428e-001
5.207118e+002	1.466109e-001
5.216761e+002	1.476860e-001
5.226403e+002	1.512875e-001
5.236046e+002	1.539463e-001
5.245689e+002	1.553612e-001
5.255332e+002	1.592109e-001
5.264974e+002	1.594137e-001
5.274617e+002	1.586178e-001
5.284260e+002	1.617365e-001
5.293903e+002	1.651457e-001
5.303546e+002	1.695498e-001
5.313188e+002	1.753985e-001
5.322831e+002	1.792803e-001
5.332474e+002	1.774048e-001
5.342117e+002	1.716003e-001
5.351760e+002	1.660524e-001
5.361403e+002	1.602250e-001
5.371046e+002	1.556244e-001
5.380688e+002	1.545504e-001
5.390331e+002	1.541884e-001
5.399974e+002	1.561822e-001
5.409617e+002	1.579098e-001
5.419260e+002	1.592297e-001
5.428903e+002	1.604705e-001
5.438546e+002	1.599366e-001
5.448188e+002	1.603842e-001
5.457831e+002	1.620418e-001
5.467474e+002	1.643994e-001
5.477117e+002	1.669630e-001
5.486759e+002	1.703608e-001
5.496402e+002	1.730624e-001
5.506045e+002	1.748639e-001
5.515688e+002	1.777015e-001
5.525331e+002	1.834881e-001
5.534973e+002	1.907538e-001
5.544616e+002	1.953310e-001
5.554259e+002	2.022817e-001
5.563902e+002	2.117201e-001
5.573545e+002	2.198317e-001
5.583187e+002	2.286296e-001
5.592830e+002	2.333207e-001
5.602473e+002	2.275249e-001
5.612116e+002	2.125735e-001
5.621758e+002	1.961302e-001
5.631401e+002	1.850109e-001
5.641044e+002	1.768064e-001
5.650687e+002	1.720439e-001
5.660330e+002	1.701767e-001
5.669973e+002	1.688505e-001
5.679615e+002	1.677755e-001
5.689258e+002	1.686801e-001
5.698901e+002	1.709365e-001
5.708544e+002	1.731891e-001
5.718187e+002	1.728647e-001
5.727830e+002	1.718955e-001
5.737473e+002	1.721088e-001
5.747115e+002	1.740841e-001
5.756758e+002	1.763993e-001
5.766401e+002	1.796342e-001
5.776044e+002	1.814950e-001
5.785687e+002	1.821999e-001
5.795329e+002	1.853597e-001
5.804972e+002	1.880606e-001
5.814615e+002	1.898560e-001
5.824258e+002	1.922727e-001
5.833901e+002	1.942628e-001
5.843543e+002	1.962466e-001
5.853186e+002	1.992861e-001
5.862829e+002	2.031657e-001
5.872472e+002	2.058039e-001
5.882115e+002	2.075164e-001
5.891757e+002	2.108536e-001
5.901400e+002	2.145321e-001
5.911043e+002	2.177661e-001
5.920686e+002	2.231190e-001
5.930328e+002	2.277764e-001
5.939971e+002	2.321966e-001
5.949614e+002	2.383199e-001
5.959257e+002	2.444711e-001
5.968900e+002	2.489305e-001
5.978542e+002	2.531035e-001
5.988185e+002	2.576390e-001
5.997828e+002	2.602575e-001
6.007471e+002	2.615951e-001
6.017114e+002	2.591403e-001
6.026757e+002	2.541868e-001
6.036400e+002	2.481419e-001
6.046042e+002	2.390843e-001
6.055685e+002	2.306008e-001
6.065328e+002	2.250777e-001
6.074971e+002	2.203667e-001
6.084614e+002	2.178795e-001
6.094257e+002	2.165364e-001
6.103900e+002	2.160939e-001
6.113542e+002	2.180560e-001
6.123185e+002	2.210787e-001
6.132828e+002	2.219910e-001
6.142471e+002	2.202542e-001
6.152113e+002	2.184195e-001
6.161756e+002	2.190573e-001
6.171399e+002	2.204788e-001
6.181042e+002	2.215143e-001
6.190685e+002	2.235276e-001
6.200327e+002	2.246964e-001
6.209970e+002	2.259767e-001
6.219613e+002	2.285981e-001
6.229256e+002	2.320963e-001
6.238898e+002	2.356553e-001
6.248541e+002	2.418400e-001
6.258184e+002	2.507718e-001
6.267827e+002	2.580951e-001
6.277470e+002	2.656614e-001
6.287112e+002	2.732148e-001
6.296755e+002	2.806336e-001
6.306398e+002	2.928775e-001
6.316041e+002	3.086372e-001
6.325684e+002	3.222946e-001
6.335327e+002	3.256274e-001
6.344969e+002	3.087240e-001
6.354612e+002	2.748611e-001
6.364255e+002	2.408843e-001
6.373898e+002	2.172083e-001
6.383541e+002	2.062161e-001
6.393184e+002	2.050366e-001
6.402827e+002	2.079494e-001
6.412469e+002	2.105617e-001
6.422112e+002	2.138092e-001
6.431755e+002	2.186377e-001
6.441398e+002	2.234275e-001
6.451041e+002	2.263214e-001
6.460683e+002	2.263562e-001
6.470326e+002	2.284648e-001
6.479969e+002	2.346311e-001
6.489612e+002	2.389998e-001
6.499255e+002	2.419031e-001
6.508897e+002	2.462979e-001
6.518540e+002	2.508656e-001
6.528183e+002	2.541233e-001
6.537826e+002	2.578143e-001
6.547469e+002	2.623005e-001
6.557111e+002	2.646991e-001
6.566754e+002	2.669502e-001
6.576397e+002	2.699171e-001
6.586040e+002	2.744331e-001
6.595682e+002	2.807955e-001
6.605325e+002	2.859223e-001
6.614968e+002	2.914650e-001
6.624611e+002	2.989089e-001
6.634254e+002	3.072590e-001
6.643896e+002	3.153758e-001
6.653539e+002	3.211430e-001
6.663182e+002	3.201123e-001
6.672825e+002	3.127043e-001
6.682468e+002	3.071566e-001
6.692111e+002	3.018176e-001
6.701754e+002	2.939171e-001
6.711396e+002	2.875901e-001
6.721039e+002	2.823575e-001
6.730682e+002	2.809859e-001
6.740325e+002	2.809792e-001
6.749968e+002	2.802051e-001
6.759611e+002	2.788384e-001
6.769253e+002	2.778282e-001
6.778896e+002	2.781505e-001
6.788539e+002	2.789031e-001
6.798182e+002	2.800882e-001
6.807825e+002	2.806888e-001
6.817467e+002	2.812857e-001
6.827110e+002	2.821822e-001
6.836753e+002	2.810955e-001
6.846396e+002	2.788323e-001
6.856039e+002	2.760650e-001
6.865681e+002	2.733693e-001
6.875324e+002	2.701153e-001
6.884967e+002	2.652827e-001
6.894610e+002	2.598383e-001
6.904252e+002	2.530963e-001
6.913895e+002	2.449890e-001
6.923538e+002	2.379268e-001
6.933181e+002	2.304950e-001
6.942824e+002	2.222981e-001
6.952466e+002	2.143555e-001
6.962109e+002	2.060971e-001
6.971752e+002	1.973013e-001
6.981395e+002	1.900309e-001
6.991038e+002	1.841471e-001
7.000681e+002	1.789648e-001
7.010323e+002	1.730237e-001
7.019966e+002	1.678420e-001
7.029609e+002	1.642443e-001
7.039252e+002	1.616963e-001
7.048895e+002	1.596125e-001
7.058538e+002	1.576002e-001
7.068181e+002	1.558975e-001
7.077823e+002	1.545312e-001
7.087466e+002	1.541241e-001
7.097109e+002	1.549156e-001
7.106752e+002	1.552766e-001
7.116395e+002	1.564152e-001
7.126037e+002	1.584567e-001
7.135680e+002	1.605061e-001
7.145323e+002	1.627629e-001
7.154966e+002	1.629935e-001
7.164609e+002	1.603102e-001
7.174251e+002	1.544310e-001
7.183894e+002	1.490699e-001
7.193537e+002	1.451418e-001
7.203180e+002	1.431492e-001
7.212822e+002	1.423590e-001
7.222465e+002	1.420073e-001
7.232108e+002	1.422589e-001
7.241751e+002	1.425111e-001
7.251394e+002	1.434044e-001
7.261036e+002	1.438223e-001
7.270679e+002	1.443482e-001
7.280322e+002	1.451852e-001
7.289965e+002	1.456264e-001
7.299608e+002	1.452440e-001
7.309250e+002	1.455919e-001
7.318893e+002	1.472271e-001
7.328536e+002	1.486733e-001
7.338179e+002	1.498486e-001
7.347822e+002	1.515235e-001
7.357465e+002	1.525767e-001
7.367108e+002	1.544817e-001
7.376750e+002	1.573162e-001
7.386393e+002	1.601075e-001
7.396036e+002	1.644318e-001
7.405679e+002	1.711181e-001
7.415322e+002	1.781557e-001
7.424965e+002	1.826850e-001
7.434607e+002	1.836583e-001
7.444250e+002	1.801155e-001
7.453893e+002	1.759458e-001
7.463536e+002	1.746152e-001
7.473179e+002	1.751835e-001
7.482821e+002	1.776094e-001
7.492464e+002	1.811608e-001
7.502107e+002	1.855795e-001
7.511750e+002	1.908784e-001
7.521393e+002	1.975402e-001
7.531035e+002	2.048587e-001
7.540678e+002	2.086832e-001
7.550321e+002	2.055659e-001
7.559964e+002	1.973524e-001
7.569606e+002	1.898453e-001
7.579249e+002	1.876440e-001
7.588892e+002	1.912005e-001
7.598535e+002	1.970936e-001
7.608178e+002	2.029409e-001
7.617820e+002	2.079262e-001
7.627463e+002	2.104063e-001
7.637106e+002	2.084738e-001
7.646749e+002	2.008804e-001
7.656392e+002	1.911137e-001
7.666035e+002	1.847307e-001
7.675677e+002	1.826896e-001
7.685320e+002	1.817619e-001
7.694963e+002	1.812197e-001
7.704606e+002	1.801773e-001
7.714249e+002	1.791263e-001
7.723892e+002	1.791908e-001
7.733535e+002	1.801709e-001
7.743177e+002	1.802143e-001
7.752820e+002	1.818391e-001
7.762463e+002	1.841084e-001
7.772106e+002	1.849556e-001
7.781749e+002	1.860522e-001
7.791391e+002	1.876388e-001
7.801034e+002	1.889318e-001
7.810677e+002	1.910816e-001
7.820320e+002	1.938838e-001
7.829963e+002	1.965182e-001
7.839605e+002	1.985152e-001
7.849248e+002	2.009078e-001
7.858891e+002	2.037225e-001
7.868534e+002	2.063051e-001
7.878176e+002	2.092814e-001
7.887819e+002	2.112491e-001
7.897462e+002	2.138204e-001
7.907105e+002	2.158026e-001
7.916748e+002	2.180305e-001
7.926390e+002	2.205896e-001
7.936033e+002	2.218146e-001
7.945676e+002	2.230307e-001
7.955319e+002	2.238410e-001
7.964962e+002	2.237616e-001
7.974604e+002	2.238996e-001
7.984247e+002	2.239538e-001
7.993890e+002	2.233756e-001
8.003533e+002	2.228062e-001
8.013176e+002	2.207646e-001
8.022819e+002	2.181541e-001
8.032462e+002	2.148559e-001
8.042104e+002	2.112292e-001
8.051747e+002	2.081954e-001
8.061390e+002	2.050480e-001
8.071033e+002	2.016769e-001
8.080676e+002	1.984956e-001
8.090319e+002	1.943142e-001
8.099961e+002	1.899018e-001
8.109604e+002	1.870086e-001
8.119247e+002	1.840730e-001
8.128890e+002	1.805064e-001
8.138533e+002	1.781959e-001
8.148175e+002	1.766157e-001
8.157818e+002	1.742641e-001
8.167461e+002	1.709660e-001
8.177104e+002	1.677885e-001
8.186746e+002	1.640684e-001
8.196389e+002	1.615395e-001
8.206032e+002	1.597839e-001
8.215675e+002	1.580767e-001
8.225318e+002	1.575019e-001
8.234960e+002	1.573055e-001
8.244603e+002	1.565178e-001
8.254246e+002	1.569750e-001
8.263889e+002	1.581280e-001
8.273532e+002	1.596460e-001
8.283174e+002	1.618975e-001
8.292817e+002	1.647307e-001
8.302460e+002	1.675687e-001
8.312103e+002	1.691655e-001
8.321746e+002	1.698901e-001
8.331389e+002	1.698301e-001
8.341031e+002	1.689834e-001
8.350674e+002	1.700623e-001
8.360317e+002	1.726202e-001
8.369960e+002	1.769125e-001
8.379603e+002	1.827962e-001
8.389246e+002	1.897644e-001
8.398889e+002	1.951645e-001
8.408531e+002	1.962723e-001
8.418174e+002	1.941653e-001
8.427817e+002	1.885515e-001
8.437460e+002	1.794715e-001
8.447103e+002	1.685891e-001
8.456745e+002	1.590101e-001
8.466388e+002	1.505109e-001
8.476031e+002	1.428977e-001
8.485674e+002	1.374140e-001
8.495317e+002	1.332015e-001
8.504959e+002	1.294640e-001
8.514602e+002	1.271969e-001
8.524245e+002	1.264242e-001
8.533888e+002	1.261190e-001
8.543530e+002	1.255954e-001
8.553173e+002	1.251376e-001
8.562816e+002	1.242533e-001
8.572459e+002	1.233637e-001
8.582102e+002	1.238553e-001
8.591744e+002	1.244530e-001
8.601387e+002	1.247478e-001
8.611030e+002	1.263507e-001
8.620673e+002	1.289796e-001
8.630316e+002	1.304821e-001
8.639958e+002	1.303995e-001
8.649601e+002	1.294630e-001
8.659244e+002	1.272464e-001
8.668887e+002	1.245547e-001
8.678530e+002	1.219363e-001
8.688173e+002	1.202880e-001
8.697816e+002	1.189917e-001
8.707458e+002	1.192617e-001
8.717101e+002	1.192370e-001
8.726744e+002	1.177512e-001
8.736387e+002	1.174622e-001
8.746030e+002	1.180951e-001
8.755673e+002	1.180275e-001
8.765315e+002	1.177234e-001
8.774958e+002	1.175591e-001
8.784601e+002	1.173960e-001
8.794244e+002	1.170084e-001
8.803887e+002	1.169296e-001
8.813529e+002	1.172159e-001
8.823172e+002	1.174753e-001
8.832815e+002	1.174551e-001
8.842458e+002	1.174217e-001
8.852100e+002	1.173868e-001
8.861743e+002	1.173500e-001
8.871386e+002	1.177920e-001
8.881029e+002	1.183481e-001
8.890672e+002	1.190165e-001
8.900314e+002	1.194374e-001
8.909957e+002	1.188452e-001
8.919600e+002	1.188528e-001
8.929243e+002	1.195561e-001
8.938885e+002	1.195555e-001
8.948528e+002	1.191256e-001
8.958171e+002	1.189471e-001
8.967814e+002	1.195404e-001
8.977457e+002	1.192314e-001
8.987100e+002	1.190732e-001
8.996743e+002	1.199261e-001
9.006385e+002	1.199509e-001
9.016028e+002	1.201561e-001
9.025671e+002	1.204197e-001
9.035314e+002	1.204769e-001
9.044957e+002	1.207235e-001
9.054600e+002	1.207553e-001
9.064243e+002	1.202184e-001
9.073885e+002	1.197900e-001
9.083528e+002	1.203132e-001
9.093171e+002	1.205470e-001
9.102814e+002	1.202394e-001
9.112457e+002	1.203384e-001
9.122099e+002	1.205173e-001
9.131742e+002	1.212590e-001
9.141385e+002	1.217736e-001
9.151028e+002	1.215888e-001
9.160670e+002	1.219096e-001
9.170313e+002	1.219739e-001
9.179956e+002	1.221654e-001
9.189599e+002	1.227969e-001
9.199242e+002	1.235548e-001
9.208884e+002	1.232775e-001
9.218527e+002	1.234689e-001
9.228170e+002	1.245174e-001
9.237813e+002	1.246055e-001
9.247456e+002	1.244309e-001
9.257098e+002	1.246645e-001
9.266741e+002	1.249843e-001
9.276384e+002	1.258519e-001
9.286027e+002	1.264595e-001
9.295670e+002	1.268926e-001
9.305313e+002	1.276370e-001
9.314955e+002	1.281712e-001
9.324598e+002	1.292330e-001
9.334241e+002	1.307883e-001
9.343884e+002	1.323405e-001
9.353527e+002	1.340095e-001
9.363170e+002	1.352864e-001
9.372813e+002	1.366328e-001
9.382455e+002	1.379951e-001
9.392098e+002	1.396010e-001
9.401741e+002	1.420003e-001
9.411384e+002	1.449769e-001
9.421027e+002	1.478618e-001
9.430669e+002	1.501002e-001
9.440312e+002	1.533991e-001
9.449955e+002	1.571419e-001
9.459598e+002	1.607031e-001
9.469241e+002	1.652724e-001
9.478883e+002	1.710560e-001
9.488526e+002	1.788329e-001
9.498169e+002	1.897270e-001
9.507812e+002	2.034835e-001
9.517454e+002	2.176303e-001
9.527097e+002	2.259675e-001
9.536740e+002	2.220635e-001
9.546383e+002	2.046801e-001
9.556026e+002	1.801706e-001
9.565668e+002	1.570226e-001
9.575311e+002	1.401048e-001
9.584954e+002	1.294834e-001
9.594597e+002	1.228750e-001
9.604240e+002	1.202788e-001
9.613882e+002	1.197807e-001
9.623525e+002	1.190685e-001
9.633168e+002	1.188332e-001
9.642811e+002	1.199042e-001
9.652454e+002	1.209433e-001
9.662097e+002	1.209422e-001
9.671740e+002	1.206840e-001
9.681382e+002	1.207822e-001
9.691025e+002	1.210712e-001
9.700668e+002	1.216547e-001
9.710311e+002	1.223003e-001
9.719954e+002	1.227418e-001
9.729597e+002	1.231292e-001
9.739239e+002	1.236686e-001
9.748882e+002	1.245857e-001
9.758525e+002	1.248726e-001
9.768168e+002	1.245250e-001
9.777811e+002	1.240657e-001
9.787453e+002	1.242384e-001
9.797096e+002	1.246275e-001
9.806739e+002	1.242596e-001
9.816382e+002	1.245365e-001
9.826024e+002	1.246749e-001
9.835667e+002	1.246608e-001
9.845310e+002	1.254081e-001
9.854953e+002	1.261599e-001
9.864596e+002	1.269184e-001
9.874238e+002	1.276783e-001
9.883881e+002	1.287167e-001
9.893524e+002	1.290295e-001
9.903167e+002	1.299882e-001
9.912810e+002	1.323442e-001
9.922452e+002	1.338082e-001
9.932095e+002	1.345288e-001
9.941738e+002	1.347540e-001
9.951381e+002	1.346591e-001
9.961024e+002	1.351747e-001
9.970667e+002	1.368271e-001
9.980309e+002	1.389958e-001
9.989952e+002	1.390602e-001
9.999595e+002	1.356146e-001
1.000924e+003	1.326442e-001
1.001888e+003	1.314044e-001
1.002852e+003	1.314446e-001
1.003817e+003	1.325141e-001
1.004781e+003	1.330860e-001
1.005745e+003	1.328227e-001
1.006709e+003	1.331746e-001
1.007674e+003	1.337809e-001
1.008638e+003	1.336460e-001
1.009602e+003	1.338224e-001
1.010567e+003	1.346809e-001
1.011531e+003	1.346461e-001
1.012495e+003	1.348289e-001
1.013459e+003	1.361922e-001
1.014424e+003	1.375691e-001
1.015388e+003	1.382969e-001
1.016352e+003	1.397622e-001
1.017317e+003	1.414842e-001
1.018281e+003	1.427390e-001
1.019245e+003	1.450258e-001
1.020209e+003	1.478106e-001
1.021174e+003	1.503605e-001
1.022138e+003	1.533605e-001
1.023102e+003	1.562717e-001
1.024067e+003	1.576626e-001
1.025031e+003	1.563994e-001
1.025995e+003	1.533334e-001
1.026959e+003	1.499826e-001
1.027924e+003	1.473956e-001
1.028888e+003	1.452828e-001
1.029852e+003	1.437270e-001
1.030817e+003	1.421143e-001
1.031781e+003	1.400845e-001
1.032745e+003	1.388869e-001
1.033709e+003	1.390507e-001
1.034674e+003	1.398692e-001
1.035638e+003	1.408684e-001
1.036602e+003	1.425971e-001
1.037567e+003	1.453526e-001
1.038531e+003	1.478942e-001
1.039495e+003	1.484622e-001
1.040459e+003	1.470751e-001
1.041424e+003	1.448405e-001
1.042388e+003	1.427916e-001
1.043352e+003	1.412146e-001
1.044316e+003	1.411330e-001
1.045281e+003	1.422127e-001
1.046245e+003	1.430342e-001
1.047209e+003	1.433502e-001
1.048174e+003	1.443909e-001
1.049138e+003	1.456746e-001
1.050102e+003	1.473276e-001
1.051066e+003	1.491822e-001
1.052031e+003	1.506624e-001
1.052995e+003	1.515498e-001
1.053959e+003	1.529345e-001
1.054924e+003	1.558774e-001
1.055888e+003	1.587635e-001
1.056852e+003	1.610537e-001
1.057816e+003	1.642486e-001
1.058781e+003	1.685246e-001
1.059745e+003	1.725308e-001
1.060709e+003	1.763991e-001
1.061673e+003	1.802746e-001
1.062638e+003	1.842673e-001
1.063602e+003	1.887511e-001
1.064566e+003	1.926215e-001
1.065531e+003	1.954404e-001
1.066495e+003	1.959661e-001
1.067459e+003	1.950367e-001
1.068423e+003	1.944740e-001
1.069388e+003	1.953632e-001
1.070352e+003	1.972405e-001
1.071316e+003	2.006421e-001
1.072281e+003	2.049856e-001
1.073245e+003	2.102342e-001
1.074209e+003	2.169346e-001
1.075173e+003	2.245813e-001
1.076138e+003	2.287951e-001
1.077102e+003	2.243548e-001
1.078066e+003	2.089542e-001
1.079031e+003	1.866573e-001
1.079995e+003	1.649408e-001
1.080959e+003	1.487647e-001
1.081923e+003	1.384111e-001
1.082888e+003	1.321054e-001
1.083852e+003	1.283486e-001
1.084816e+003	1.261223e-001
1.085781e+003	1.256202e-001
1.086745e+003	1.259344e-001
1.087709e+003	1.266993e-001
1.088673e+003	1.267397e-001
1.089638e+003	1.262911e-001
1.090602e+003	1.264142e-001
1.091566e+003	1.267924e-001
1.092531e+003	1.274034e-001
1.093495e+003	1.280344e-001
1.094459e+003	1.292851e-001
1.095423e+003	1.303945e-001
1.096388e+003	1.308243e-001
1.097352e+003	1.302321e-001
1.098316e+003	1.280372e-001
1.099281e+003	1.262387e-001
1.100245e+003	1.250726e-001
1.101209e+003	1.245621e-001
1.102173e+003	1.248032e-001
1.103138e+003	1.255716e-001
1.104102e+003	1.252994e-001
1.105066e+003	1.257472e-001
1.106030e+003	1.265592e-001
1.106995e+003	1.269527e-001
1.107959e+003	1.276179e-001
1.108923e+003	1.291011e-001
1.109888e+003	1.306939e-001
1.110852e+003	1.323650e-001
1.111816e+003	1.340287e-001
1.112780e+003	1.351588e-001
1.113745e+003	1.361358e-001
1.114709e+003	1.374498e-001
1.115673e+003	1.387620e-001
1.116638e+003	1.395364e-001
1.117602e+003	1.398581e-001
1.118566e+003	1.401001e-001
1.119530e+003	1.412772e-001
1.120495e+003	1.419058e-001
1.121459e+003	1.418874e-001
1.122423e+003	1.418393e-001
1.123387e+003	1.416484e-001
1.124352e+003	1.413968e-001
1.125316e+003	1.410469e-001
1.126280e+003	1.407074e-001
1.127245e+003	1.403458e-001
1.128209e+003	1.397579e-001
1.129173e+003	1.392811e-001
1.130137e+003	1.395359e-001
1.131102e+003	1.405311e-001
1.132066e+003	1.415628e-001
1.133030e+003	1.422086e-001
1.133995e+003	1.436432e-001
1.134959e+003	1.454668e-001
1.135923e+003	1.474023e-001
1.136887e+003	1.490769e-001
1.137852e+003	1.503352e-001
1.138816e+003	1.521978e-001
1.139780e+003	1.547840e-001
1.140745e+003	1.571934e-001
1.141709e+003	1.594323e-001
1.142673e+003	1.623017e-001
1.143637e+003	1.656343e-001
1.144602e+003	1.689065e-001
1.145566e+003	1.726667e-001
1.146530e+003	1.768438e-001
1.147495e+003	1.809082e-001
1.148459e+003	1.851841e-001
1.149423e+003	1.905894e-001
1.150387e+003	1.967667e-001
1.151352e+003	2.030055e-001
1.152316e+003	2.090712e-001
1.153280e+003	2.147587e-001
1.154245e+003	2.191423e-001
1.155209e+003	2.195642e-001
1.156173e+003	2.152724e-001
1.157137e+003	2.073034e-001
1.158102e+003	1.980872e-001
1.159066e+003	1.892947e-001
1.160030e+003	1.811370e-001
1.160995e+003	1.752918e-001
1.161959e+003	1.713593e-001
1.162923e+003	1.671897e-001
1.163887e+003	1.622465e-001
1.164852e+003	1.581797e-001
1.165816e+003	1.549341e-001
1.166780e+003	1.528673e-001
1.167744e+003	1.523815e-001
1.168709e+003	1.523930e-001
1.169673e+003	1.529886e-001
1.170637e+003	1.543176e-001
1.171602e+003	1.560666e-001
1.172566e+003	1.590688e-001
1.173530e+003	1.627992e-001
1.174494e+003	1.663386e-001
1.175459e+003	1.684050e-001
1.176423e+003	1.687667e-001
1.177387e+003	1.690153e-001
1.178352e+003	1.696110e-001
1.179316e+003	1.706136e-001
1.180280e+003	1.728649e-001
1.181244e+003	1.768193e-001
1.182209e+003	1.817338e-001
1.183173e+003	1.856536e-001
1.184137e+003	1.871930e-001
1.185101e+003	1.856534e-001
1.186066e+003	1.825256e-001
1.187030e+003	1.806903e-001
1.187994e+003	1.816982e-001
1.188959e+003	1.849276e-001
1.189923e+003	1.903587e-001
1.190887e+003	1.961046e-001
1.191851e+003	2.006523e-001
1.192816e+003	2.044911e-001
1.193780e+003	2.088760e-001
1.194744e+003	2.136147e-001
1.195709e+003	2.187845e-001
1.196673e+003	2.259595e-001
1.197637e+003	2.355167e-001
1.198601e+003	2.461953e-001
1.199566e+003	2.566705e-001
1.200530e+003	2.662060e-001
1.201494e+003	2.735794e-001
1.202458e+003	2.735953e-001
1.203423e+003	2.607820e-001
1.204387e+003	2.360076e-001
1.205351e+003	2.072643e-001
1.206316e+003	1.825855e-001
1.207280e+003	1.653562e-001
1.208244e+003	1.546834e-001
1.209208e+003	1.488213e-001
1.210173e+003	1.459814e-001
1.211137e+003	1.448981e-001
1.212101e+003	1.449966e-001
1.213066e+003	1.459969e-001
1.214030e+003	1.474595e-001
1.214994e+003	1.496336e-001
1.215958e+003	1.531174e-001
1.216923e+003	1.573981e-001
1.217887e+003	1.610975e-001
1.218851e+003	1.641141e-001
1.219816e+003	1.664203e-001
1.220780e+003	1.686967e-001
1.221744e+003	1.728717e-001
1.222708e+003	1.788723e-001
1.223673e+003	1.863545e-001
1.224637e+003	1.956040e-001
1.225601e+003	2.070357e-001
1.226566e+003	2.191633e-001
1.227530e+003	2.250088e-001
1.228494e+003	2.184218e-001
1.229458e+003	2.037702e-001
1.230423e+003	1.918886e-001
1.231387e+003	1.871971e-001
1.232351e+003	1.878911e-001
1.233316e+003	1.914517e-001
1.234280e+003	1.956781e-001
1.235244e+003	1.981959e-001
1.236208e+003	1.982689e-001
1.237173e+003	1.972305e-001
1.238137e+003	1.965699e-001
1.239101e+003	1.972076e-001
1.240066e+003	1.988758e-001
1.241030e+003	2.015063e-001
1.241994e+003	2.033246e-001
1.242958e+003	2.018463e-001
1.243923e+003	1.948345e-001
1.244887e+003	1.848724e-001
1.245851e+003	1.756464e-001
1.246815e+003	1.685383e-001
1.247780e+003	1.648497e-001
1.248744e+003	1.633216e-001
1.249708e+003	1.626014e-001
1.250673e+003	1.626472e-001
1.251637e+003	1.629676e-001
1.252601e+003	1.633542e-001
1.253565e+003	1.637340e-001
1.254530e+003	1.631594e-001
1.255494e+003	1.609508e-001
1.256458e+003	1.578845e-001
1.257423e+003	1.562028e-001
1.258387e+003	1.562053e-001
1.259351e+003	1.570199e-001
1.260315e+003	1.576291e-001
1.261280e+003	1.586335e-001
1.262244e+003	1.602339e-001
1.263208e+003	1.617513e-001
1.264172e+003	1.632745e-001
1.265137e+003	1.646737e-001
1.266101e+003	1.663347e-001
1.267065e+003	1.686857e-001
1.268030e+003	1.706926e-001
1.268994e+003	1.722533e-001
1.269958e+003	1.740049e-001
1.270922e+003	1.758855e-001
1.271887e+003	1.773797e-001
1.272851e+003	1.785628e-001
1.273815e+003	1.806375e-001
1.274780e+003	1.831569e-001
1.275744e+003	1.861362e-001
1.276708e+003	1.901093e-001
1.277672e+003	1.949584e-001
1.278637e+003	2.005082e-001
1.279601e+003	2.065051e-001
1.280565e+003	2.116633e-001
1.281530e+003	2.149512e-001
1.282494e+003	2.147699e-001
1.283458e+003	2.094498e-001
1.284422e+003	2.004333e-001
1.285387e+003	1.904377e-001
1.286351e+003	1.821776e-001
1.287315e+003	1.764462e-001
1.288280e+003	1.728703e-001
1.289244e+003	1.720569e-001
1.290208e+003	1.727564e-001
1.291172e+003	1.737254e-001
1.292137e+003	1.750994e-001
1.293101e+003	1.764400e-001
1.294065e+003	1.776672e-001
1.295030e+003	1.788292e-001
1.295994e+003	1.805688e-001
1.296958e+003	1.831887e-001
1.297922e+003	1.856021e-001
1.298887e+003	1.882900e-001
1.299851e+003	1.917088e-001
1.300815e+003	1.954944e-001
1.301780e+003	1.998425e-001
1.302744e+003	2.047780e-001
1.303708e+003	2.103877e-001
1.304672e+003	2.157638e-001
1.305637e+003	2.209983e-001
1.306601e+003	2.243379e-001
1.307565e+003	2.229281e-001
1.308529e+003	2.157768e-001
1.309494e+003	2.058532e-001
1.310458e+003	1.967285e-001
1.311422e+003	1.904265e-001
1.312387e+003	1.873258e-001
1.313351e+003	1.866271e-001
1.314315e+003	1.874825e-001
1.315279e+003	1.892990e-001
1.316244e+003	1.911428e-001
1.317208e+003	1.929787e-001
1.318172e+003	1.949683e-001
1.319137e+003	1.970225e-001
1.320101e+003	1.989265e-001
1.321065e+003	2.008316e-001
1.322029e+003	2.036478e-001
1.322994e+003	2.069809e-001
1.323958e+003	2.100115e-001
1.324922e+003	2.130704e-001
1.325886e+003	2.159430e-001
1.326851e+003	2.183220e-001
1.327815e+003	2.209843e-001
1.328779e+003	2.240791e-001
1.329744e+003	2.269168e-001
1.330708e+003	2.296774e-001
1.331672e+003	2.329823e-001
1.332636e+003	2.365910e-001
1.333601e+003	2.394478e-001
1.334565e+003	2.428194e-001
1.335529e+003	2.465947e-001
1.336494e+003	2.506993e-001
1.337458e+003	2.544978e-001
1.338422e+003	2.583696e-001
1.339386e+003	2.628517e-001
1.340351e+003	2.677407e-001
1.341315e+003	2.723906e-001
1.342279e+003	2.756891e-001
1.343244e+003	2.787538e-001
1.344208e+003	2.810545e-001
1.345172e+003	2.829952e-001
1.346136e+003	2.822060e-001
1.347101e+003	2.774352e-001
1.348065e+003	2.694176e-001
1.349029e+003	2.583539e-001
1.349994e+003	2.463704e-001
1.350958e+003	2.369606e-001
1.351922e+003	2.301318e-001
1.352886e+003	2.244034e-001
1.353851e+003	2.188039e-001
1.354815e+003	2.133616e-001
1.355779e+003	2.094251e-001
1.356744e+003	2.072886e-001
1.357708e+003	2.070849e-001
1.358672e+003	2.081630e-001
1.359636e+003	2.097920e-001
1.360601e+003	2.120727e-001
1.361565e+003	2.159915e-001
1.362529e+003	2.203893e-001
1.363494e+003	2.253661e-001
1.364458e+003	2.306775e-001
1.365422e+003	2.360559e-001
1.366386e+003	2.411025e-001
1.367351e+003	2.457438e-001
1.368315e+003	2.507923e-001
1.369279e+003	2.563559e-001
1.370243e+003	2.612067e-001
1.371208e+003	2.660724e-001
1.372172e+003	2.702989e-001
1.373136e+003	2.745618e-001
1.374101e+003	2.792358e-001
1.375065e+003	2.816359e-001
1.376029e+003	2.819460e-001
1.376993e+003	2.829830e-001
1.377958e+003	2.843270e-001
1.378922e+003	2.845567e-001
1.379886e+003	2.840082e-001
1.380851e+003	2.833872e-001
1.381815e+003	2.819968e-001
1.382779e+003	2.805042e-001
1.383743e+003	2.791546e-001
1.384708e+003	2.773476e-001
1.385672e+003	2.749769e-001
1.386636e+003	2.719733e-001
1.387601e+003	2.683304e-001
1.388565e+003	2.657647e-001
1.389529e+003	2.625484e-001
1.390493e+003	2.589860e-001
1.391458e+003	2.554597e-001
1.392422e+003	2.526957e-001
1.393386e+003	2.498842e-001
1.394350e+003	2.465063e-001
1.395315e+003	2.446009e-001
1.396279e+003	2.442314e-001
1.397243e+003	2.429516e-001
1.398208e+003	2.416703e-001
1.399172e+003	2.421194e-001
1.400136e+003	2.436585e-001
1.401100e+003	2.442034e-001
1.402065e+003	2.450537e-001
1.403029e+003	2.445574e-001
1.403993e+003	2.407524e-001
1.404958e+003	2.302367e-001
1.405922e+003	2.193604e-001
1.406886e+003	2.103648e-001
1.407850e+003	2.038430e-001
1.408815e+003	1.998826e-001
1.409779e+003	1.981194e-001
1.410743e+003	1.985297e-001
1.411708e+003	2.003024e-001
1.412672e+003	2.026675e-001
1.413636e+003	2.061050e-001
1.414600e+003	2.095490e-001
1.415565e+003	2.117748e-001
1.416529e+003	2.119294e-001
1.417493e+003	2.112726e-001
1.418458e+003	2.109445e-001
1.419422e+003	2.153387e-001
1.420386e+003	2.211153e-001
1.421350e+003	2.205451e-001
1.422315e+003	2.140013e-001
1.423279e+003	2.034105e-001
1.424243e+003	1.922314e-001
1.425208e+003	1.881901e-001
1.426172e+003	1.871689e-001
1.427136e+003	1.880320e-001
1.428100e+003	1.899308e-001
1.429065e+003	1.914185e-001
1.430029e+003	1.923310e-001
1.430993e+003	1.949538e-001
1.431957e+003	1.978407e-001
1.432922e+003	2.013250e-001
1.433886e+003	2.055323e-001
1.434850e+003	2.105571e-001
1.435815e+003	2.151361e-001
1.436779e+003	2.218594e-001
1.437743e+003	2.265846e-001
1.438707e+003	2.292007e-001
1.439672e+003	2.303345e-001
1.440636e+003	2.296677e-001
1.441600e+003	2.290678e-001
1.442565e+003	2.281403e-001
1.443529e+003	2.258477e-001
1.444493e+003	2.234390e-001
1.445457e+003	2.219065e-001
1.446422e+003	2.225071e-001
1.447386e+003	2.247174e-001
1.448350e+003	2.293437e-001
1.449315e+003	2.331512e-001
1.450279e+003	2.373185e-001
1.451243e+003	2.410344e-001
1.452207e+003	2.412619e-001
1.453172e+003	2.381175e-001
1.454136e+003	2.335728e-001
1.455100e+003	2.271246e-001
1.456064e+003	2.201609e-001
1.457029e+003	2.090307e-001
1.457993e+003	2.026568e-001
1.458957e+003	1.998745e-001
1.459922e+003	2.005241e-001
1.460886e+003	2.026935e-001
1.461850e+003	2.063650e-001
1.462814e+003	2.109482e-001
1.463779e+003	2.139426e-001
1.464743e+003	2.145047e-001
1.465707e+003	2.150740e-001
1.466672e+003	2.128030e-001
1.467636e+003	2.078556e-001
1.468600e+003	2.014557e-001
1.469564e+003	1.950951e-001
1.470529e+003	1.901993e-001
1.471493e+003	1.834808e-001
1.472457e+003	1.758755e-001
1.473422e+003	1.717128e-001
1.474386e+003	1.707379e-001
1.475350e+003	1.695290e-001
1.476314e+003	1.648139e-001
1.477279e+003	1.644350e-001
1.478243e+003	1.640165e-001
1.479207e+003	1.630001e-001
1.480172e+003	1.627248e-001
1.481136e+003	1.634194e-001
1.482100e+003	1.655378e-001
1.483064e+003	1.674718e-001
1.484029e+003	1.686749e-001
1.484993e+003	1.705280e-001
1.485957e+003	1.735732e-001
1.486922e+003	1.762839e-001
1.487886e+003	1.785201e-001
1.488850e+003	1.809081e-001
1.489814e+003	1.831326e-001
1.490779e+003	1.856423e-001
1.491743e+003	1.886835e-001
1.492707e+003	1.916405e-001
1.493672e+003	1.948175e-001
1.494636e+003	1.978292e-001
1.495600e+003	1.994532e-001
1.496564e+003	2.009025e-001
1.497529e+003	2.020421e-001
1.498493e+003	2.002080e-001
1.499457e+003	1.993409e-001
1.500421e+003	1.985930e-001
1.501386e+003	1.975989e-001
1.502350e+003	1.956976e-001
1.503314e+003	1.936076e-001
1.504279e+003	1.913077e-001
1.505243e+003	1.849620e-001
1.506207e+003	1.696804e-001
1.507171e+003	1.634090e-001
1.508136e+003	1.648275e-001
1.509100e+003	1.632733e-001
1.510064e+003	1.607397e-001
1.511029e+003	1.609308e-001
1.511993e+003	1.599624e-001
1.512957e+003	1.596928e-001
1.513921e+003	1.599772e-001
1.514886e+003	1.587482e-001
1.515850e+003	1.593222e-001
1.516814e+003	1.573296e-001
1.517778e+003	1.552290e-001
1.518743e+003	1.577530e-001
1.519707e+003	1.600032e-001
1.520671e+003	1.603880e-001
1.521636e+003	1.577839e-001
1.522600e+003	1.568543e-001
1.523564e+003	1.592295e-001
1.524528e+003	1.602822e-001
1.525493e+003	1.598787e-001
1.526457e+003	1.620898e-001
1.527421e+003	1.624343e-001
1.528386e+003	1.622017e-001
1.529350e+003	1.638614e-001
1.530314e+003	1.663873e-001
1.531278e+003	1.679964e-001
1.532243e+003	1.691441e-001
1.533207e+003	1.675556e-001
1.534171e+003	1.696117e-001
1.535135e+003	1.729875e-001
1.536100e+003	1.749976e-001
1.537064e+003	1.776659e-001
1.538028e+003	1.788188e-001
1.538993e+003	1.756160e-001
1.539957e+003	1.757940e-001
1.540921e+003	1.806656e-001
1.541885e+003	1.818892e-001
1.542850e+003	1.844392e-001
1.543814e+003	1.864399e-001
1.544778e+003	1.878538e-001
1.545743e+003	1.903805e-001
1.546707e+003	1.926165e-001
1.547671e+003	1.947726e-001
1.548635e+003	1.970204e-001
1.549600e+003	1.983499e-001
1.550564e+003	2.023717e-001
1.551528e+003	2.053274e-001
1.552493e+003	2.070780e-001
1.553457e+003	2.081968e-001
1.554421e+003	2.107040e-001
1.555385e+003	2.154339e-001
1.556350e+003	2.182790e-001
1.557314e+003	2.184916e-001
1.558278e+003	2.110378e-001
1.559243e+003	2.166823e-001
1.560207e+003	2.331826e-001
1.561171e+003	2.369798e-001
1.562135e+003	2.381701e-001
1.563100e+003	2.411486e-001
1.564064e+003	2.450554e-001
1.565028e+003	2.508827e-001
1.565993e+003	2.559199e-001
1.566957e+003	2.596756e-001
1.567921e+003	2.633245e-001
1.568885e+003	2.670225e-001
1.569850e+003	2.755019e-001
1.570814e+003	2.808064e-001
1.571778e+003	2.855390e-001
1.572743e+003	2.901269e-001
1.573707e+003	2.947140e-001
1.574671e+003	2.985469e-001
1.575635e+003	3.043935e-001
1.576600e+003	3.182320e-001
1.577564e+003	3.207393e-001
1.578528e+003	3.237446e-001
1.579492e+003	3.278338e-001
1.580457e+003	3.329111e-001
1.581421e+003	3.370856e-001
1.582385e+003	3.392733e-001
1.583350e+003	3.408168e-001
1.584314e+003	3.409466e-001
1.585278e+003	3.397567e-001
1.586242e+003	3.368866e-001
1.587207e+003	3.319031e-001
1.588171e+003	3.240562e-001
1.589135e+003	3.146119e-001
1.590100e+003	3.055818e-001
1.591064e+003	2.970486e-001
1.592028e+003	2.878517e-001
1.592992e+003	2.795508e-001
1.593957e+003	2.719439e-001
1.594921e+003	2.656459e-001
1.595885e+003	2.613087e-001
1.596849e+003	2.586349e-001
1.597814e+003	2.565326e-001
1.598778e+003	2.555530e-001
1.599742e+003	2.566335e-001
1.600707e+003	2.587395e-001
1.601671e+003	2.602752e-001
1.602635e+003	2.599029e-001
1.603599e+003	2.578889e-001
1.604564e+003	2.550213e-001
1.605528e+003	2.516608e-001
1.606492e+003	2.491986e-001
1.607457e+003	2.486021e-001
1.608421e+003	2.491303e-001
1.609385e+003	2.507919e-001
1.610349e+003	2.523786e-001
1.611314e+003	2.528856e-001
1.612278e+003	2.533060e-001
1.613242e+003	2.549059e-001
1.614207e+003	2.574749e-001
1.615171e+003	2.593307e-001
1.616135e+003	2.618758e-001
1.617099e+003	2.636521e-001
1.618064e+003	2.607743e-001
1.619028e+003	2.579135e-001
1.619992e+003	2.546836e-001
1.620957e+003	2.517858e-001
1.621921e+003	2.488246e-001
1.622885e+003	2.414256e-001
1.623849e+003	2.318173e-001
1.624814e+003	2.269482e-001
1.625778e+003	2.206296e-001
1.626742e+003	2.134899e-001
1.627707e+003	2.031905e-001
1.628671e+003	1.950511e-001
1.629635e+003	1.883384e-001
1.630599e+003	1.798721e-001
1.631564e+003	1.721865e-001
1.632528e+003	1.658652e-001
1.633492e+003	1.607862e-001
1.634457e+003	1.549032e-001
1.635421e+003	1.367016e-001
1.636385e+003	1.364587e-001
1.637349e+003	1.334074e-001
1.638314e+003	1.291398e-001
1.639278e+003	1.272471e-001
1.640242e+003	1.246955e-001
1.641206e+003	1.221964e-001
1.642171e+003	1.193185e-001
1.643135e+003	1.176211e-001
1.644099e+003	1.181951e-001
1.645064e+003	1.205567e-001
1.646028e+003	1.180382e-001
1.646992e+003	1.149240e-001
1.647956e+003	1.110819e-001
1.648921e+003	1.112411e-001
1.649885e+003	1.122840e-001
1.650849e+003	1.146562e-001
1.651814e+003	1.187709e-001
1.652778e+003	1.129366e-001
1.653742e+003	1.044038e-001
1.654706e+003	1.065862e-001
1.655671e+003	1.095286e-001
1.656635e+003	1.105606e-001
1.657599e+003	1.109644e-001
1.658563e+003	1.114118e-001
1.659528e+003	1.112186e-001
1.660492e+003	1.121493e-001
1.661456e+003	1.140173e-001
1.662421e+003	1.130603e-001
1.663385e+003	1.101246e-001
1.664349e+003	1.098524e-001
1.665313e+003	1.083067e-001
1.666278e+003	1.080963e-001
1.667242e+003	1.085160e-001
1.668206e+003	1.087744e-001
1.669171e+003	1.019474e-001
1.670135e+003	1.030040e-001
1.671099e+003	1.026264e-001
1.672063e+003	9.997368e-002
1.673028e+003	1.011534e-001
1.673992e+003	1.039531e-001
1.674956e+003	1.013843e-001
1.675921e+003	9.730644e-002
1.676885e+003	9.965555e-002
1.677849e+003	1.001224e-001
1.678813e+003	1.012205e-001
1.679778e+003	1.008304e-001
1.680742e+003	1.003439e-001
1.681706e+003	1.030739e-001
1.682671e+003	1.061717e-001
1.683635e+003	1.076677e-001
1.684599e+003	9.644775e-002
1.685563e+003	9.646417e-002
1.686528e+003	1.000980e-001
1.687492e+003	1.008402e-001
1.688456e+003	9.990837e-002
1.689421e+003	1.002672e-001
1.690385e+003	9.967963e-002
1.691349e+003	1.000018e-001
1.692313e+003	1.006904e-001
1.693278e+003	1.022120e-001
1.694242e+003	1.053740e-001
1.695206e+003	1.048879e-001
1.696171e+003	9.614248e-002
1.697135e+003	9.967830e-002
1.698099e+003	1.031261e-001
1.699063e+003	1.072293e-001
1.700028e+003	9.563279e-002
1.700992e+003	9.200556e-002
1.701956e+003	9.764990e-002
1.702920e+003	1.002070e-001
1.703885e+003	9.941799e-002
1.704849e+003	9.894011e-002
1.705813e+003	9.972149e-002
1.706778e+003	9.620884e-002
1.707742e+003	9.659047e-002
1.708706e+003	9.830633e-002
1.709670e+003	9.998482e-002
1.710635e+003	9.998970e-002
1.711599e+003	9.976818e-002
1.712563e+003	1.002607e-001
1.713528e+003	1.016408e-001
1.714492e+003	1.007370e-001
1.715456e+003	9.976347e-002
1.716420e+003	1.019974e-001
1.717385e+003	9.947111e-002
1.718349e+003	9.372417e-002
1.719313e+003	9.582466e-002
1.720277e+003	9.878143e-002
1.721242e+003	9.906908e-002
1.722206e+003	9.932057e-002
1.723170e+003	9.848121e-002
1.724135e+003	9.820113e-002
1.725099e+003	9.920755e-002
1.726063e+003	9.994778e-002
1.727027e+003	1.003824e-001
1.727992e+003	1.010414e-001
1.728956e+003	1.022263e-001
1.729920e+003	9.943862e-002
1.730885e+003	9.962179e-002
1.731849e+003	1.028106e-001
1.732813e+003	1.057901e-001
1.733777e+003	1.006326e-001
1.734742e+003	9.421713e-002
1.735706e+003	9.834667e-002
1.736670e+003	9.988618e-002
1.737635e+003	1.004709e-001
1.738599e+003	1.024739e-001
1.739563e+003	9.956019e-002
1.740527e+003	9.811278e-002
1.741492e+003	1.012020e-001
1.742456e+003	1.023473e-001
1.743420e+003	1.011954e-001
1.744385e+003	1.011417e-001
1.745349e+003	1.016260e-001
1.746313e+003	1.012194e-001
1.747277e+003	1.015363e-001
1.748242e+003	1.016637e-001
1.749206e+003	1.008708e-001
1.750170e+003	1.027874e-001
1.751135e+003	9.985236e-002
1.752099e+003	1.000627e-001
1.753063e+003	1.015750e-001
1.754027e+003	1.015953e-001
1.754992e+003	1.023603e-001
1.755956e+003	1.024285e-001
1.756920e+003	9.985294e-002
1.757885e+003	1.004691e-001
1.758849e+003	1.013615e-001
1.759813e+003	1.024107e-001
1.760777e+003	1.030924e-001
1.761742e+003	9.963929e-002
1.762706e+003	9.970035e-002
1.763670e+003	1.011786e-001
1.764634e+003	1.016900e-001
1.765599e+003	1.020886e-001
1.766563e+003	1.029234e-001
1.767527e+003	1.021833e-001
1.768492e+003	9.989719e-002
1.769456e+003	1.028513e-001
1.770420e+003	1.050149e-001
1.771384e+003	1.037637e-001
1.772349e+003	9.869958e-002
1.773313e+003	9.845889e-002
1.774277e+003	1.013879e-001
1.775242e+003	1.006795e-001
1.776206e+003	9.998544e-002
1.777170e+003	1.011433e-001
1.778134e+003	1.018050e-001
1.779099e+003	1.029938e-001
1.780063e+003	1.026253e-001
1.781027e+003	1.011613e-001
1.781991e+003	1.020165e-001
1.782956e+003	1.026175e-001
1.783920e+003	1.030855e-001
1.784884e+003	1.011409e-001
1.785849e+003	1.016015e-001
1.786813e+003	1.026613e-001
1.787777e+003	1.029145e-001
1.788741e+003	1.032915e-001
1.789706e+003	1.050757e-001
1.790670e+003	1.057778e-001
1.791634e+003	1.047234e-001
1.792599e+003	1.006255e-001
1.793563e+003	1.009101e-001
1.794527e+003	1.028723e-001
1.795491e+003	1.021315e-001
1.796456e+003	1.022611e-001
1.797420e+003	1.035837e-001
1.798384e+003	1.043941e-001
1.799349e+003	1.027494e-001
1.800313e+003	1.027529e-001
1.801277e+003	1.034664e-001
1.802241e+003	1.020906e-001
1.803206e+003	1.017852e-001
1.804170e+003	1.024338e-001
1.805134e+003	1.028065e-001
1.806099e+003	1.029487e-001
1.807063e+003	1.031298e-001
1.808027e+003	1.033310e-001
1.808991e+003	1.049512e-001
1.809956e+003	1.046748e-001
1.810920e+003	1.030978e-001
1.811884e+003	1.032016e-001
1.812849e+003	1.032354e-001
1.813813e+003	1.038045e-001
1.814777e+003	1.033989e-001
1.815741e+003	1.033556e-001
1.816706e+003	1.023658e-001
1.817670e+003	1.021430e-001
1.818634e+003	1.037276e-001
1.819599e+003	1.052245e-001
1.820563e+003	1.053379e-001
1.821527e+003	1.044435e-001
1.822491e+003	1.032895e-001
1.823456e+003	1.048722e-001
1.824420e+003	1.059230e-001
1.825384e+003	1.030331e-001
1.826348e+003	1.036395e-001
1.827313e+003	1.058020e-001
1.828277e+003	1.077164e-001
1.829241e+003	1.058545e-001
1.830206e+003	1.022531e-001
1.831170e+003	1.042375e-001
1.832134e+003	1.052863e-001
1.833098e+003	1.049238e-001
1.834063e+003	1.048732e-001
1.835027e+003	1.048169e-001
1.835991e+003	1.051000e-001
1.836956e+003	1.044654e-001
1.837920e+003	1.041998e-001
1.838884e+003	1.051240e-001
1.839848e+003	1.055322e-001
1.840813e+003	1.060143e-001
1.841777e+003	1.056965e-001
1.842741e+003	1.068019e-001
1.843705e+003	1.063971e-001
1.844670e+003	1.035608e-001
1.845634e+003	1.051417e-001
1.846598e+003	1.061104e-001
1.847563e+003	1.053915e-001
1.848527e+003	1.046835e-001
1.849491e+003	1.058395e-001
1.850455e+003	1.068499e-001
1.851420e+003	1.060263e-001
1.852384e+003	1.045208e-001
1.853348e+003	1.046520e-001
1.854313e+003	1.057530e-001
1.855277e+003	1.064817e-001
1.856241e+003	1.066787e-001
1.857205e+003	1.064797e-001
1.858170e+003	1.066530e-001
1.859134e+003	1.069914e-001
1.860098e+003	1.068724e-001
1.861063e+003	1.066771e-001
1.862027e+003	1.065970e-001
1.862991e+003	1.072005e-001
1.863955e+003	1.072927e-001
1.864920e+003	1.077708e-001
1.865884e+003	1.087114e-001
1.866848e+003	1.096077e-001
1.867813e+003	1.086599e-001
1.868777e+003	1.050618e-001
1.869741e+003	1.029862e-001
1.870705e+003	1.046203e-001
1.871670e+003	1.060468e-001
1.872634e+003	1.068128e-001
1.873598e+003	1.071658e-001
1.874563e+003	1.077537e-001
1.875527e+003	1.071311e-001
1.876491e+003	1.077550e-001
1.877455e+003	1.081305e-001
1.878420e+003	1.085533e-001
1.879384e+003	1.083122e-001
1.880348e+003	1.083952e-001
1.881313e+003	1.081664e-001
1.882277e+003	1.077951e-001
1.883241e+003	1.074694e-001
1.884205e+003	1.074935e-001
1.885170e+003	1.071806e-001
1.886134e+003	1.071734e-001
1.887098e+003	1.085621e-001
1.888062e+003	1.107948e-001
1.889027e+003	1.109121e-001
1.889991e+003	1.088694e-001
1.890955e+003	1.075881e-001
1.891920e+003	1.067173e-001
1.892884e+003	1.074390e-001
1.893848e+003	1.076567e-001
1.894812e+003	1.067327e-001
1.895777e+003	1.081083e-001
1.896741e+003	1.079091e-001
1.897705e+003	1.077821e-001
1.898670e+003	1.077524e-001
1.899634e+003	1.066780e-001
1.900598e+003	1.071149e-001
1.901562e+003	1.075213e-001
1.902527e+003	1.073267e-001
1.903491e+003	1.084372e-001
1.904455e+003	1.077147e-001
1.905420e+003	1.074791e-001
1.906384e+003	1.092653e-001
1.907348e+003	1.100462e-001
1.908312e+003	1.107913e-001
1.909277e+003	1.092885e-001
1.910241e+003	1.070319e-001
1.911205e+003	1.071972e-001
1.912169e+003	1.064827e-001
1.913134e+003	1.081241e-001
1.914098e+003	1.083800e-001
1.915062e+003	1.084797e-001
1.916027e+003	1.096608e-001
1.916991e+003	1.101460e-001
1.917955e+003	1.087913e-001
1.918919e+003	1.083676e-001
1.919884e+003	1.088749e-001
1.920848e+003	1.080479e-001
1.921812e+003	1.080537e-001
1.922777e+003	1.083424e-001
1.923741e+003	1.088246e-001
1.924705e+003	1.099400e-001
1.925669e+003	1.113904e-001
1.926634e+003	1.107745e-001
1.927598e+003	1.065460e-001
1.928562e+003	1.052599e-001
1.929526e+003	1.063723e-001
1.930491e+003	1.079348e-001
1.931455e+003	1.091207e-001
1.932419e+003	1.080654e-001
1.933384e+003	1.083913e-001
1.934348e+003	1.080776e-001
1.935312e+003	1.077316e-001
1.936276e+003	1.077243e-001
1.937241e+003	1.077394e-001
1.938205e+003	1.079797e-001
1.939169e+003	1.079346e-001
1.940134e+003	1.085494e-001
1.941098e+003	1.093247e-001
1.942062e+003	1.072707e-001
1.943026e+003	1.091554e-001
1.943991e+003	1.112741e-001
1.944955e+003	1.084091e-001
1.945919e+003	1.089715e-001
1.946884e+003	1.123654e-001
1.947848e+003	1.114713e-001
1.948812e+003	1.101107e-001
1.949776e+003	1.097403e-001
1.950741e+003	1.087634e-001
1.951705e+003	1.096294e-001
1.952669e+003	1.063025e-001
1.953634e+003	1.051202e-001
1.954598e+003	1.070212e-001
1.955562e+003	1.069788e-001
1.956526e+003	1.083353e-001
1.957491e+003	1.082623e-001
1.958455e+003	1.061705e-001
1.959419e+003	1.083398e-001
1.960384e+003	1.106700e-001
1.961348e+003	1.115755e-001
1.962312e+003	1.074553e-001
1.963276e+003	1.055400e-001
1.964241e+003	1.102718e-001
1.965205e+003	1.099145e-001
1.966169e+003	1.086704e-001
1.967134e+003	1.098108e-001
1.968098e+003	1.089620e-001
1.969062e+003	1.142215e-001
1.970026e+003	1.134021e-001
1.970991e+003	1.164785e-001
1.971955e+003	1.192802e-001
1.972919e+003	1.183964e-001
1.973883e+003	1.124436e-001
1.974848e+003	1.079617e-001
1.975812e+003	1.139152e-001
1.976776e+003	1.179008e-001
1.977741e+003	1.106579e-001
1.978705e+003	1.123005e-001
1.979669e+003	1.157320e-001
1.980633e+003	1.164508e-001
1.981598e+003	1.200457e-001
1.982562e+003	1.181155e-001
1.983526e+003	1.166656e-001
1.984491e+003	1.204959e-001
1.985455e+003	1.218089e-001
1.986419e+003	1.184367e-001
1.987383e+003	1.157417e-001
1.988348e+003	1.114270e-001
1.989312e+003	1.125356e-001
1.990276e+003	1.197791e-001
1.991240e+003	1.179330e-001
1.992205e+003	1.123948e-001
1.993169e+003	1.116169e-001
1.994133e+003	1.125744e-001
1.995098e+003	1.094616e-001
1.996062e+003	1.072287e-001
1.997026e+003	1.095866e-001
1.997990e+003	1.146017e-001
1.998955e+003	1.163982e-001
1.999919e+003	1.145029e-001
2.000883e+003	1.120908e-001
2.001848e+003	1.097811e-001
2.002812e+003	1.122477e-001
2.003776e+003	1.150084e-001
2.004740e+003	1.066958e-001
2.005705e+003	1.048413e-001
2.006669e+003	1.096069e-001
2.007633e+003	1.109045e-001
2.008598e+003	1.069593e-001
2.009562e+003	1.054994e-001
2.010526e+003	1.082597e-001
2.011490e+003	1.126418e-001
2.012455e+003	1.216476e-001
2.013419e+003	1.172991e-001
2.014383e+003	1.070477e-001
2.015348e+003	1.055863e-001
2.016312e+003	1.033449e-001
2.017276e+003	1.097732e-001
2.018240e+003	1.186188e-001
2.019205e+003	1.161134e-001
2.020169e+003	1.136884e-001
2.021133e+003	1.082006e-001
2.022098e+003	1.031089e-001
2.023062e+003	1.059887e-001
2.024026e+003	1.060544e-001
2.024990e+003	1.018148e-001
2.025955e+003	1.035304e-001
2.026919e+003	1.063397e-001
2.027883e+003	1.024386e-001
2.028848e+003	1.062236e-001
2.029812e+003	1.108841e-001
2.030776e+003	1.127753e-001
2.031740e+003	1.170611e-001
2.032705e+003	1.197044e-001
2.033669e+003	1.148830e-001
2.034633e+003	1.147605e-001
2.035597e+003	1.152344e-001
2.036562e+003	1.115652e-001
2.037526e+003	1.120679e-001
2.038490e+003	1.138033e-001
2.039455e+003	1.119292e-001
2.040419e+003	1.150065e-001
2.041383e+003	1.155126e-001
2.042347e+003	1.140629e-001
2.043312e+003	1.185545e-001
2.044276e+003	1.138034e-001
2.045240e+003	1.108779e-001
2.046205e+003	1.148952e-001
2.047169e+003	1.189306e-001
2.048133e+003	1.209538e-001
2.049097e+003	1.189469e-001
2.050062e+003	1.177707e-001
2.051026e+003	1.190236e-001
2.051990e+003	1.208590e-001
2.052955e+003	1.168662e-001
2.053919e+003	1.138427e-001
2.054883e+003	1.172897e-001
2.055847e+003	1.205114e-001
2.056812e+003	1.169331e-001
2.057776e+003	1.180471e-001
2.058740e+003	1.196982e-001
2.059705e+003	1.189277e-001
2.060669e+003	1.160271e-001
2.061633e+003	1.143045e-001
2.062597e+003	1.176012e-001
2.063562e+003	1.183814e-001
2.064526e+003	1.186706e-001
2.065490e+003	1.175460e-001
2.066454e+003	1.161639e-001
2.067419e+003	1.179545e-001
2.068383e+003	1.218128e-001
2.069347e+003	1.245638e-001
2.070312e+003	1.259178e-001
2.071276e+003	1.231529e-001
2.072240e+003	1.217175e-001
2.073204e+003	1.238334e-001
2.074169e+003	1.238183e-001
2.075133e+003	1.232881e-001
2.076097e+003	1.238217e-001
2.077062e+003	1.269776e-001
2.078026e+003	1.263882e-001
2.078990e+003	1.249538e-001
2.079954e+003	1.245771e-001
2.080919e+003	1.267030e-001
2.081883e+003	1.264998e-001
2.082847e+003	1.268253e-001
2.083812e+003	1.267877e-001
2.084776e+003	1.257907e-001
2.085740e+003	1.259515e-001
2.086704e+003	1.277573e-001
2.087669e+003	1.260543e-001
2.088633e+003	1.262602e-001
2.089597e+003	1.281975e-001
2.090562e+003	1.277890e-001
2.091526e+003	1.272880e-001
2.092490e+003	1.274192e-001
2.093454e+003	1.282558e-001
2.094419e+003	1.283040e-001
2.095383e+003	1.274032e-001
2.096347e+003	1.254179e-001
2.097312e+003	1.254872e-001
2.098276e+003	1.261620e-001
2.099240e+003	1.266485e-001
2.100204e+003	1.280859e-001
2.101168e+003	1.288410e-001
2.102133e+003	1.287971e-001
2.103097e+003	1.298788e-001
2.104062e+003	1.293769e-001
2.105026e+003	1.293985e-001
2.105990e+003	1.290442e-001
2.106954e+003	1.282278e-001
2.107918e+003	1.312267e-001
2.108883e+003	1.362267e-001
2.109847e+003	1.358269e-001
2.110811e+003	1.343893e-001
2.111776e+003	1.325915e-001
2.112740e+003	1.317547e-001
2.113704e+003	1.335503e-001
2.114668e+003	1.355153e-001
2.115633e+003	1.361732e-001
2.116597e+003	1.356284e-001
2.117561e+003	1.366501e-001
2.118526e+003	1.387843e-001
2.119490e+003	1.393411e-001
2.120454e+003	1.392889e-001
2.121418e+003	1.386224e-001
2.122383e+003	1.395133e-001
2.123347e+003	1.412226e-001
2.124311e+003	1.417935e-001
2.125276e+003	1.404649e-001
2.126240e+003	1.400156e-001
2.127204e+003	1.430132e-001
2.128168e+003	1.436614e-001
2.129133e+003	1.402450e-001
2.130097e+003	1.410561e-001
2.131061e+003	1.429701e-001
2.132026e+003	1.410243e-001
2.132990e+003	1.384723e-001
2.133954e+003	1.389034e-001
2.134918e+003	1.400900e-001
2.135883e+003	1.433776e-001
2.136847e+003	1.471591e-001
2.137811e+003	1.484973e-001
2.138776e+003	1.482728e-001
2.139740e+003	1.503726e-001
2.140704e+003	1.513017e-001
2.141668e+003	1.468487e-001
2.142633e+003	1.470125e-001
2.143597e+003	1.511128e-001
2.144561e+003	1.536417e-001
2.145525e+003	1.554904e-001
2.146490e+003	1.501645e-001
2.147454e+003	1.463024e-001
2.148418e+003	1.587770e-001
2.149383e+003	1.658547e-001
2.150347e+003	1.646116e-001
2.151311e+003	1.653431e-001
2.152275e+003	1.683227e-001
2.153240e+003	1.692188e-001
2.154204e+003	1.742427e-001
2.155168e+003	1.833728e-001
2.156133e+003	1.937199e-001
2.157097e+003	1.970926e-001
2.158061e+003	2.039413e-001
2.159025e+003	2.189287e-001
2.159990e+003	2.238893e-001
2.160954e+003	2.221888e-001
2.161918e+003	2.258207e-001
2.162883e+003	2.401865e-001
2.163847e+003	2.570765e-001
2.164811e+003	2.679260e-001
2.165775e+003	2.817772e-001
2.166740e+003	2.959034e-001
2.167704e+003	2.988817e-001
2.168668e+003	2.984277e-001
2.169633e+003	3.118047e-001
2.170597e+003	3.201471e-001
2.171561e+003	3.285960e-001
2.172525e+003	3.296817e-001
2.173490e+003	3.228509e-001
2.174454e+003	3.124447e-001
2.175418e+003	3.099443e-001
2.176383e+003	3.051074e-001
2.177347e+003	2.898172e-001
2.178311e+003	2.699962e-001
2.179275e+003	2.611722e-001
2.180240e+003	2.568214e-001
2.181204e+003	2.392982e-001
2.182168e+003	2.203477e-001
2.183133e+003	2.082296e-001
2.184097e+003	1.835797e-001
2.185061e+003	1.680010e-001
2.186025e+003	1.646406e-001
2.186990e+003	1.632937e-001
2.187954e+003	1.580763e-001
2.188918e+003	1.499133e-001
2.189882e+003	1.407102e-001
2.190847e+003	1.367242e-001
2.191811e+003	1.374862e-001
2.192775e+003	1.344789e-001
2.193740e+003	1.280703e-001
2.194704e+003	1.264131e-001
2.195668e+003	1.270423e-001
2.196632e+003	1.251989e-001
2.197597e+003	1.225452e-001
2.198561e+003	1.196702e-001
2.199525e+003	1.154623e-001
2.200490e+003	1.154888e-001
2.201454e+003	1.151608e-001
2.202418e+003	1.156203e-001
2.203382e+003	1.152925e-001
2.204347e+003	1.125831e-001
2.205311e+003	1.072387e-001
2.206275e+003	1.054189e-001
2.207240e+003	1.084667e-001
2.208204e+003	1.105533e-001
2.209168e+003	1.096146e-001
2.210132e+003	1.111064e-001
2.211097e+003	1.112586e-001
2.212061e+003	1.087445e-001
2.213025e+003	1.088927e-001
2.213990e+003	1.141253e-001
2.214954e+003	1.103568e-001
2.215918e+003	1.048475e-001
2.216882e+003	1.009790e-001
2.217847e+003	1.026339e-001
2.218811e+003	1.064692e-001
2.219775e+003	1.079551e-001
2.220740e+003	1.114923e-001
2.221704e+003	1.107996e-001
2.222668e+003	1.091856e-001
2.223632e+003	1.085625e-001
2.224596e+003	1.095309e-001
2.225561e+003	1.114294e-001
2.226525e+003	1.110494e-001
2.227490e+003	1.102327e-001
2.228454e+003	1.102990e-001
2.229418e+003	1.103316e-001
2.230382e+003	1.089631e-001
2.231346e+003	1.090202e-001
2.232311e+003	1.099774e-001
2.233275e+003	1.086940e-001
2.234239e+003	1.106723e-001
2.235204e+003	1.127465e-001
2.236168e+003	1.128321e-001
2.237132e+003	1.120998e-001
2.238096e+003	1.112476e-001
2.239061e+003	1.121338e-001
2.240025e+003	1.141612e-001
2.240989e+003	1.143689e-001
2.241954e+003	1.137800e-001
2.242918e+003	1.123507e-001
2.243882e+003	1.141687e-001
2.244846e+003	1.140350e-001
2.245811e+003	1.128431e-001
2.246775e+003	1.133985e-001
2.247739e+003	1.149122e-001
2.248704e+003	1.151044e-001
2.249668e+003	1.153090e-001
2.250632e+003	1.143593e-001
2.251596e+003	1.111835e-001
2.252561e+003	1.129293e-001
2.253525e+003	1.136389e-001
2.254489e+003	1.118745e-001
2.255454e+003	1.116028e-001
2.256418e+003	1.129792e-001
2.257382e+003	1.134412e-001
2.258346e+003	1.133221e-001
2.259311e+003	1.135935e-001
2.260275e+003	1.144209e-001
2.261239e+003	1.128957e-001
2.262204e+003	1.115028e-001
2.263168e+003	1.124716e-001
2.264132e+003	1.114731e-001
2.265096e+003	1.093276e-001
2.266061e+003	1.090980e-001
2.267025e+003	1.122909e-001
2.267989e+003	1.130433e-001
2.268953e+003	1.134352e-001
2.269918e+003	1.127514e-001
2.270882e+003	1.122151e-001
2.271846e+003	1.138891e-001
2.272811e+003	1.159006e-001
2.273775e+003	1.151140e-001
2.274739e+003	1.168155e-001
2.275703e+003	1.180774e-001
2.276668e+003	1.174951e-001
2.277632e+003	1.169984e-001
2.278596e+003	1.151713e-001
2.279561e+003	1.150369e-001
2.280525e+003	1.168578e-001
2.281489e+003	1.179988e-001
2.282453e+003	1.191205e-001
2.283418e+003	1.204386e-001
2.284382e+003	1.197931e-001
2.285346e+003	1.182045e-001
2.286311e+003	1.184674e-001
2.287275e+003	1.196751e-001
2.288239e+003	1.206292e-001
2.289203e+003	1.205759e-001
2.290168e+003	1.210442e-001
2.291132e+003	1.209575e-001
2.292096e+003	1.209737e-001
2.293061e+003	1.214415e-001
2.294025e+003	1.212967e-001
2.294989e+003	1.214102e-001
2.295953e+003	1.213596e-001
2.296918e+003	1.214041e-001
2.297882e+003	1.218693e-001
2.298846e+003	1.221943e-001
2.299811e+003	1.224321e-001
2.300775e+003	1.223131e-001
2.301739e+003	1.224777e-001
2.302703e+003	1.218103e-001
2.303668e+003	1.219412e-001
2.304632e+003	1.213305e-001
2.305596e+003	1.219475e-001
2.306561e+003	1.204838e-001
2.307525e+003	1.206633e-001
2.308489e+003	1.197239e-001
2.309453e+003	1.211090e-001
2.310417e+003	1.222856e-001
2.311382e+003	1.219193e-001
2.312346e+003	1.216856e-001
2.313310e+003	1.199600e-001
2.314275e+003	1.196964e-001
2.315239e+003	1.191278e-001
2.316203e+003	1.202537e-001
2.317167e+003	1.206116e-001
2.318132e+003	1.227463e-001
2.319096e+003	1.221020e-001
2.320060e+003	1.235702e-001
2.321025e+003	1.235149e-001
2.321989e+003	1.248174e-001
2.322953e+003	1.251297e-001
2.323917e+003	1.267138e-001
2.324882e+003	1.260129e-001
2.325846e+003	1.257685e-001
2.326810e+003	1.234933e-001
2.327775e+003	1.241615e-001
[truncated: 1,734 more rows]
