# Supplementary material for: Introduction to Pharmaceutical Co-amorphous Systems Using a Green Co-milling Technique
Source: J Chem Educ. 2023 Mar 23;100(4):1627–32. doi: 10.1021/acs.jchemed.3c00036 (PMC10100544; doi:10.1021/acs.jchemed.3c00036)
Supplement: Supplementary file 4 — ed3c00036_si_004.zip [file ed3c00036_si_004.zip › FTIR/IR_commercial_NPX.CSV]

4.001766e+002	1.683557e-001
4.011409e+002	1.749325e-001
4.021052e+002	1.857271e-001
4.030695e+002	1.735698e-001
4.040338e+002	1.647124e-001
4.049980e+002	1.575162e-001
4.059623e+002	1.441183e-001
4.069266e+002	1.418361e-001
4.078909e+002	1.448541e-001
4.088552e+002	1.382335e-001
4.098195e+002	1.413429e-001
4.107837e+002	1.520876e-001
4.117480e+002	1.615276e-001
4.127123e+002	1.593343e-001
4.136766e+002	1.583170e-001
4.146408e+002	1.658426e-001
4.156051e+002	1.818071e-001
4.165694e+002	2.048118e-001
4.175337e+002	2.250761e-001
4.184980e+002	2.362049e-001
4.194622e+002	2.174984e-001
4.204265e+002	2.399081e-001
4.213908e+002	2.783929e-001
4.223551e+002	3.061912e-001
4.233194e+002	2.909696e-001
4.242837e+002	2.745560e-001
4.252480e+002	2.556022e-001
4.262122e+002	2.205334e-001
4.271765e+002	1.915839e-001
4.281408e+002	1.752494e-001
4.291051e+002	1.600720e-001
4.300693e+002	1.491880e-001
4.310336e+002	1.355112e-001
4.319979e+002	1.212469e-001
4.329622e+002	1.162338e-001
4.339265e+002	1.108914e-001
4.348907e+002	1.069885e-001
4.358550e+002	1.039050e-001
4.368193e+002	9.397323e-002
4.377836e+002	9.264427e-002
4.387479e+002	9.322286e-002
4.397122e+002	9.354313e-002
4.406765e+002	9.575162e-002
4.416407e+002	9.498435e-002
4.426050e+002	9.266289e-002
4.435693e+002	9.390470e-002
4.445336e+002	9.327567e-002
4.454979e+002	9.006487e-002
4.464621e+002	9.362312e-002
4.474264e+002	9.548857e-002
4.483907e+002	9.455944e-002
4.493550e+002	9.432634e-002
4.503192e+002	9.473121e-002
4.512835e+002	9.732638e-002
4.522478e+002	1.030642e-001
4.532121e+002	9.999308e-002
4.541764e+002	9.689672e-002
4.551407e+002	1.006837e-001
4.561049e+002	1.029020e-001
4.570692e+002	1.040644e-001
4.580335e+002	1.096175e-001
4.589978e+002	1.149864e-001
4.599621e+002	1.178596e-001
4.609264e+002	1.189879e-001
4.618906e+002	1.192682e-001
4.628549e+002	1.195939e-001
4.638192e+002	1.211580e-001
4.647835e+002	1.301204e-001
4.657477e+002	1.415907e-001
4.667120e+002	1.525632e-001
4.676763e+002	1.621070e-001
4.686406e+002	1.873370e-001
4.696049e+002	2.245693e-001
4.705692e+002	2.677383e-001
4.715334e+002	3.079106e-001
4.724977e+002	3.379206e-001
4.734620e+002	3.172568e-001
4.744263e+002	2.575935e-001
4.753906e+002	2.121239e-001
4.763549e+002	1.930131e-001
4.773191e+002	1.958596e-001
4.782834e+002	2.118490e-001
4.792477e+002	2.429121e-001
4.802120e+002	2.911667e-001
4.811762e+002	3.667414e-001
4.821405e+002	4.535434e-001
4.831048e+002	5.198402e-001
4.840691e+002	5.321347e-001
4.850334e+002	4.629128e-001
4.859977e+002	3.538712e-001
4.869619e+002	2.586751e-001
4.879262e+002	1.898427e-001
4.888905e+002	1.462650e-001
4.898548e+002	1.232504e-001
4.908191e+002	1.106264e-001
4.917834e+002	1.052267e-001
4.927476e+002	9.990895e-002
4.937119e+002	9.495726e-002
4.946762e+002	9.302565e-002
4.956405e+002	9.147354e-002
4.966047e+002	9.106108e-002
4.975690e+002	8.792001e-002
4.985333e+002	8.329736e-002
4.994976e+002	8.191226e-002
5.004619e+002	8.352083e-002
5.014261e+002	8.625307e-002
5.023904e+002	8.745400e-002
5.033547e+002	8.767853e-002
5.043190e+002	9.105302e-002
5.052833e+002	9.136443e-002
5.062476e+002	8.670048e-002
5.072119e+002	8.329936e-002
5.081761e+002	8.880658e-002
5.091404e+002	9.170413e-002
5.101047e+002	9.088585e-002
5.110690e+002	9.090059e-002
5.120333e+002	9.209862e-002
5.129976e+002	9.517094e-002
5.139618e+002	9.949015e-002
5.149261e+002	1.023237e-001
5.158904e+002	1.053596e-001
5.168547e+002	1.082316e-001
5.178189e+002	1.136949e-001
5.187832e+002	1.199431e-001
5.197475e+002	1.256010e-001
5.207118e+002	1.348034e-001
5.216761e+002	1.452512e-001
5.226403e+002	1.600774e-001
5.236046e+002	1.638264e-001
5.245689e+002	1.470937e-001
5.255332e+002	1.324776e-001
5.264974e+002	1.334456e-001
5.274617e+002	1.431071e-001
5.284260e+002	1.552553e-001
5.293903e+002	1.649961e-001
5.303546e+002	1.673570e-001
5.313188e+002	1.604047e-001
5.322831e+002	1.474803e-001
5.332474e+002	1.352092e-001
5.342117e+002	1.258307e-001
5.351760e+002	1.171544e-001
5.361403e+002	1.128334e-001
5.371046e+002	1.098675e-001
5.380688e+002	1.069240e-001
5.390331e+002	1.051798e-001
5.399974e+002	1.029324e-001
5.409617e+002	9.989636e-002
5.419260e+002	1.001405e-001
5.428903e+002	1.017656e-001
5.438546e+002	1.010399e-001
5.448188e+002	1.023409e-001
5.457831e+002	1.015636e-001
5.467474e+002	1.010288e-001
5.477117e+002	1.017570e-001
5.486759e+002	1.036560e-001
5.496402e+002	1.041324e-001
5.506045e+002	1.058027e-001
5.515688e+002	1.066138e-001
5.525331e+002	1.064764e-001
5.534973e+002	1.081403e-001
5.544616e+002	1.104603e-001
5.554259e+002	1.123508e-001
5.563902e+002	1.143122e-001
5.573545e+002	1.160093e-001
5.583187e+002	1.176501e-001
5.592830e+002	1.185122e-001
5.602473e+002	1.203428e-001
5.612116e+002	1.225114e-001
5.621758e+002	1.250134e-001
5.631401e+002	1.270869e-001
5.641044e+002	1.304497e-001
5.650687e+002	1.380752e-001
5.660330e+002	1.456552e-001
5.669973e+002	1.510738e-001
5.679615e+002	1.594930e-001
5.689258e+002	1.647838e-001
5.698901e+002	1.638078e-001
5.708544e+002	1.583391e-001
5.718187e+002	1.506374e-001
5.727830e+002	1.427328e-001
5.737473e+002	1.344324e-001
5.747115e+002	1.277149e-001
5.756758e+002	1.227477e-001
5.766401e+002	1.204757e-001
5.776044e+002	1.183375e-001
5.785687e+002	1.180215e-001
5.795329e+002	1.178897e-001
5.804972e+002	1.188578e-001
5.814615e+002	1.216135e-001
5.824258e+002	1.240851e-001
5.833901e+002	1.268054e-001
5.843543e+002	1.277958e-001
5.853186e+002	1.307647e-001
5.862829e+002	1.342434e-001
5.872472e+002	1.373245e-001
5.882115e+002	1.423929e-001
5.891757e+002	1.470995e-001
5.901400e+002	1.499089e-001
5.911043e+002	1.568571e-001
5.920686e+002	1.659999e-001
5.930328e+002	1.724038e-001
5.939971e+002	1.787884e-001
5.949614e+002	1.888238e-001
5.959257e+002	2.021042e-001
5.968900e+002	2.152500e-001
5.978542e+002	2.246679e-001
5.988185e+002	2.321507e-001
5.997828e+002	2.336227e-001
6.007471e+002	2.303026e-001
6.017114e+002	2.218239e-001
6.026757e+002	2.073025e-001
6.036400e+002	1.917211e-001
6.046042e+002	1.789226e-001
6.055685e+002	1.672487e-001
6.065328e+002	1.557422e-001
6.074971e+002	1.453181e-001
6.084614e+002	1.391410e-001
6.094257e+002	1.376787e-001
6.103900e+002	1.364148e-001
6.113542e+002	1.350219e-001
6.123185e+002	1.349517e-001
6.132828e+002	1.341503e-001
6.142471e+002	1.349230e-001
6.152113e+002	1.371600e-001
6.161756e+002	1.377614e-001
6.171399e+002	1.386997e-001
6.181042e+002	1.412228e-001
6.190685e+002	1.446446e-001
6.200327e+002	1.474041e-001
6.209970e+002	1.500552e-001
6.219613e+002	1.529513e-001
6.229256e+002	1.576750e-001
6.238898e+002	1.625299e-001
6.248541e+002	1.656941e-001
6.258184e+002	1.704034e-001
6.267827e+002	1.768441e-001
6.277470e+002	1.834433e-001
6.287112e+002	1.887835e-001
6.296755e+002	1.943862e-001
6.306398e+002	2.007206e-001
6.316041e+002	2.094546e-001
6.325684e+002	2.195273e-001
6.335327e+002	2.299315e-001
6.344969e+002	2.407129e-001
6.354612e+002	2.536013e-001
6.364255e+002	2.682421e-001
6.373898e+002	2.825514e-001
6.383541e+002	2.991583e-001
6.393184e+002	3.156066e-001
6.402827e+002	3.320130e-001
6.412469e+002	3.451136e-001
6.422112e+002	3.469494e-001
6.431755e+002	3.409360e-001
6.441398e+002	3.224397e-001
6.451041e+002	2.914707e-001
6.460683e+002	2.538190e-001
6.470326e+002	2.173277e-001
6.479969e+002	1.882213e-001
6.489612e+002	1.676752e-001
6.499255e+002	1.532677e-001
6.508897e+002	1.458772e-001
6.518540e+002	1.441786e-001
6.528183e+002	1.459649e-001
6.537826e+002	1.503739e-001
6.547469e+002	1.591310e-001
6.557111e+002	1.718907e-001
6.566754e+002	1.891602e-001
6.576397e+002	2.088827e-001
6.586040e+002	2.289103e-001
6.595682e+002	2.496566e-001
6.605325e+002	2.690293e-001
6.614968e+002	2.824015e-001
6.624611e+002	2.910008e-001
6.634254e+002	2.953331e-001
6.643896e+002	2.934487e-001
6.653539e+002	2.907204e-001
6.663182e+002	2.916914e-001
6.672825e+002	2.982193e-001
6.682468e+002	3.050457e-001
6.692111e+002	3.083373e-001
6.701754e+002	3.262292e-001
6.711396e+002	3.508740e-001
6.721039e+002	3.751624e-001
6.730682e+002	3.909270e-001
6.740325e+002	3.920047e-001
6.749968e+002	3.735653e-001
6.759611e+002	3.369528e-001
6.769253e+002	2.860415e-001
6.778896e+002	2.332167e-001
6.788539e+002	1.917880e-001
6.798182e+002	1.639698e-001
6.807825e+002	1.469172e-001
6.817467e+002	1.376951e-001
6.827110e+002	1.321965e-001
6.836753e+002	1.273340e-001
6.846396e+002	1.238249e-001
6.856039e+002	1.201434e-001
6.865681e+002	1.181360e-001
6.875324e+002	1.175418e-001
6.884967e+002	1.176914e-001
6.894610e+002	1.167533e-001
6.904252e+002	1.177051e-001
6.913895e+002	1.192014e-001
6.923538e+002	1.198240e-001
6.933181e+002	1.200301e-001
6.942824e+002	1.219355e-001
6.952466e+002	1.229457e-001
6.962109e+002	1.234759e-001
6.971752e+002	1.252134e-001
6.981395e+002	1.252171e-001
6.991038e+002	1.253782e-001
7.000681e+002	1.270811e-001
7.010323e+002	1.282497e-001
7.019966e+002	1.289282e-001
7.029609e+002	1.292136e-001
7.039252e+002	1.301804e-001
7.048895e+002	1.313311e-001
7.058538e+002	1.324634e-001
7.068181e+002	1.338280e-001
7.077823e+002	1.357825e-001
7.087466e+002	1.377345e-001
7.097109e+002	1.382531e-001
7.106752e+002	1.380335e-001
7.116395e+002	1.389773e-001
7.126037e+002	1.404968e-001
7.135680e+002	1.421802e-001
7.145323e+002	1.433854e-001
7.154966e+002	1.448629e-001
7.164609e+002	1.471686e-001
7.174251e+002	1.478269e-001
7.183894e+002	1.476175e-001
7.193537e+002	1.486602e-001
7.203180e+002	1.509632e-001
7.212822e+002	1.528848e-001
7.222465e+002	1.547860e-001
7.232108e+002	1.580265e-001
7.241751e+002	1.602135e-001
7.251394e+002	1.619272e-001
7.261036e+002	1.644101e-001
7.270679e+002	1.676356e-001
7.280322e+002	1.697511e-001
7.289965e+002	1.728701e-001
7.299608e+002	1.763250e-001
7.309250e+002	1.787111e-001
7.318893e+002	1.814293e-001
7.328536e+002	1.851457e-001
7.338179e+002	1.903101e-001
7.347822e+002	1.958435e-001
7.357465e+002	2.022580e-001
7.367108e+002	2.095110e-001
7.376750e+002	2.198516e-001
7.386393e+002	2.336310e-001
7.396036e+002	2.486473e-001
7.405679e+002	2.629955e-001
7.415322e+002	2.791223e-001
7.424965e+002	2.937797e-001
7.434607e+002	2.918563e-001
7.444250e+002	2.631670e-001
7.453893e+002	2.226475e-001
7.463536e+002	1.934627e-001
7.473179e+002	1.791669e-001
7.482821e+002	1.733680e-001
7.492464e+002	1.719368e-001
7.502107e+002	1.718258e-001
7.511750e+002	1.732393e-001
7.521393e+002	1.760595e-001
7.531035e+002	1.793410e-001
7.540678e+002	1.821672e-001
7.550321e+002	1.843759e-001
7.559964e+002	1.866170e-001
7.569606e+002	1.893032e-001
7.579249e+002	1.937759e-001
7.588892e+002	1.992314e-001
7.598535e+002	2.056985e-001
7.608178e+002	2.132564e-001
7.617820e+002	2.213673e-001
7.627463e+002	2.322786e-001
7.637106e+002	2.328752e-001
7.646749e+002	2.149175e-001
7.656392e+002	2.007431e-001
7.666035e+002	1.979471e-001
7.675677e+002	1.989314e-001
7.685320e+002	2.019064e-001
7.694963e+002	2.053608e-001
7.704606e+002	2.088563e-001
7.714249e+002	2.126613e-001
7.723892e+002	2.157217e-001
7.733535e+002	2.193711e-001
7.743177e+002	2.245492e-001
7.752820e+002	2.287104e-001
7.762463e+002	2.323018e-001
7.772106e+002	2.370520e-001
7.781749e+002	2.422613e-001
7.791391e+002	2.467463e-001
7.801034e+002	2.520726e-001
7.810677e+002	2.577580e-001
7.820320e+002	2.623531e-001
7.829963e+002	2.666918e-001
7.839605e+002	2.717635e-001
7.849248e+002	2.804879e-001
7.858891e+002	2.896404e-001
7.868534e+002	2.984027e-001
7.878176e+002	3.108192e-001
7.887819e+002	3.270766e-001
7.897462e+002	3.461261e-001
7.907105e+002	3.691210e-001
7.916748e+002	3.965795e-001
7.926390e+002	4.226276e-001
7.936033e+002	4.341995e-001
7.945676e+002	4.149304e-001
7.955319e+002	3.680103e-001
7.964962e+002	3.194251e-001
7.974604e+002	2.887258e-001
7.984247e+002	2.764245e-001
7.993890e+002	2.765056e-001
8.003533e+002	2.826370e-001
8.013176e+002	2.931580e-001
8.022819e+002	3.073667e-001
8.032462e+002	3.215720e-001
8.042104e+002	3.336041e-001
8.051747e+002	3.420437e-001
8.061390e+002	3.457375e-001
8.071033e+002	3.439395e-001
8.080676e+002	3.465545e-001
8.090319e+002	3.577001e-001
8.099961e+002	3.747860e-001
8.109604e+002	3.972321e-001
8.119247e+002	4.253501e-001
8.128890e+002	4.603929e-001
8.138533e+002	5.028821e-001
8.148175e+002	5.534330e-001
8.157818e+002	6.109765e-001
8.167461e+002	6.646761e-001
8.177104e+002	7.013546e-001
8.186746e+002	6.952896e-001
8.196389e+002	6.279380e-001
8.206032e+002	5.303319e-001
8.215675e+002	4.427305e-001
8.225318e+002	3.807983e-001
8.234960e+002	3.494348e-001
8.244603e+002	3.437570e-001
8.254246e+002	3.430126e-001
8.263889e+002	3.258743e-001
8.273532e+002	2.963690e-001
8.283174e+002	2.723296e-001
8.292817e+002	2.583090e-001
8.302460e+002	2.526621e-001
8.312103e+002	2.536462e-001
8.321746e+002	2.577874e-001
8.331389e+002	2.644121e-001
8.341031e+002	2.735055e-001
8.350674e+002	2.819966e-001
8.360317e+002	2.903250e-001
8.369960e+002	2.981122e-001
8.379603e+002	3.056383e-001
8.389246e+002	3.131386e-001
8.398889e+002	3.210689e-001
8.408531e+002	3.291836e-001
8.418174e+002	3.383541e-001
8.427817e+002	3.473009e-001
8.437460e+002	3.575843e-001
8.447103e+002	3.702441e-001
8.456745e+002	3.852990e-001
8.466388e+002	4.042301e-001
8.476031e+002	4.298154e-001
8.485674e+002	4.593672e-001
8.495317e+002	4.946716e-001
8.504959e+002	5.357161e-001
8.514602e+002	5.793628e-001
8.524245e+002	6.141309e-001
8.533888e+002	6.221913e-001
8.543530e+002	6.023849e-001
8.553173e+002	5.740753e-001
8.562816e+002	5.393212e-001
8.572459e+002	5.040119e-001
8.582102e+002	4.836372e-001
8.591744e+002	4.832305e-001
8.601387e+002	4.959217e-001
8.611030e+002	5.155917e-001
8.620673e+002	5.337747e-001
8.630316e+002	5.387262e-001
8.639958e+002	5.204656e-001
8.649601e+002	4.785624e-001
8.659244e+002	4.276583e-001
8.668887e+002	3.843023e-001
8.678530e+002	3.519385e-001
8.688173e+002	3.299041e-001
8.697816e+002	3.135515e-001
8.707458e+002	3.020580e-001
8.717101e+002	2.927803e-001
8.726744e+002	2.833669e-001
8.736387e+002	2.762087e-001
8.746030e+002	2.701002e-001
8.755673e+002	2.636608e-001
8.765315e+002	2.580048e-001
8.774958e+002	2.546747e-001
8.784601e+002	2.524939e-001
8.794244e+002	2.496627e-001
8.803887e+002	2.483082e-001
8.813529e+002	2.466562e-001
8.823172e+002	2.428778e-001
8.832815e+002	2.390646e-001
8.842458e+002	2.373738e-001
8.852100e+002	2.358134e-001
8.861743e+002	2.348486e-001
8.871386e+002	2.360970e-001
8.881029e+002	2.381889e-001
8.890672e+002	2.402877e-001
8.900314e+002	2.432810e-001
8.909957e+002	2.508602e-001
8.919600e+002	2.706286e-001
8.929243e+002	3.061691e-001
8.938885e+002	3.460443e-001
8.948528e+002	3.656259e-001
8.958171e+002	3.737960e-001
8.967814e+002	3.781968e-001
8.977457e+002	3.345462e-001
8.987100e+002	2.604229e-001
8.996743e+002	2.053934e-001
9.006385e+002	1.747356e-001
9.016028e+002	1.592546e-001
9.025671e+002	1.533492e-001
9.035314e+002	1.516897e-001
9.044957e+002	1.512129e-001
9.054600e+002	1.506154e-001
9.064243e+002	1.490421e-001
9.073885e+002	1.478601e-001
9.083528e+002	1.479068e-001
9.093171e+002	1.488361e-001
9.102814e+002	1.502309e-001
9.112457e+002	1.522998e-001
9.122099e+002	1.535442e-001
9.131742e+002	1.538213e-001
9.141385e+002	1.547771e-001
9.151028e+002	1.570316e-001
9.160670e+002	1.596221e-001
9.170313e+002	1.609095e-001
9.179956e+002	1.625321e-001
9.189599e+002	1.665722e-001
9.199242e+002	1.746573e-001
9.208884e+002	1.847550e-001
9.218527e+002	1.961589e-001
9.228170e+002	2.131069e-001
9.237813e+002	2.420580e-001
9.247456e+002	2.776663e-001
9.257098e+002	2.871836e-001
9.266741e+002	2.421920e-001
9.276384e+002	1.776099e-001
9.286027e+002	1.327269e-001
9.295670e+002	1.100719e-001
9.305313e+002	1.009994e-001
9.314955e+002	9.920609e-002
9.324598e+002	9.945061e-002
9.334241e+002	9.978510e-002
9.343884e+002	1.000723e-001
9.353527e+002	9.968497e-002
9.363170e+002	9.911063e-002
9.372813e+002	9.862423e-002
9.382455e+002	9.867791e-002
9.392098e+002	9.957257e-002
9.401741e+002	1.004228e-001
9.411384e+002	1.016519e-001
9.421027e+002	1.026632e-001
9.430669e+002	1.038357e-001
9.440312e+002	1.049537e-001
9.449955e+002	1.054220e-001
9.459598e+002	1.055511e-001
9.469241e+002	1.064184e-001
9.478883e+002	1.073816e-001
9.488526e+002	1.080351e-001
9.498169e+002	1.078262e-001
9.507812e+002	1.073859e-001
9.517454e+002	1.079989e-001
9.527097e+002	1.086938e-001
9.536740e+002	1.097869e-001
9.546383e+002	1.124435e-001
9.556026e+002	1.152067e-001
9.565668e+002	1.178613e-001
9.575311e+002	1.218254e-001
9.584954e+002	1.293755e-001
9.594597e+002	1.415522e-001
9.604240e+002	1.558327e-001
9.613882e+002	1.629783e-001
9.623525e+002	1.577552e-001
9.633168e+002	1.511896e-001
9.642811e+002	1.552320e-001
9.652454e+002	1.640291e-001
9.662097e+002	1.610734e-001
9.671740e+002	1.436614e-001
9.681382e+002	1.259439e-001
9.691025e+002	1.149410e-001
9.700668e+002	1.090582e-001
9.710311e+002	1.066803e-001
9.719954e+002	1.074311e-001
9.729597e+002	1.090219e-001
9.739239e+002	1.096172e-001
9.748882e+002	1.100550e-001
9.758525e+002	1.108398e-001
9.768168e+002	1.118161e-001
9.777811e+002	1.128463e-001
9.787453e+002	1.136838e-001
9.797096e+002	1.137078e-001
9.806739e+002	1.137910e-001
9.816382e+002	1.157703e-001
9.826024e+002	1.181206e-001
9.835667e+002	1.184477e-001
9.845310e+002	1.189360e-001
9.854953e+002	1.205453e-001
9.864596e+002	1.218317e-001
9.874238e+002	1.219492e-001
9.883881e+002	1.233153e-001
9.893524e+002	1.254001e-001
9.903167e+002	1.270182e-001
9.912810e+002	1.283826e-001
9.922452e+002	1.299231e-001
9.932095e+002	1.315795e-001
9.941738e+002	1.338973e-001
9.951381e+002	1.371186e-001
9.961024e+002	1.403795e-001
9.970667e+002	1.436565e-001
9.980309e+002	1.472485e-001
9.989952e+002	1.516109e-001
9.999595e+002	1.569118e-001
1.000924e+003	1.633506e-001
1.001888e+003	1.688591e-001
1.002852e+003	1.734167e-001
1.003817e+003	1.780904e-001
1.004781e+003	1.821212e-001
1.005745e+003	1.839687e-001
1.006709e+003	1.830608e-001
1.007674e+003	1.800549e-001
1.008638e+003	1.763132e-001
1.009602e+003	1.727060e-001
1.010567e+003	1.707627e-001
1.011531e+003	1.716730e-001
1.012495e+003	1.762330e-001
1.013459e+003	1.830900e-001
1.014424e+003	1.906457e-001
1.015388e+003	1.990619e-001
1.016352e+003	2.080343e-001
1.017317e+003	2.171134e-001
1.018281e+003	2.260588e-001
1.019245e+003	2.362703e-001
1.020209e+003	2.508574e-001
1.021174e+003	2.702420e-001
1.022138e+003	2.935563e-001
1.023102e+003	3.226448e-001
1.024067e+003	3.576186e-001
1.025031e+003	3.990834e-001
1.025995e+003	4.424318e-001
1.026959e+003	4.806864e-001
1.027924e+003	5.011694e-001
1.028888e+003	4.869016e-001
1.029852e+003	4.319026e-001
1.030817e+003	3.522269e-001
1.031781e+003	2.732409e-001
1.032745e+003	2.115073e-001
1.033709e+003	1.707819e-001
1.034674e+003	1.473619e-001
1.035638e+003	1.349558e-001
1.036602e+003	1.282010e-001
1.037567e+003	1.237300e-001
1.038531e+003	1.208258e-001
1.039495e+003	1.187137e-001
1.040459e+003	1.171487e-001
1.041424e+003	1.159618e-001
1.042388e+003	1.165818e-001
1.043352e+003	1.183582e-001
1.044316e+003	1.201577e-001
1.045281e+003	1.223434e-001
1.046245e+003	1.262562e-001
1.047209e+003	1.298968e-001
1.048174e+003	1.322333e-001
1.049138e+003	1.345206e-001
1.050102e+003	1.367504e-001
1.051066e+003	1.382378e-001
1.052031e+003	1.402610e-001
1.052995e+003	1.424151e-001
1.053959e+003	1.447615e-001
1.054924e+003	1.488973e-001
1.055888e+003	1.542775e-001
1.056852e+003	1.589339e-001
1.057816e+003	1.631886e-001
1.058781e+003	1.682730e-001
1.059745e+003	1.721828e-001
1.060709e+003	1.764456e-001
1.061673e+003	1.831797e-001
1.062638e+003	1.907129e-001
1.063602e+003	1.998455e-001
1.064566e+003	2.119756e-001
1.065531e+003	2.256025e-001
1.066495e+003	2.408268e-001
1.067459e+003	2.599712e-001
1.068423e+003	2.829197e-001
1.069388e+003	3.061393e-001
1.070352e+003	3.232457e-001
1.071316e+003	3.303313e-001
1.072281e+003	3.232075e-001
1.073245e+003	2.970054e-001
1.074209e+003	2.571701e-001
1.075173e+003	2.193630e-001
1.076138e+003	1.910860e-001
1.077102e+003	1.735468e-001
1.078066e+003	1.665167e-001
1.079031e+003	1.658294e-001
1.079995e+003	1.678564e-001
1.080959e+003	1.715619e-001
1.081923e+003	1.775758e-001
1.082888e+003	1.855947e-001
1.083852e+003	1.952815e-001
1.084816e+003	2.062638e-001
1.085781e+003	2.186236e-001
1.086745e+003	2.338699e-001
1.087709e+003	2.505032e-001
1.088673e+003	2.665687e-001
1.089638e+003	2.817208e-001
1.090602e+003	2.906307e-001
1.091566e+003	2.890320e-001
1.092531e+003	2.769382e-001
1.093495e+003	2.571174e-001
1.094459e+003	2.333427e-001
1.095423e+003	2.095282e-001
1.096388e+003	1.887501e-001
1.097352e+003	1.740181e-001
1.098316e+003	1.653917e-001
1.099281e+003	1.606058e-001
1.100245e+003	1.575359e-001
1.101209e+003	1.559499e-001
1.102173e+003	1.572275e-001
1.103138e+003	1.597780e-001
1.104102e+003	1.617771e-001
1.105066e+003	1.650473e-001
1.106030e+003	1.688020e-001
1.106995e+003	1.726796e-001
1.107959e+003	1.772280e-001
1.108923e+003	1.818765e-001
1.109888e+003	1.856909e-001
1.110852e+003	1.896727e-001
1.111816e+003	1.946558e-001
1.112780e+003	1.999341e-001
1.113745e+003	2.053754e-001
1.114709e+003	2.119843e-001
1.115673e+003	2.185894e-001
1.116638e+003	2.271968e-001
1.117602e+003	2.396913e-001
1.118566e+003	2.523899e-001
1.119530e+003	2.613690e-001
1.120495e+003	2.677530e-001
1.121459e+003	2.717987e-001
1.122423e+003	2.598954e-001
1.123387e+003	2.394800e-001
1.124352e+003	2.314210e-001
1.125316e+003	2.334999e-001
1.126280e+003	2.379769e-001
1.127245e+003	2.437011e-001
1.128209e+003	2.505977e-001
1.129173e+003	2.572375e-001
1.130137e+003	2.623616e-001
1.131102e+003	2.676624e-001
1.132066e+003	2.734009e-001
1.133030e+003	2.802332e-001
1.133995e+003	2.875977e-001
1.134959e+003	2.946926e-001
1.135923e+003	3.022694e-001
1.136887e+003	3.112250e-001
1.137852e+003	3.217429e-001
1.138816e+003	3.322931e-001
1.139780e+003	3.425258e-001
1.140745e+003	3.523676e-001
1.141709e+003	3.635143e-001
1.142673e+003	3.767546e-001
1.143637e+003	3.903151e-001
1.144602e+003	4.053259e-001
1.145566e+003	4.206465e-001
1.146530e+003	4.330792e-001
1.147495e+003	4.423521e-001
1.148459e+003	4.530644e-001
1.149423e+003	4.657438e-001
1.150387e+003	4.795516e-001
1.151352e+003	4.961911e-001
1.152316e+003	5.153793e-001
1.153280e+003	5.322022e-001
1.154245e+003	5.484657e-001
1.155209e+003	5.634531e-001
1.156173e+003	5.731776e-001
1.157137e+003	5.776995e-001
1.158102e+003	5.747123e-001
1.159066e+003	5.572523e-001
1.160030e+003	5.171528e-001
1.160995e+003	4.639016e-001
1.161959e+003	4.168987e-001
1.162923e+003	3.924380e-001
1.163887e+003	3.943894e-001
1.164852e+003	4.177673e-001
1.165816e+003	4.503005e-001
1.166780e+003	4.814881e-001
1.167744e+003	5.045406e-001
1.168709e+003	5.179978e-001
1.169673e+003	5.256910e-001
1.170637e+003	5.303832e-001
1.171602e+003	5.367852e-001
1.172566e+003	5.518376e-001
1.173530e+003	5.753564e-001
1.174494e+003	5.951846e-001
1.175459e+003	5.897319e-001
1.176423e+003	5.538046e-001
1.177387e+003	5.050277e-001
1.178352e+003	4.615423e-001
1.179316e+003	4.296339e-001
1.180280e+003	4.074460e-001
1.181244e+003	3.923200e-001
1.182209e+003	3.808545e-001
1.183173e+003	3.734217e-001
1.184137e+003	3.705256e-001
1.185101e+003	3.699932e-001
1.186066e+003	3.711975e-001
1.187030e+003	3.747042e-001
1.187994e+003	3.802375e-001
1.188959e+003	3.861026e-001
1.189923e+003	3.922284e-001
1.190887e+003	3.978844e-001
1.191851e+003	4.024881e-001
1.192816e+003	4.055479e-001
1.193780e+003	4.016471e-001
1.194744e+003	3.823879e-001
1.195709e+003	3.499755e-001
1.196673e+003	3.169964e-001
1.197637e+003	2.903763e-001
1.198601e+003	2.695763e-001
1.199566e+003	2.522142e-001
1.200530e+003	2.361841e-001
1.201494e+003	2.213930e-001
1.202458e+003	2.080864e-001
1.203423e+003	1.966935e-001
1.204387e+003	1.877411e-001
1.205351e+003	1.814407e-001
1.206316e+003	1.775327e-001
1.207280e+003	1.756914e-001
1.208244e+003	1.760312e-001
1.209208e+003	1.789507e-001
1.210173e+003	1.837611e-001
1.211137e+003	1.903105e-001
1.212101e+003	1.975104e-001
1.213066e+003	2.053952e-001
1.214030e+003	2.146077e-001
1.214994e+003	2.251849e-001
1.215958e+003	2.361612e-001
1.216923e+003	2.485099e-001
1.217887e+003	2.631417e-001
1.218851e+003	2.788673e-001
1.219816e+003	2.951360e-001
1.220780e+003	3.100355e-001
1.221744e+003	3.222969e-001
1.222708e+003	3.351268e-001
1.223673e+003	3.503625e-001
1.224637e+003	3.636290e-001
1.225601e+003	3.709381e-001
1.226566e+003	3.682534e-001
1.227530e+003	3.520760e-001
1.228494e+003	3.221949e-001
1.229458e+003	2.840708e-001
1.230423e+003	2.451395e-001
1.231387e+003	2.121401e-001
1.232351e+003	1.861352e-001
1.233316e+003	1.648708e-001
1.234280e+003	1.477867e-001
1.235244e+003	1.337496e-001
1.236208e+003	1.215259e-001
1.237173e+003	1.108499e-001
1.238137e+003	1.022067e-001
1.239101e+003	9.543743e-002
1.240066e+003	9.082532e-002
1.241030e+003	8.848749e-002
1.241994e+003	8.879499e-002
1.242958e+003	9.095579e-002
1.243923e+003	9.380657e-002
1.244887e+003	9.653936e-002
1.245851e+003	1.003386e-001
1.246815e+003	1.048190e-001
1.247780e+003	1.099024e-001
1.248744e+003	1.153406e-001
1.249708e+003	1.203410e-001
1.250673e+003	1.260847e-001
1.251637e+003	1.336651e-001
1.252601e+003	1.430229e-001
1.253565e+003	1.542829e-001
1.254530e+003	1.682574e-001
1.255494e+003	1.863347e-001
1.256458e+003	2.085091e-001
1.257423e+003	2.345085e-001
1.258387e+003	2.632048e-001
1.259351e+003	2.930141e-001
1.260315e+003	3.234240e-001
1.261280e+003	3.482369e-001
1.262244e+003	3.607797e-001
1.263208e+003	3.596295e-001
1.264172e+003	3.430772e-001
1.265137e+003	3.167616e-001
1.266101e+003	2.888470e-001
1.267065e+003	2.615919e-001
1.268030e+003	2.360319e-001
1.268994e+003	2.136942e-001
1.269958e+003	1.951891e-001
1.270922e+003	1.811114e-001
1.271887e+003	1.727399e-001
1.272851e+003	1.709108e-001
1.273815e+003	1.750900e-001
1.274780e+003	1.836379e-001
1.275744e+003	1.930893e-001
1.276708e+003	1.963606e-001
1.277672e+003	1.893851e-001
1.278637e+003	1.727395e-001
1.279601e+003	1.507660e-001
1.280565e+003	1.285907e-001
1.281530e+003	1.095724e-001
1.282494e+003	9.525007e-002
1.283458e+003	8.502764e-002
1.284422e+003	7.823945e-002
1.285387e+003	7.395456e-002
1.286351e+003	7.118472e-002
1.287315e+003	6.954669e-002
1.288280e+003	6.907197e-002
1.289244e+003	6.798983e-002
1.290208e+003	6.767944e-002
1.291172e+003	6.894577e-002
1.292137e+003	7.166830e-002
1.293101e+003	7.481284e-002
1.294065e+003	7.748145e-002
1.295030e+003	8.065277e-002
1.295994e+003	8.527918e-002
1.296958e+003	8.988348e-002
1.297922e+003	9.408601e-002
1.298887e+003	9.785254e-002
1.299851e+003	1.013507e-001
1.300815e+003	1.044974e-001
1.301780e+003	1.073641e-001
1.302744e+003	1.097389e-001
1.303708e+003	1.114811e-001
1.304672e+003	1.122761e-001
1.305637e+003	1.121209e-001
1.306601e+003	1.109886e-001
1.307565e+003	1.086816e-001
1.308529e+003	1.065265e-001
1.309494e+003	1.040502e-001
1.310458e+003	1.014251e-001
1.311422e+003	9.931911e-002
1.312387e+003	9.788072e-002
1.313351e+003	9.693205e-002
1.314315e+003	9.638909e-002
1.315279e+003	9.602545e-002
1.316244e+003	9.550311e-002
1.317208e+003	9.552936e-002
1.318172e+003	9.602343e-002
1.319137e+003	9.651469e-002
1.320101e+003	9.623911e-002
1.321065e+003	9.620293e-002
1.322029e+003	9.629586e-002
1.322994e+003	9.617593e-002
1.323958e+003	9.626269e-002
1.324922e+003	9.717069e-002
1.325886e+003	9.872366e-002
1.326851e+003	1.000425e-001
1.327815e+003	1.009283e-001
1.328779e+003	1.028471e-001
1.329744e+003	1.052985e-001
1.330708e+003	1.075941e-001
1.331672e+003	1.098361e-001
1.332636e+003	1.121653e-001
1.333601e+003	1.135883e-001
1.334565e+003	1.149526e-001
1.335529e+003	1.173325e-001
1.336494e+003	1.211387e-001
1.337458e+003	1.252103e-001
1.338422e+003	1.291131e-001
1.339386e+003	1.332190e-001
1.340351e+003	1.386232e-001
1.341315e+003	1.445060e-001
1.342279e+003	1.510703e-001
1.343244e+003	1.578199e-001
1.344208e+003	1.651962e-001
1.345172e+003	1.727238e-001
1.346136e+003	1.775371e-001
1.347101e+003	1.750245e-001
1.348065e+003	1.650854e-001
1.349029e+003	1.514771e-001
1.349994e+003	1.398102e-001
1.350958e+003	1.328289e-001
1.351922e+003	1.293963e-001
1.352886e+003	1.283162e-001
1.353851e+003	1.291396e-001
1.354815e+003	1.316111e-001
1.355779e+003	1.352009e-001
1.356744e+003	1.378501e-001
1.357708e+003	1.403592e-001
1.358672e+003	1.436657e-001
1.359636e+003	1.476262e-001
1.360601e+003	1.520891e-001
1.361565e+003	1.576907e-001
1.362529e+003	1.633389e-001
1.363494e+003	1.719214e-001
1.364458e+003	1.786550e-001
1.365422e+003	1.844375e-001
1.366386e+003	1.900636e-001
1.367351e+003	1.956767e-001
1.368315e+003	2.001097e-001
1.369279e+003	2.048992e-001
1.370243e+003	2.087390e-001
1.371208e+003	2.118702e-001
1.372172e+003	2.134011e-001
1.373136e+003	2.133828e-001
1.374101e+003	2.155116e-001
1.375065e+003	2.244017e-001
1.376029e+003	2.351446e-001
1.376993e+003	2.470964e-001
1.377958e+003	2.598497e-001
1.378922e+003	2.714721e-001
1.379886e+003	2.810408e-001
1.380851e+003	2.893415e-001
1.381815e+003	2.956872e-001
1.382779e+003	3.017740e-001
1.383743e+003	3.088098e-001
1.384708e+003	3.181689e-001
1.385672e+003	3.250208e-001
1.386636e+003	3.310960e-001
1.387601e+003	3.369701e-001
1.388565e+003	3.452666e-001
1.389529e+003	3.556220e-001
1.390493e+003	3.693822e-001
1.391458e+003	3.796227e-001
1.392422e+003	3.835320e-001
1.393386e+003	3.825251e-001
1.394350e+003	3.705022e-001
1.395315e+003	3.462787e-001
1.396279e+003	3.236088e-001
1.397243e+003	2.948178e-001
1.398208e+003	2.623850e-001
1.399172e+003	2.258233e-001
1.400136e+003	1.991606e-001
1.401100e+003	1.823799e-001
1.402065e+003	1.689409e-001
1.403029e+003	1.589116e-001
1.403993e+003	1.498002e-001
1.404958e+003	1.398357e-001
1.405922e+003	1.332731e-001
1.406886e+003	1.301748e-001
1.407850e+003	1.274674e-001
1.408815e+003	1.250612e-001
1.409779e+003	1.237928e-001
1.410743e+003	1.231439e-001
1.411708e+003	1.257183e-001
1.412672e+003	1.317961e-001
1.413636e+003	1.389541e-001
1.414600e+003	1.474760e-001
1.415565e+003	1.609901e-001
1.416529e+003	1.769504e-001
1.417493e+003	1.916556e-001
1.418458e+003	2.012063e-001
1.419422e+003	1.871846e-001
1.420386e+003	1.642791e-001
1.421350e+003	1.469197e-001
1.422315e+003	1.313885e-001
1.423279e+003	1.220036e-001
1.424243e+003	1.141640e-001
1.425208e+003	1.094963e-001
1.426172e+003	1.095254e-001
1.427136e+003	1.109741e-001
1.428100e+003	1.124113e-001
1.429065e+003	1.153922e-001
1.430029e+003	1.219814e-001
1.430993e+003	1.276159e-001
1.431957e+003	1.355184e-001
1.432922e+003	1.485417e-001
1.433886e+003	1.632808e-001
1.434850e+003	1.766396e-001
1.435815e+003	1.872236e-001
1.436779e+003	1.695185e-001
1.437743e+003	1.474077e-001
1.438707e+003	1.303672e-001
1.439672e+003	1.178412e-001
1.440636e+003	1.135861e-001
1.441600e+003	1.122314e-001
1.442565e+003	1.130111e-001
1.443529e+003	1.179960e-001
1.444493e+003	1.275968e-001
1.445457e+003	1.384340e-001
1.446422e+003	1.492371e-001
1.447386e+003	1.627328e-001
1.448350e+003	1.816123e-001
1.449315e+003	1.941764e-001
1.450279e+003	2.035634e-001
1.451243e+003	2.087506e-001
1.452207e+003	2.074352e-001
1.453172e+003	2.049162e-001
1.454136e+003	2.032785e-001
1.455100e+003	2.000693e-001
1.456064e+003	1.991115e-001
1.457029e+003	1.899118e-001
1.457993e+003	1.803253e-001
1.458957e+003	1.808505e-001
1.459922e+003	1.895493e-001
1.460886e+003	1.997344e-001
1.461850e+003	2.042901e-001
1.462814e+003	1.960405e-001
1.463779e+003	1.814902e-001
1.464743e+003	1.661529e-001
1.465707e+003	1.636591e-001
1.466672e+003	1.686590e-001
1.467636e+003	1.772909e-001
1.468600e+003	1.845920e-001
1.469564e+003	1.819339e-001
1.470529e+003	1.738753e-001
1.471493e+003	1.624624e-001
1.472457e+003	1.451906e-001
1.473422e+003	1.374137e-001
1.474386e+003	1.388818e-001
1.475350e+003	1.447551e-001
1.476314e+003	1.546265e-001
1.477279e+003	1.653981e-001
1.478243e+003	1.803526e-001
1.479207e+003	1.984871e-001
1.480172e+003	2.094372e-001
1.481136e+003	2.015347e-001
1.482100e+003	1.833644e-001
1.483064e+003	1.697744e-001
1.484029e+003	1.641287e-001
1.484993e+003	1.651696e-001
1.485957e+003	1.678120e-001
1.486922e+003	1.663134e-001
1.487886e+003	1.632953e-001
1.488850e+003	1.590082e-001
1.489814e+003	1.473985e-001
1.490779e+003	1.358237e-001
1.491743e+003	1.325143e-001
1.492707e+003	1.305271e-001
1.493672e+003	1.294706e-001
1.494636e+003	1.312209e-001
1.495600e+003	1.348134e-001
1.496564e+003	1.424628e-001
1.497529e+003	1.510313e-001
1.498493e+003	1.620288e-001
1.499457e+003	1.745167e-001
1.500421e+003	1.836581e-001
1.501386e+003	1.953999e-001
1.502350e+003	2.071119e-001
1.503314e+003	2.191725e-001
1.504279e+003	2.338265e-001
1.505243e+003	2.505567e-001
1.506207e+003	2.595695e-001
1.507171e+003	2.060601e-001
1.508136e+003	1.514219e-001
1.509100e+003	1.224697e-001
1.510064e+003	1.041825e-001
1.511029e+003	9.209529e-002
1.511993e+003	8.353898e-002
1.512957e+003	7.907564e-002
1.513921e+003	7.786722e-002
1.514886e+003	7.812686e-002
1.515850e+003	7.932742e-002
1.516814e+003	7.671421e-002
1.517778e+003	8.212158e-002
1.518743e+003	8.692915e-002
1.519707e+003	9.017626e-002
1.520671e+003	9.711375e-002
1.521636e+003	1.013544e-001
1.522600e+003	9.851795e-002
1.523564e+003	9.766331e-002
1.524528e+003	9.876833e-002
1.525493e+003	1.017907e-001
1.526457e+003	1.033157e-001
1.527421e+003	1.024631e-001
1.528386e+003	1.025133e-001
1.529350e+003	1.044522e-001
1.530314e+003	1.063466e-001
1.531278e+003	1.080905e-001
1.532243e+003	1.106164e-001
1.533207e+003	1.109315e-001
1.534171e+003	1.119565e-001
1.535135e+003	1.142898e-001
1.536100e+003	1.161166e-001
1.537064e+003	1.185364e-001
1.538028e+003	1.204259e-001
1.538993e+003	1.198789e-001
1.539957e+003	1.189859e-001
1.540921e+003	1.179494e-001
1.541885e+003	1.162443e-001
1.542850e+003	1.189700e-001
1.543814e+003	1.206835e-001
1.544778e+003	1.190596e-001
1.545743e+003	1.199846e-001
1.546707e+003	1.231607e-001
1.547671e+003	1.243839e-001
1.548635e+003	1.252869e-001
1.549600e+003	1.267623e-001
1.550564e+003	1.292663e-001
1.551528e+003	1.321811e-001
1.552493e+003	1.346285e-001
1.553457e+003	1.361838e-001
1.554421e+003	1.353595e-001
1.555385e+003	1.371120e-001
1.556350e+003	1.400877e-001
1.557314e+003	1.453840e-001
1.558278e+003	1.477486e-001
1.559243e+003	1.374254e-001
1.560207e+003	1.392620e-001
1.561171e+003	1.491902e-001
1.562135e+003	1.527942e-001
1.563100e+003	1.552899e-001
1.564064e+003	1.564030e-001
1.565028e+003	1.558034e-001
1.565993e+003	1.587522e-001
1.566957e+003	1.616352e-001
1.567921e+003	1.647353e-001
1.568885e+003	1.678898e-001
1.569850e+003	1.682620e-001
1.570814e+003	1.702106e-001
1.571778e+003	1.730218e-001
1.572743e+003	1.766479e-001
1.573707e+003	1.799840e-001
1.574671e+003	1.829775e-001
1.575635e+003	1.856588e-001
1.576600e+003	1.913387e-001
1.577564e+003	1.962487e-001
1.578528e+003	1.980834e-001
1.579492e+003	1.975970e-001
1.580457e+003	1.967276e-001
1.581421e+003	1.956808e-001
1.582385e+003	1.959502e-001
1.583350e+003	1.992508e-001
1.584314e+003	2.043059e-001
1.585278e+003	2.101139e-001
1.586242e+003	2.166617e-001
1.587207e+003	2.251153e-001
1.588171e+003	2.336265e-001
1.589135e+003	2.399337e-001
1.590100e+003	2.460870e-001
1.591064e+003	2.545369e-001
1.592028e+003	2.644061e-001
1.592992e+003	2.747553e-001
1.593957e+003	2.863477e-001
1.594921e+003	2.998161e-001
1.595885e+003	3.117612e-001
1.596849e+003	3.210084e-001
1.597814e+003	3.298079e-001
1.598778e+003	3.414066e-001
1.599742e+003	3.533041e-001
1.600707e+003	3.662398e-001
1.601671e+003	3.787222e-001
1.602635e+003	3.807355e-001
1.603599e+003	3.650661e-001
1.604564e+003	3.398772e-001
1.605528e+003	3.082551e-001
1.606492e+003	2.692158e-001
1.607457e+003	2.283677e-001
1.608421e+003	1.998872e-001
1.609385e+003	1.757368e-001
1.610349e+003	1.613685e-001
1.611314e+003	1.521741e-001
1.612278e+003	1.451174e-001
1.613242e+003	1.428089e-001
1.614207e+003	1.432876e-001
1.615171e+003	1.438469e-001
1.616135e+003	1.485406e-001
1.617099e+003	1.550017e-001
1.618064e+003	1.555713e-001
1.619028e+003	1.577721e-001
1.619992e+003	1.644044e-001
1.620957e+003	1.706298e-001
1.621921e+003	1.769523e-001
1.622885e+003	1.874267e-001
1.623849e+003	2.023054e-001
1.624814e+003	2.110652e-001
1.625778e+003	2.214236e-001
1.626742e+003	2.320255e-001
1.627707e+003	2.435069e-001
1.628671e+003	2.551956e-001
1.629635e+003	2.584384e-001
1.630599e+003	2.508087e-001
1.631564e+003	2.349233e-001
1.632528e+003	2.163738e-001
1.633492e+003	1.987880e-001
1.634457e+003	1.836783e-001
1.635421e+003	1.672709e-001
1.636385e+003	1.695770e-001
1.637349e+003	1.692054e-001
1.638314e+003	1.725095e-001
1.639278e+003	1.747560e-001
1.640242e+003	1.766372e-001
1.641206e+003	1.789829e-001
1.642171e+003	1.823478e-001
1.643135e+003	1.858319e-001
1.644099e+003	1.893287e-001
1.645064e+003	1.928978e-001
1.646028e+003	2.002420e-001
1.646992e+003	2.081950e-001
1.647956e+003	2.104132e-001
1.648921e+003	2.124109e-001
1.649885e+003	2.139220e-001
1.650849e+003	2.155303e-001
1.651814e+003	2.202238e-001
1.652778e+003	2.418741e-001
1.653742e+003	2.468009e-001
1.654706e+003	2.374830e-001
1.655671e+003	2.388787e-001
1.656635e+003	2.409985e-001
1.657599e+003	2.435396e-001
1.658563e+003	2.458507e-001
1.659528e+003	2.491991e-001
1.660492e+003	2.525189e-001
1.661456e+003	2.562886e-001
1.662421e+003	2.596015e-001
1.663385e+003	2.659646e-001
1.664349e+003	2.716572e-001
1.665313e+003	2.755343e-001
1.666278e+003	2.765966e-001
1.667242e+003	2.762394e-001
1.668206e+003	2.768682e-001
1.669171e+003	2.820925e-001
1.670135e+003	2.911664e-001
1.671099e+003	2.952153e-001
1.672063e+003	2.987496e-001
1.673028e+003	3.013601e-001
1.673992e+003	3.025505e-001
1.674956e+003	3.034368e-001
1.675921e+003	3.077705e-001
1.676885e+003	3.105274e-001
1.677849e+003	3.117410e-001
1.678813e+003	3.133430e-001
1.679778e+003	3.154104e-001
1.680742e+003	3.162332e-001
1.681706e+003	3.148631e-001
1.682671e+003	3.136865e-001
1.683635e+003	3.095782e-001
1.684599e+003	3.032382e-001
1.685563e+003	3.041051e-001
1.686528e+003	3.037400e-001
1.687492e+003	3.012187e-001
1.688456e+003	2.986572e-001
1.689421e+003	2.943872e-001
1.690385e+003	2.877319e-001
1.691349e+003	2.852803e-001
1.692313e+003	2.830572e-001
1.693278e+003	2.804557e-001
1.694242e+003	2.805459e-001
1.695206e+003	2.794946e-001
1.696171e+003	2.720386e-001
1.697135e+003	2.720268e-001
1.698099e+003	2.737145e-001
1.699063e+003	2.778738e-001
1.700028e+003	2.751129e-001
1.700992e+003	2.639426e-001
1.701956e+003	2.687870e-001
1.702920e+003	2.741750e-001
1.703885e+003	2.780046e-001
1.704849e+003	2.814603e-001
1.705813e+003	2.857989e-001
1.706778e+003	2.936498e-001
1.707742e+003	3.028484e-001
1.708706e+003	3.091879e-001
1.709670e+003	3.144826e-001
1.710635e+003	3.209069e-001
1.711599e+003	3.288125e-001
1.712563e+003	3.368674e-001
1.713528e+003	3.459335e-001
1.714492e+003	3.503862e-001
1.715456e+003	3.513236e-001
1.716420e+003	3.553119e-001
1.717385e+003	3.747721e-001
1.718349e+003	3.804720e-001
1.719313e+003	3.685800e-001
1.720277e+003	3.633057e-001
1.721242e+003	3.645920e-001
1.722206e+003	3.688470e-001
1.723170e+003	3.725878e-001
1.724135e+003	3.701597e-001
1.725099e+003	3.662358e-001
1.726063e+003	3.587122e-001
1.727027e+003	3.440372e-001
1.727992e+003	3.295870e-001
1.728956e+003	3.196533e-001
1.729920e+003	2.854408e-001
1.730885e+003	2.536251e-001
1.731849e+003	2.329079e-001
1.732813e+003	2.068771e-001
1.733777e+003	1.759320e-001
1.734742e+003	1.429355e-001
1.735706e+003	1.224386e-001
1.736670e+003	1.100281e-001
1.737635e+003	1.019530e-001
1.738599e+003	9.380829e-002
1.739563e+003	8.084120e-002
1.740527e+003	7.638058e-002
1.741492e+003	7.302814e-002
1.742456e+003	7.081674e-002
1.743420e+003	7.455785e-002
1.744385e+003	7.515977e-002
1.745349e+003	7.178824e-002
1.746313e+003	7.036104e-002
1.747277e+003	7.035270e-002
1.748242e+003	7.061756e-002
1.749206e+003	6.954829e-002
1.750170e+003	6.823269e-002
1.751135e+003	6.758264e-002
1.752099e+003	6.491266e-002
1.753063e+003	6.279509e-002
1.754027e+003	6.236035e-002
1.754992e+003	6.124949e-002
1.755956e+003	5.823501e-002
1.756920e+003	5.747132e-002
1.757885e+003	6.023281e-002
1.758849e+003	6.076911e-002
1.759813e+003	6.071096e-002
1.760777e+003	6.035417e-002
1.761742e+003	6.270742e-002
1.762706e+003	6.400113e-002
1.763670e+003	6.354620e-002
1.764634e+003	6.476067e-002
1.765599e+003	6.602380e-002
1.766563e+003	6.495783e-002
1.767527e+003	6.461035e-002
1.768492e+003	6.676807e-002
1.769456e+003	6.630101e-002
1.770420e+003	6.467629e-002
1.771384e+003	6.561930e-002
1.772349e+003	6.863599e-002
1.773313e+003	6.925866e-002
1.774277e+003	6.842834e-002
1.775242e+003	6.913308e-002
1.776206e+003	6.976748e-002
1.777170e+003	6.902695e-002
1.778134e+003	6.815547e-002
1.779099e+003	6.906191e-002
1.780063e+003	6.922516e-002
1.781027e+003	7.047654e-002
1.781991e+003	7.230031e-002
1.782956e+003	7.241581e-002
1.783920e+003	7.200771e-002
1.784884e+003	7.388927e-002
1.785849e+003	7.547536e-002
1.786813e+003	7.549641e-002
1.787777e+003	7.581042e-002
1.788741e+003	7.632326e-002
1.789706e+003	7.558090e-002
1.790670e+003	7.402009e-002
1.791634e+003	7.344929e-002
1.792599e+003	7.448496e-002
1.793563e+003	7.352845e-002
1.794527e+003	7.137261e-002
1.795491e+003	7.032239e-002
1.796456e+003	6.940621e-002
1.797420e+003	6.696159e-002
1.798384e+003	6.520140e-002
1.799349e+003	6.580942e-002
1.800313e+003	6.773946e-002
1.801277e+003	6.728438e-002
1.802241e+003	6.700914e-002
1.803206e+003	6.742135e-002
1.804170e+003	6.708702e-002
1.805134e+003	6.643052e-002
1.806099e+003	6.531034e-002
1.807063e+003	6.526197e-002
1.808027e+003	6.574928e-002
1.808991e+003	6.537377e-002
1.809956e+003	6.423801e-002
1.810920e+003	6.494591e-002
1.811884e+003	6.662393e-002
1.812849e+003	6.636316e-002
1.813813e+003	6.545963e-002
1.814777e+003	6.447387e-002
1.815741e+003	6.377654e-002
1.816706e+003	6.423099e-002
1.817670e+003	6.619688e-002
1.818634e+003	6.761644e-002
1.819599e+003	6.758199e-002
1.820563e+003	6.661458e-002
1.821527e+003	6.675961e-002
1.822491e+003	6.857499e-002
1.823456e+003	6.751045e-002
1.824420e+003	6.498089e-002
1.825384e+003	6.649945e-002
1.826348e+003	6.843102e-002
1.827313e+003	6.827825e-002
1.828277e+003	6.704270e-002
1.829241e+003	6.641867e-002
1.830206e+003	6.765927e-002
1.831170e+003	6.707653e-002
1.832134e+003	6.685205e-002
1.833098e+003	6.762225e-002
1.834063e+003	6.797661e-002
1.835027e+003	6.804810e-002
1.835991e+003	6.750681e-002
1.836956e+003	6.747163e-002
1.837920e+003	6.713323e-002
1.838884e+003	6.509750e-002
1.839848e+003	6.403764e-002
1.840813e+003	6.542165e-002
1.841777e+003	6.520964e-002
1.842741e+003	6.357807e-002
1.843705e+003	6.302147e-002
1.844670e+003	6.578980e-002
1.845634e+003	6.647647e-002
1.846598e+003	6.685754e-002
1.847563e+003	6.815551e-002
1.848527e+003	6.881267e-002
1.849491e+003	6.816885e-002
1.850455e+003	6.637431e-002
1.851420e+003	6.599360e-002
1.852384e+003	6.729142e-002
1.853348e+003	6.718931e-002
1.854313e+003	6.668265e-002
1.855277e+003	6.897094e-002
1.856241e+003	7.063199e-002
1.857205e+003	6.946239e-002
1.858170e+003	6.885045e-002
1.859134e+003	6.907954e-002
1.860098e+003	7.028632e-002
1.861063e+003	7.139104e-002
1.862027e+003	7.208923e-002
1.862991e+003	7.283656e-002
1.863955e+003	7.248433e-002
1.864920e+003	7.359187e-002
1.865884e+003	7.346683e-002
1.866848e+003	7.067187e-002
1.867813e+003	6.993221e-002
1.868777e+003	7.140241e-002
1.869741e+003	7.322847e-002
1.870705e+003	7.462391e-002
1.871670e+003	7.398921e-002
1.872634e+003	7.351895e-002
1.873598e+003	7.201170e-002
1.874563e+003	7.023934e-002
1.875527e+003	7.027385e-002
1.876491e+003	7.271065e-002
1.877455e+003	7.401019e-002
1.878420e+003	7.292858e-002
1.879384e+003	7.240395e-002
1.880348e+003	7.181314e-002
1.881313e+003	7.124161e-002
1.882277e+003	7.258120e-002
1.883241e+003	7.408634e-002
1.884205e+003	7.237554e-002
1.885170e+003	7.138475e-002
1.886134e+003	7.278398e-002
1.887098e+003	7.316937e-002
1.888062e+003	7.371397e-002
1.889027e+003	7.392903e-002
1.889991e+003	7.302159e-002
1.890955e+003	7.301646e-002
1.891920e+003	7.480557e-002
1.892884e+003	7.454432e-002
1.893848e+003	7.098881e-002
1.894812e+003	7.033993e-002
1.895777e+003	7.384513e-002
1.896741e+003	7.728093e-002
1.897705e+003	7.718914e-002
1.898670e+003	7.417972e-002
1.899634e+003	7.294132e-002
1.900598e+003	7.623531e-002
1.901562e+003	7.567382e-002
1.902527e+003	7.315663e-002
1.903491e+003	7.424419e-002
1.904455e+003	7.489300e-002
1.905420e+003	7.358555e-002
1.906384e+003	7.237178e-002
1.907348e+003	7.395110e-002
1.908312e+003	7.638212e-002
1.909277e+003	7.823928e-002
1.910241e+003	7.932328e-002
1.911205e+003	8.019393e-002
1.912169e+003	8.102420e-002
1.913134e+003	8.101078e-002
1.914098e+003	8.094043e-002
1.915062e+003	7.958802e-002
1.916027e+003	7.827206e-002
1.916991e+003	7.830809e-002
1.917955e+003	7.874385e-002
1.918919e+003	8.119182e-002
1.919884e+003	8.255497e-002
1.920848e+003	8.153452e-002
1.921812e+003	8.146233e-002
1.922777e+003	8.434856e-002
1.923741e+003	9.059181e-002
1.924705e+003	9.249805e-002
1.925669e+003	9.166157e-002
1.926634e+003	8.877495e-002
1.927598e+003	8.498786e-002
1.928562e+003	8.284774e-002
1.929526e+003	8.231653e-002
1.930491e+003	7.939361e-002
1.931455e+003	7.654168e-002
1.932419e+003	7.758851e-002
1.933384e+003	7.996200e-002
1.934348e+003	8.204308e-002
1.935312e+003	8.224685e-002
1.936276e+003	8.191475e-002
1.937241e+003	7.550311e-002
1.938205e+003	7.444794e-002
1.939169e+003	7.524373e-002
1.940134e+003	7.341339e-002
1.941098e+003	7.501896e-002
1.942062e+003	7.830769e-002
1.943026e+003	7.582892e-002
1.943991e+003	7.137909e-002
1.944955e+003	7.143951e-002
1.945919e+003	7.554746e-002
1.946884e+003	7.966977e-002
1.947848e+003	7.588464e-002
1.948812e+003	7.396194e-002
1.949776e+003	7.972311e-002
1.950741e+003	8.406638e-002
1.951705e+003	8.523725e-002
1.952669e+003	7.919746e-002
1.953634e+003	7.449278e-002
1.954598e+003	7.230195e-002
1.955562e+003	7.816014e-002
1.956526e+003	8.242183e-002
1.957491e+003	7.334920e-002
1.958455e+003	6.870670e-002
1.959419e+003	7.090154e-002
1.960384e+003	7.029006e-002
1.961348e+003	7.696447e-002
1.962312e+003	7.776872e-002
1.963276e+003	6.854371e-002
1.964241e+003	7.294265e-002
1.965205e+003	7.705036e-002
1.966169e+003	8.532383e-002
1.967134e+003	8.977769e-002
1.968098e+003	7.854377e-002
1.969062e+003	7.009482e-002
1.970026e+003	6.765791e-002
1.970991e+003	6.577329e-002
1.971955e+003	7.636601e-002
1.972919e+003	8.458630e-002
1.973883e+003	7.788153e-002
1.974848e+003	7.092580e-002
1.975812e+003	6.821583e-002
1.976776e+003	6.469814e-002
1.977741e+003	6.980880e-002
1.978705e+003	7.994296e-002
1.979669e+003	7.861092e-002
1.980633e+003	8.516395e-002
1.981598e+003	7.731945e-002
1.982562e+003	7.540479e-002
1.983526e+003	8.021824e-002
1.984491e+003	7.832277e-002
1.985455e+003	7.803164e-002
1.986419e+003	7.991269e-002
1.987383e+003	7.526571e-002
1.988348e+003	6.772552e-002
1.989312e+003	6.717476e-002
1.990276e+003	6.864891e-002
1.991240e+003	7.203516e-002
1.992205e+003	7.142057e-002
1.993169e+003	7.432628e-002
1.994133e+003	7.993799e-002
1.995098e+003	7.903053e-002
1.996062e+003	7.616975e-002
1.997026e+003	8.081350e-002
1.997990e+003	8.231220e-002
1.998955e+003	7.850102e-002
1.999919e+003	8.165467e-002
2.000883e+003	8.759238e-002
2.001848e+003	8.556493e-002
2.002812e+003	8.457523e-002
2.003776e+003	7.917050e-002
2.004740e+003	7.805222e-002
2.005705e+003	7.938354e-002
2.006669e+003	8.154887e-002
2.007633e+003	7.168283e-002
2.008598e+003	6.271603e-002
2.009562e+003	7.569516e-002
2.010526e+003	8.456601e-002
2.011490e+003	7.288328e-002
2.012455e+003	6.490827e-002
2.013419e+003	7.284860e-002
2.014383e+003	8.380208e-002
2.015348e+003	9.041820e-002
2.016312e+003	9.570176e-002
2.017276e+003	8.485986e-002
2.018240e+003	6.662737e-002
2.019205e+003	7.309722e-002
2.020169e+003	7.867855e-002
2.021133e+003	7.480879e-002
2.022098e+003	7.349359e-002
2.023062e+003	7.932455e-002
2.024026e+003	8.875333e-002
2.024990e+003	7.965289e-002
2.025955e+003	6.934375e-002
2.026919e+003	7.766970e-002
2.027883e+003	7.678028e-002
2.028848e+003	7.013614e-002
2.029812e+003	7.284691e-002
2.030776e+003	7.846815e-002
2.031740e+003	9.050618e-002
2.032705e+003	8.907476e-002
2.033669e+003	7.525113e-002
2.034633e+003	6.959200e-002
2.035597e+003	8.294327e-002
2.036562e+003	9.082030e-002
2.037526e+003	7.722694e-002
2.038490e+003	7.494690e-002
2.039455e+003	8.487340e-002
2.040419e+003	8.521677e-002
2.041383e+003	8.098076e-002
2.042347e+003	8.259164e-002
2.043312e+003	8.792711e-002
2.044276e+003	8.619714e-002
2.045240e+003	7.687207e-002
2.046205e+003	8.381024e-002
2.047169e+003	9.387780e-002
2.048133e+003	8.629797e-002
2.049097e+003	7.947787e-002
2.050062e+003	8.334039e-002
2.051026e+003	8.845946e-002
2.051990e+003	8.897597e-002
2.052955e+003	8.957648e-002
2.053919e+003	8.251803e-002
2.054883e+003	7.748482e-002
2.055847e+003	7.716618e-002
2.056812e+003	8.102444e-002
2.057776e+003	8.457503e-002
2.058740e+003	8.573063e-002
2.059705e+003	8.341755e-002
2.060669e+003	8.108673e-002
2.061633e+003	8.819394e-002
2.062597e+003	9.093687e-002
2.063562e+003	8.969976e-002
2.064526e+003	8.870370e-002
2.065490e+003	8.641099e-002
2.066454e+003	8.385095e-002
2.067419e+003	7.828115e-002
2.068383e+003	7.838912e-002
2.069347e+003	7.936652e-002
2.070312e+003	8.209528e-002
2.071276e+003	9.007347e-002
2.072240e+003	9.170589e-002
2.073204e+003	9.182770e-002
2.074169e+003	9.004603e-002
2.075133e+003	8.526967e-002
2.076097e+003	8.258546e-002
2.077062e+003	8.302638e-002
2.078026e+003	8.437064e-002
2.078990e+003	8.202308e-002
2.079954e+003	8.305530e-002
2.080919e+003	8.535749e-002
2.081883e+003	8.893729e-002
2.082847e+003	9.042334e-002
2.083812e+003	8.992933e-002
2.084776e+003	8.872223e-002
2.085740e+003	8.653274e-002
2.086704e+003	8.629308e-002
2.087669e+003	8.480959e-002
2.088633e+003	8.464701e-002
2.089597e+003	8.605343e-002
2.090562e+003	8.635949e-002
2.091526e+003	8.606995e-002
2.092490e+003	8.407519e-002
2.093454e+003	8.737308e-002
2.094419e+003	9.167594e-002
2.095383e+003	8.904604e-002
2.096347e+003	8.418719e-002
2.097312e+003	8.731109e-002
2.098276e+003	8.866310e-002
2.099240e+003	8.899890e-002
2.100204e+003	8.787668e-002
2.101168e+003	8.573834e-002
2.102133e+003	8.637145e-002
2.103097e+003	8.852174e-002
2.104062e+003	8.865204e-002
2.105026e+003	9.368848e-002
2.105990e+003	9.039323e-002
2.106954e+003	8.556840e-002
2.107918e+003	8.706537e-002
2.108883e+003	8.813886e-002
2.109847e+003	8.788840e-002
2.110811e+003	9.065312e-002
2.111776e+003	9.090027e-002
2.112740e+003	8.882564e-002
2.113704e+003	9.099754e-002
2.114668e+003	9.099235e-002
2.115633e+003	8.804113e-002
2.116597e+003	9.011644e-002
2.117561e+003	9.224487e-002
2.118526e+003	9.050275e-002
2.119490e+003	8.814937e-002
2.120454e+003	8.829129e-002
2.121418e+003	8.619649e-002
2.122383e+003	8.388419e-002
2.123347e+003	8.581989e-002
2.124311e+003	8.707416e-002
2.125276e+003	8.809664e-002
2.126240e+003	8.969691e-002
2.127204e+003	9.019229e-002
2.128168e+003	8.793766e-002
2.129133e+003	8.551199e-002
2.130097e+003	8.625974e-002
2.131061e+003	8.652660e-002
2.132026e+003	8.722614e-002
2.132990e+003	8.302739e-002
2.133954e+003	8.187394e-002
2.134918e+003	7.949343e-002
2.135883e+003	7.988808e-002
2.136847e+003	8.088734e-002
2.137811e+003	7.857995e-002
2.138776e+003	7.668539e-002
2.139740e+003	7.659337e-002
2.140704e+003	8.048260e-002
2.141668e+003	8.388825e-002
2.142633e+003	7.706903e-002
2.143597e+003	6.984165e-002
2.144561e+003	7.143736e-002
2.145525e+003	7.406968e-002
2.146490e+003	8.007028e-002
2.147454e+003	8.318879e-002
2.148418e+003	8.014128e-002
2.149383e+003	8.129093e-002
2.150347e+003	7.969421e-002
2.151311e+003	8.111721e-002
2.152275e+003	9.142332e-002
2.153240e+003	8.425574e-002
2.154204e+003	7.059222e-002
2.155168e+003	7.671006e-002
2.156133e+003	8.511969e-002
2.157097e+003	7.118922e-002
2.158061e+003	5.764083e-002
2.159025e+003	7.504664e-002
2.159990e+003	9.506980e-002
2.160954e+003	8.971011e-002
2.161918e+003	7.986622e-002
2.162883e+003	8.173901e-002
2.163847e+003	8.616502e-002
2.164811e+003	8.429170e-002
2.165775e+003	7.822452e-002
2.166740e+003	9.042118e-002
2.167704e+003	9.848703e-002
2.168668e+003	9.208596e-002
2.169633e+003	8.731940e-002
2.170597e+003	8.313916e-002
2.171561e+003	7.888619e-002
2.172525e+003	8.355320e-002
2.173490e+003	7.778355e-002
2.174454e+003	7.592090e-002
2.175418e+003	8.107475e-002
2.176383e+003	7.805452e-002
2.177347e+003	8.915637e-002
2.178311e+003	9.793606e-002
2.179275e+003	8.151358e-002
2.180240e+003	7.595102e-002
2.181204e+003	7.434763e-002
2.182168e+003	7.259811e-002
2.183133e+003	7.038216e-002
2.184097e+003	7.746410e-002
2.185061e+003	8.825962e-002
2.186025e+003	8.379694e-002
2.186990e+003	7.942842e-002
2.187954e+003	8.681138e-002
2.188918e+003	9.276713e-002
2.189882e+003	9.126446e-002
2.190847e+003	9.487633e-002
2.191811e+003	9.655637e-002
2.192775e+003	9.359069e-002
2.193740e+003	9.205389e-002
2.194704e+003	9.255119e-002
2.195668e+003	9.336222e-002
2.196632e+003	8.343229e-002
2.197597e+003	7.526378e-002
2.198561e+003	8.282517e-002
2.199525e+003	9.453608e-002
2.200490e+003	9.697066e-002
2.201454e+003	9.084930e-002
2.202418e+003	8.837575e-002
2.203382e+003	8.885073e-002
2.204347e+003	9.108555e-002
2.205311e+003	9.289842e-002
2.206275e+003	9.505512e-002
2.207240e+003	9.029821e-002
2.208204e+003	8.764844e-002
2.209168e+003	8.978943e-002
2.210132e+003	9.552152e-002
2.211097e+003	9.658758e-002
2.212061e+003	9.568599e-002
2.213025e+003	9.069864e-002
2.213990e+003	8.424202e-002
2.214954e+003	8.704853e-002
2.215918e+003	9.365292e-002
2.216882e+003	9.532640e-002
2.217847e+003	8.959207e-002
2.218811e+003	8.760660e-002
2.219775e+003	9.052365e-002
2.220740e+003	9.124120e-002
2.221704e+003	9.030556e-002
2.222668e+003	9.328656e-002
2.223632e+003	9.470385e-002
2.224596e+003	9.860984e-002
2.225561e+003	9.936234e-002
2.226525e+003	9.440178e-002
2.227490e+003	9.114968e-002
2.228454e+003	9.560096e-002
2.229418e+003	9.086102e-002
2.230382e+003	8.739423e-002
2.231346e+003	8.891070e-002
2.232311e+003	9.183773e-002
2.233275e+003	9.473895e-002
2.234239e+003	9.239478e-002
2.235204e+003	8.840374e-002
2.236168e+003	9.265859e-002
2.237132e+003	9.500799e-002
2.238096e+003	9.065651e-002
2.239061e+003	9.002291e-002
2.240025e+003	9.226610e-002
2.240989e+003	8.913602e-002
2.241954e+003	9.160638e-002
2.242918e+003	9.137241e-002
2.243882e+003	8.893489e-002
2.244846e+003	9.141032e-002
2.245811e+003	9.448591e-002
2.246775e+003	9.487275e-002
2.247739e+003	9.695388e-002
2.248704e+003	9.163686e-002
2.249668e+003	8.954133e-002
2.250632e+003	9.617639e-002
2.251596e+003	9.877141e-002
2.252561e+003	9.813783e-002
2.253525e+003	9.628704e-002
2.254489e+003	9.771832e-002
2.255454e+003	9.653961e-002
2.256418e+003	9.543214e-002
2.257382e+003	9.497660e-002
2.258346e+003	9.653389e-002
2.259311e+003	9.771583e-002
2.260275e+003	9.750920e-002
2.261239e+003	9.740515e-002
2.262204e+003	9.737360e-002
2.263168e+003	9.856257e-002
2.264132e+003	9.896666e-002
2.265096e+003	9.782552e-002
2.266061e+003	9.936388e-002
2.267025e+003	9.954090e-002
2.267989e+003	9.814456e-002
2.268953e+003	9.840216e-002
2.269918e+003	9.999324e-002
2.270882e+003	9.924711e-002
2.271846e+003	9.798044e-002
2.272811e+003	9.640580e-002
2.273775e+003	9.583565e-002
2.274739e+003	9.715411e-002
2.275703e+003	9.596878e-002
2.276668e+003	9.629627e-002
2.277632e+003	9.977656e-002
2.278596e+003	1.026472e-001
2.279561e+003	1.003196e-001
2.280525e+003	9.936180e-002
2.281489e+003	1.014022e-001
2.282453e+003	1.016886e-001
2.283418e+003	1.011195e-001
2.284382e+003	1.007985e-001
2.285346e+003	1.009902e-001
2.286311e+003	9.984773e-002
2.287275e+003	1.000615e-001
2.288239e+003	1.009924e-001
2.289203e+003	1.022048e-001
2.290168e+003	1.041412e-001
2.291132e+003	1.021678e-001
2.292096e+003	1.001518e-001
2.293061e+003	9.847477e-002
2.294025e+003	9.881521e-002
2.294989e+003	1.011190e-001
2.295953e+003	1.017637e-001
2.296918e+003	1.029058e-001
2.297882e+003	1.028852e-001
2.298846e+003	1.000527e-001
2.299811e+003	9.847294e-002
2.300775e+003	1.002565e-001
2.301739e+003	1.024509e-001
2.302703e+003	1.020869e-001
2.303668e+003	1.013571e-001
2.304632e+003	9.993506e-002
2.305596e+003	1.002603e-001
2.306561e+003	1.014587e-001
2.307525e+003	1.021910e-001
2.308489e+003	1.014285e-001
2.309453e+003	1.025492e-001
2.310417e+003	1.033599e-001
2.311382e+003	1.024247e-001
2.312346e+003	1.036932e-001
2.313310e+003	1.043212e-001
2.314275e+003	1.040253e-001
2.315239e+003	1.034155e-001
2.316203e+003	1.044947e-001
2.317167e+003	1.065102e-001
2.318132e+003	1.063290e-001
2.319096e+003	1.056307e-001
2.320060e+003	1.064407e-001
2.321025e+003	1.055591e-001
2.321989e+003	1.055275e-001
2.322953e+003	1.068471e-001
2.323917e+003	1.094789e-001
2.324882e+003	1.104219e-001
2.325846e+003	1.090518e-001
2.326810e+003	1.080075e-001
2.327775e+003	1.066651e-001
[truncated: 1,734 more rows]
