# Supplementary material for: Introduction to Pharmaceutical Co-amorphous Systems Using a Green Co-milling Technique
Source: J Chem Educ. 2023 Mar 23;100(4):1627–32. doi: 10.1021/acs.jchemed.3c00036 (PMC10100544; doi:10.1021/acs.jchemed.3c00036)
Supplement: Supplementary file 4 — ed3c00036_si_004.zip [file ed3c00036_si_004.zip › FTIR/IR_milled_CIM.CSV]

4.001766e+002	4.346659e-001
4.011409e+002	4.487874e-001
4.021052e+002	4.446064e-001
4.030695e+002	4.496612e-001
4.040338e+002	4.523095e-001
4.049980e+002	4.556451e-001
4.059623e+002	4.652837e-001
4.069266e+002	4.746013e-001
4.078909e+002	4.728646e-001
4.088552e+002	4.624501e-001
4.098195e+002	4.519657e-001
4.107837e+002	4.540541e-001
4.117480e+002	4.526756e-001
4.127123e+002	4.453758e-001
4.136766e+002	4.501148e-001
4.146408e+002	4.534854e-001
4.156051e+002	4.422574e-001
4.165694e+002	4.389481e-001
4.175337e+002	4.571820e-001
4.184980e+002	4.675920e-001
4.194622e+002	4.418092e-001
4.204265e+002	4.381001e-001
4.213908e+002	4.406070e-001
4.223551e+002	4.401275e-001
4.233194e+002	4.384662e-001
4.242837e+002	4.391467e-001
4.252480e+002	4.308576e-001
4.262122e+002	4.214554e-001
4.271765e+002	4.216313e-001
4.281408e+002	4.229509e-001
4.291051e+002	4.153394e-001
4.300693e+002	4.113673e-001
4.310336e+002	4.127776e-001
4.319979e+002	4.078821e-001
4.329622e+002	4.039822e-001
4.339265e+002	4.083344e-001
4.348907e+002	4.138140e-001
4.358550e+002	4.172037e-001
4.368193e+002	4.086320e-001
4.377836e+002	3.980927e-001
4.387479e+002	3.973708e-001
4.397122e+002	3.969905e-001
4.406765e+002	3.983060e-001
4.416407e+002	4.024575e-001
4.426050e+002	4.054029e-001
4.435693e+002	4.109257e-001
4.445336e+002	4.076250e-001
4.454979e+002	4.034211e-001
4.464621e+002	3.987334e-001
4.474264e+002	3.967931e-001
4.483907e+002	4.018927e-001
4.493550e+002	4.055867e-001
4.503192e+002	4.089040e-001
4.512835e+002	4.106184e-001
4.522478e+002	4.075003e-001
4.532121e+002	4.050440e-001
4.541764e+002	4.042952e-001
4.551407e+002	4.056413e-001
4.561049e+002	4.083123e-001
4.570692e+002	4.100895e-001
4.580335e+002	4.069114e-001
4.589978e+002	4.068708e-001
4.599621e+002	4.108746e-001
4.609264e+002	4.093025e-001
4.618906e+002	4.039632e-001
4.628549e+002	4.068055e-001
4.638192e+002	4.133991e-001
4.647835e+002	4.123468e-001
4.657477e+002	4.116865e-001
4.667120e+002	4.174233e-001
4.676763e+002	4.170319e-001
4.686406e+002	4.140153e-001
4.696049e+002	4.122424e-001
4.705692e+002	4.113410e-001
4.715334e+002	4.128696e-001
4.724977e+002	4.140863e-001
4.734620e+002	4.165530e-001
4.744263e+002	4.205768e-001
4.753906e+002	4.201666e-001
4.763549e+002	4.198835e-001
4.773191e+002	4.217260e-001
4.782834e+002	4.208844e-001
4.792477e+002	4.198267e-001
4.802120e+002	4.185389e-001
4.811762e+002	4.214582e-001
4.821405e+002	4.263798e-001
4.831048e+002	4.233860e-001
4.840691e+002	4.183586e-001
4.850334e+002	4.202951e-001
4.859977e+002	4.226735e-001
4.869619e+002	4.225795e-001
4.879262e+002	4.211281e-001
4.888905e+002	4.210622e-001
4.898548e+002	4.253368e-001
4.908191e+002	4.244696e-001
4.917834e+002	4.206483e-001
4.927476e+002	4.232819e-001
4.937119e+002	4.257423e-001
4.946762e+002	4.255691e-001
4.956405e+002	4.276620e-001
4.966047e+002	4.309691e-001
4.975690e+002	4.282901e-001
4.985333e+002	4.255171e-001
4.994976e+002	4.269461e-001
5.004619e+002	4.283615e-001
5.014261e+002	4.274327e-001
5.023904e+002	4.266639e-001
5.033547e+002	4.292417e-001
5.043190e+002	4.304597e-001
5.052833e+002	4.301276e-001
5.062476e+002	4.295868e-001
5.072119e+002	4.276774e-001
5.081761e+002	4.268936e-001
5.091404e+002	4.273989e-001
5.101047e+002	4.266354e-001
5.110690e+002	4.265015e-001
5.120333e+002	4.281393e-001
5.129976e+002	4.286240e-001
5.139618e+002	4.280278e-001
5.149261e+002	4.297059e-001
5.158904e+002	4.303571e-001
5.168547e+002	4.285947e-001
5.178189e+002	4.274700e-001
5.187832e+002	4.286447e-001
5.197475e+002	4.306281e-001
5.207118e+002	4.339511e-001
5.216761e+002	4.357108e-001
5.226403e+002	4.346677e-001
5.236046e+002	4.359856e-001
5.245689e+002	4.391162e-001
5.255332e+002	4.375775e-001
5.264974e+002	4.348126e-001
5.274617e+002	4.375014e-001
5.284260e+002	4.398382e-001
5.293903e+002	4.408064e-001
5.303546e+002	4.403163e-001
5.313188e+002	4.399394e-001
5.322831e+002	4.389471e-001
5.332474e+002	4.398615e-001
5.342117e+002	4.412732e-001
5.351760e+002	4.386946e-001
5.361403e+002	4.402297e-001
5.371046e+002	4.418050e-001
5.380688e+002	4.407879e-001
5.390331e+002	4.409723e-001
5.399974e+002	4.429418e-001
5.409617e+002	4.452727e-001
5.419260e+002	4.455522e-001
5.428903e+002	4.451775e-001
5.438546e+002	4.473507e-001
5.448188e+002	4.502705e-001
5.457831e+002	4.529082e-001
5.467474e+002	4.532693e-001
5.477117e+002	4.550751e-001
5.486759e+002	4.599716e-001
5.496402e+002	4.633677e-001
5.506045e+002	4.645120e-001
5.515688e+002	4.691994e-001
5.525331e+002	4.764683e-001
5.534973e+002	4.842587e-001
5.544616e+002	4.907256e-001
5.554259e+002	4.981326e-001
5.563902e+002	5.108237e-001
5.573545e+002	5.220100e-001
5.583187e+002	5.322034e-001
5.592830e+002	5.434232e-001
5.602473e+002	5.547197e-001
5.612116e+002	5.666208e-001
5.621758e+002	5.752598e-001
5.631401e+002	5.792921e-001
5.641044e+002	5.827353e-001
5.650687e+002	5.876074e-001
5.660330e+002	5.893143e-001
5.669973e+002	5.880938e-001
5.679615e+002	5.841202e-001
5.689258e+002	5.791151e-001
5.698901e+002	5.754406e-001
5.708544e+002	5.711266e-001
5.718187e+002	5.638425e-001
5.727830e+002	5.583741e-001
5.737473e+002	5.544178e-001
5.747115e+002	5.511770e-001
5.756758e+002	5.451539e-001
5.766401e+002	5.369936e-001
5.776044e+002	5.319978e-001
5.785687e+002	5.296489e-001
5.795329e+002	5.254662e-001
5.804972e+002	5.228544e-001
5.814615e+002	5.209230e-001
5.824258e+002	5.166033e-001
5.833901e+002	5.123509e-001
5.843543e+002	5.115791e-001
5.853186e+002	5.107108e-001
5.862829e+002	5.091562e-001
5.872472e+002	5.067010e-001
5.882115e+002	5.051950e-001
5.891757e+002	5.056289e-001
5.901400e+002	5.041913e-001
5.911043e+002	5.018046e-001
5.920686e+002	5.008044e-001
5.930328e+002	5.013689e-001
5.939971e+002	5.021663e-001
5.949614e+002	5.036914e-001
5.959257e+002	5.041640e-001
5.968900e+002	5.025401e-001
5.978542e+002	5.018334e-001
5.988185e+002	5.022421e-001
5.997828e+002	5.024512e-001
6.007471e+002	5.026779e-001
6.017114e+002	5.023672e-001
6.026757e+002	5.004201e-001
6.036400e+002	4.995663e-001
6.046042e+002	5.021940e-001
6.055685e+002	5.032530e-001
6.065328e+002	5.033619e-001
6.074971e+002	5.045543e-001
6.084614e+002	5.038186e-001
6.094257e+002	5.040733e-001
6.103900e+002	5.051700e-001
6.113542e+002	5.048166e-001
6.123185e+002	5.030521e-001
6.132828e+002	5.022889e-001
6.142471e+002	5.041195e-001
6.152113e+002	5.053852e-001
6.161756e+002	5.037127e-001
6.171399e+002	5.024045e-001
6.181042e+002	5.031298e-001
6.190685e+002	5.023963e-001
6.200327e+002	5.018476e-001
6.209970e+002	5.036693e-001
6.219613e+002	5.045061e-001
6.229256e+002	5.056142e-001
6.238898e+002	5.064589e-001
6.248541e+002	5.069256e-001
6.258184e+002	5.074773e-001
6.267827e+002	5.077252e-001
6.277470e+002	5.077481e-001
6.287112e+002	5.070790e-001
6.296755e+002	5.078309e-001
6.306398e+002	5.086545e-001
6.316041e+002	5.084882e-001
6.325684e+002	5.071751e-001
6.335327e+002	5.032180e-001
6.344969e+002	5.005072e-001
6.354612e+002	4.977434e-001
6.364255e+002	4.941006e-001
6.373898e+002	4.908058e-001
6.383541e+002	4.872539e-001
6.393184e+002	4.819853e-001
6.402827e+002	4.758322e-001
6.412469e+002	4.709668e-001
6.422112e+002	4.647396e-001
6.431755e+002	4.588364e-001
6.441398e+002	4.533054e-001
6.451041e+002	4.499859e-001
6.460683e+002	4.494800e-001
6.470326e+002	4.487329e-001
6.479969e+002	4.475893e-001
6.489612e+002	4.472377e-001
6.499255e+002	4.464009e-001
6.508897e+002	4.455689e-001
6.518540e+002	4.468030e-001
6.528183e+002	4.480505e-001
6.537826e+002	4.466791e-001
6.547469e+002	4.464626e-001
6.557111e+002	4.486697e-001
6.566754e+002	4.485614e-001
6.576397e+002	4.472689e-001
6.586040e+002	4.481373e-001
6.595682e+002	4.506655e-001
6.605325e+002	4.531116e-001
6.614968e+002	4.559031e-001
6.624611e+002	4.607530e-001
6.634254e+002	4.627864e-001
6.643896e+002	4.620573e-001
6.653539e+002	4.630869e-001
6.663182e+002	4.662843e-001
6.672825e+002	4.679759e-001
6.682468e+002	4.465170e-001
6.692111e+002	4.429044e-001
6.701754e+002	4.386571e-001
6.711396e+002	4.305281e-001
6.721039e+002	4.220122e-001
6.730682e+002	4.144838e-001
6.740325e+002	4.064212e-001
6.749968e+002	3.999755e-001
6.759611e+002	3.942940e-001
6.769253e+002	3.881136e-001
6.778896e+002	3.809533e-001
6.788539e+002	3.752197e-001
6.798182e+002	3.712918e-001
6.807825e+002	3.685245e-001
6.817467e+002	3.666849e-001
6.827110e+002	3.646656e-001
6.836753e+002	3.612630e-001
6.846396e+002	3.600312e-001
6.856039e+002	3.593648e-001
6.865681e+002	3.595818e-001
6.875324e+002	3.590385e-001
6.884967e+002	3.578483e-001
6.894610e+002	3.579121e-001
6.904252e+002	3.593535e-001
6.913895e+002	3.595547e-001
6.923538e+002	3.610982e-001
6.933181e+002	3.626482e-001
6.942824e+002	3.643119e-001
6.952466e+002	3.664638e-001
6.962109e+002	3.677316e-001
6.971752e+002	3.694330e-001
6.981395e+002	3.718694e-001
6.991038e+002	3.743443e-001
7.000681e+002	3.788707e-001
7.010323e+002	3.835400e-001
7.019966e+002	3.875362e-001
7.029609e+002	3.918597e-001
7.039252e+002	3.978102e-001
7.048895e+002	4.045041e-001
7.058538e+002	4.115956e-001
7.068181e+002	4.194952e-001
7.077823e+002	4.260274e-001
7.087466e+002	4.316218e-001
7.097109e+002	4.371618e-001
7.106752e+002	4.415622e-001
7.116395e+002	4.452776e-001
7.126037e+002	4.466310e-001
7.135680e+002	4.447902e-001
7.145323e+002	4.405851e-001
7.154966e+002	4.344216e-001
7.164609e+002	4.252557e-001
7.174251e+002	4.163690e-001
7.183894e+002	4.053340e-001
7.193537e+002	3.942193e-001
7.203180e+002	3.844468e-001
7.212822e+002	3.747854e-001
7.222465e+002	3.659531e-001
7.232108e+002	3.590924e-001
7.241751e+002	3.543386e-001
7.251394e+002	3.505765e-001
7.261036e+002	3.474753e-001
7.270679e+002	3.449329e-001
7.280322e+002	3.435483e-001
7.289965e+002	3.427585e-001
7.299608e+002	3.428334e-001
7.309250e+002	3.432003e-001
7.318893e+002	3.431727e-001
7.328536e+002	3.447521e-001
7.338179e+002	3.477297e-001
7.347822e+002	3.497135e-001
7.357465e+002	3.497529e-001
7.367108e+002	3.509621e-001
7.376750e+002	3.527362e-001
7.386393e+002	3.533776e-001
7.396036e+002	3.531278e-001
7.405679e+002	3.534508e-001
7.415322e+002	3.542334e-001
7.424965e+002	3.538063e-001
7.434607e+002	3.536329e-001
7.444250e+002	3.535808e-001
7.453893e+002	3.527510e-001
7.463536e+002	3.522150e-001
7.473179e+002	3.519466e-001
7.482821e+002	3.512246e-001
7.492464e+002	3.504826e-001
7.502107e+002	3.499672e-001
7.511750e+002	3.480323e-001
7.521393e+002	3.468274e-001
7.531035e+002	3.466561e-001
7.540678e+002	3.458275e-001
7.550321e+002	3.440793e-001
7.559964e+002	3.425843e-001
7.569606e+002	3.408055e-001
7.579249e+002	3.385666e-001
7.588892e+002	3.372355e-001
7.598535e+002	3.357642e-001
7.608178e+002	3.334621e-001
7.617820e+002	3.323871e-001
7.627463e+002	3.309814e-001
7.637106e+002	3.290802e-001
7.646749e+002	3.274619e-001
7.656392e+002	3.265951e-001
7.666035e+002	3.258112e-001
7.675677e+002	3.245532e-001
7.685320e+002	3.226868e-001
7.694963e+002	3.211565e-001
7.704606e+002	3.199812e-001
7.714249e+002	3.200625e-001
7.723892e+002	3.201777e-001
7.733535e+002	3.192079e-001
7.743177e+002	3.182693e-001
7.752820e+002	3.182283e-001
7.762463e+002	3.172187e-001
7.772106e+002	3.161792e-001
7.781749e+002	3.162060e-001
7.791391e+002	3.159507e-001
7.801034e+002	3.150694e-001
7.810677e+002	3.153811e-001
7.820320e+002	3.154169e-001
7.829963e+002	3.150059e-001
7.839605e+002	3.159808e-001
7.849248e+002	3.168746e-001
7.858891e+002	3.177082e-001
7.868534e+002	3.191477e-001
7.878176e+002	3.206240e-001
7.887819e+002	3.215543e-001
7.897462e+002	3.219302e-001
7.907105e+002	3.232828e-001
7.916748e+002	3.256201e-001
7.926390e+002	3.278259e-001
7.936033e+002	3.293912e-001
7.945676e+002	3.301557e-001
7.955319e+002	3.313223e-001
7.964962e+002	3.331771e-001
7.974604e+002	3.342416e-001
7.984247e+002	3.352351e-001
7.993890e+002	3.357769e-001
8.003533e+002	3.373984e-001
8.013176e+002	3.384985e-001
8.022819e+002	3.392279e-001
8.032462e+002	3.399231e-001
8.042104e+002	3.403537e-001
8.051747e+002	3.402339e-001
8.061390e+002	3.391477e-001
8.071033e+002	3.383620e-001
8.080676e+002	3.375268e-001
8.090319e+002	3.360182e-001
8.099961e+002	3.350532e-001
8.109604e+002	3.337668e-001
8.119247e+002	3.315827e-001
8.128890e+002	3.295506e-001
8.138533e+002	3.270476e-001
8.148175e+002	3.248684e-001
8.157818e+002	3.236335e-001
8.167461e+002	3.208691e-001
8.177104e+002	3.174585e-001
8.186746e+002	3.154435e-001
8.196389e+002	3.133374e-001
8.206032e+002	3.107878e-001
8.215675e+002	3.080455e-001
8.225318e+002	3.055175e-001
8.234960e+002	3.031386e-001
8.244603e+002	3.011400e-001
8.254246e+002	2.994769e-001
8.263889e+002	2.980082e-001
8.273532e+002	2.960221e-001
8.283174e+002	2.943047e-001
8.292817e+002	2.929876e-001
8.302460e+002	2.908233e-001
8.312103e+002	2.892313e-001
8.321746e+002	2.882583e-001
8.331389e+002	2.870766e-001
8.341031e+002	2.860662e-001
8.350674e+002	2.848604e-001
8.360317e+002	2.829366e-001
8.369960e+002	2.808333e-001
8.379603e+002	2.782212e-001
8.389246e+002	2.761633e-001
8.398889e+002	2.744837e-001
8.408531e+002	2.726355e-001
8.418174e+002	2.709825e-001
8.427817e+002	2.684833e-001
8.437460e+002	2.658818e-001
8.447103e+002	2.643400e-001
8.456745e+002	2.632750e-001
8.466388e+002	2.617810e-001
8.476031e+002	2.597360e-001
8.485674e+002	2.575609e-001
8.495317e+002	2.555446e-001
8.504959e+002	2.543298e-001
8.514602e+002	2.539118e-001
8.524245e+002	2.532952e-001
8.533888e+002	2.524874e-001
8.543530e+002	2.519583e-001
8.553173e+002	2.513382e-001
8.562816e+002	2.506913e-001
8.572459e+002	2.503124e-001
8.582102e+002	2.511863e-001
8.591744e+002	2.518746e-001
8.601387e+002	2.520695e-001
8.611030e+002	2.520623e-001
8.620673e+002	2.514902e-001
8.630316e+002	2.506966e-001
8.639958e+002	2.506948e-001
8.649601e+002	2.508199e-001
8.659244e+002	2.507887e-001
8.668887e+002	2.507509e-001
8.678530e+002	2.509620e-001
8.688173e+002	2.503020e-001
8.697816e+002	2.494417e-001
8.707458e+002	2.483174e-001
8.717101e+002	2.479403e-001
8.726744e+002	2.479279e-001
8.736387e+002	2.481576e-001
8.746030e+002	2.481943e-001
8.755673e+002	2.479503e-001
8.765315e+002	2.482180e-001
8.774958e+002	2.486337e-001
8.784601e+002	2.478768e-001
8.794244e+002	2.475709e-001
8.803887e+002	2.482952e-001
8.813529e+002	2.487489e-001
8.823172e+002	2.479479e-001
8.832815e+002	2.467918e-001
8.842458e+002	2.469291e-001
8.852100e+002	2.468319e-001
8.861743e+002	2.460332e-001
8.871386e+002	2.458288e-001
8.881029e+002	2.455673e-001
8.890672e+002	2.446268e-001
8.900314e+002	2.433942e-001
8.909957e+002	2.432799e-001
8.919600e+002	2.430205e-001
8.929243e+002	2.428140e-001
8.938885e+002	2.426688e-001
8.948528e+002	2.419918e-001
8.958171e+002	2.407628e-001
8.967814e+002	2.405316e-001
8.977457e+002	2.400654e-001
8.987100e+002	2.391122e-001
8.996743e+002	2.392219e-001
9.006385e+002	2.394885e-001
9.016028e+002	2.388862e-001
9.025671e+002	2.388202e-001
9.035314e+002	2.391164e-001
9.044957e+002	2.391530e-001
9.054600e+002	2.389096e-001
9.064243e+002	2.390356e-001
9.073885e+002	2.392909e-001
9.083528e+002	2.396545e-001
9.093171e+002	2.398416e-001
9.102814e+002	2.392419e-001
9.112457e+002	2.395964e-001
9.122099e+002	2.404884e-001
9.131742e+002	2.405421e-001
9.141385e+002	2.409344e-001
9.151028e+002	2.414339e-001
9.160670e+002	2.420296e-001
9.170313e+002	2.419689e-001
9.179956e+002	2.424887e-001
9.189599e+002	2.438461e-001
9.199242e+002	2.448233e-001
9.208884e+002	2.454014e-001
9.218527e+002	2.463747e-001
9.228170e+002	2.475170e-001
9.237813e+002	2.484064e-001
9.247456e+002	2.494823e-001
9.257098e+002	2.508557e-001
9.266741e+002	2.525358e-001
9.276384e+002	2.549979e-001
9.286027e+002	2.569486e-001
9.295670e+002	2.593504e-001
9.305313e+002	2.616879e-001
9.314955e+002	2.646632e-001
9.324598e+002	2.681584e-001
9.334241e+002	2.713903e-001
9.343884e+002	2.744277e-001
9.353527e+002	2.785714e-001
9.363170e+002	2.835107e-001
9.372813e+002	2.888284e-001
9.382455e+002	2.945889e-001
9.392098e+002	3.008971e-001
9.401741e+002	3.068585e-001
9.411384e+002	3.135403e-001
9.421027e+002	3.200631e-001
9.430669e+002	3.260772e-001
9.440312e+002	3.319782e-001
9.449955e+002	3.383089e-001
9.459598e+002	3.445039e-001
9.469241e+002	3.507199e-001
9.478883e+002	3.568533e-001
9.488526e+002	3.627738e-001
9.498169e+002	3.673960e-001
9.507812e+002	3.720044e-001
9.517454e+002	3.751222e-001
9.527097e+002	3.751353e-001
9.536740e+002	3.719698e-001
9.546383e+002	3.663328e-001
9.556026e+002	3.582798e-001
9.565668e+002	3.474638e-001
9.575311e+002	3.348663e-001
9.584954e+002	3.218201e-001
9.594597e+002	3.088382e-001
9.604240e+002	2.965483e-001
9.613882e+002	2.852249e-001
9.623525e+002	2.768675e-001
9.633168e+002	2.707026e-001
9.642811e+002	2.669460e-001
9.652454e+002	2.657315e-001
9.662097e+002	2.658689e-001
9.671740e+002	2.670133e-001
9.681382e+002	2.692694e-001
9.691025e+002	2.708475e-001
9.700668e+002	2.722932e-001
9.710311e+002	2.730652e-001
9.719954e+002	2.729871e-001
9.729597e+002	2.721841e-001
9.739239e+002	2.708366e-001
9.748882e+002	2.687816e-001
9.758525e+002	2.664240e-001
9.768168e+002	2.635183e-001
9.777811e+002	2.594733e-001
9.787453e+002	2.550777e-001
9.797096e+002	2.512010e-001
9.806739e+002	2.478545e-001
9.816382e+002	2.447304e-001
9.826024e+002	2.418735e-001
9.835667e+002	2.400643e-001
9.845310e+002	2.388021e-001
9.854953e+002	2.384145e-001
9.864596e+002	2.383192e-001
9.874238e+002	2.387476e-001
9.883881e+002	2.403832e-001
9.893524e+002	2.419102e-001
9.903167e+002	2.443950e-001
9.912810e+002	2.479770e-001
9.922452e+002	2.520918e-001
9.932095e+002	2.560696e-001
9.941738e+002	2.596636e-001
9.951381e+002	2.634733e-001
9.961024e+002	2.665899e-001
9.970667e+002	2.690411e-001
9.980309e+002	2.698261e-001
9.989952e+002	2.700189e-001
9.999595e+002	2.693882e-001
1.000924e+003	2.676826e-001
1.001888e+003	2.654384e-001
1.002852e+003	2.626664e-001
1.003817e+003	2.600159e-001
1.004781e+003	2.572418e-001
1.005745e+003	2.542393e-001
1.006709e+003	2.519126e-001
1.007674e+003	2.495578e-001
1.008638e+003	2.471753e-001
1.009602e+003	2.454350e-001
1.010567e+003	2.452739e-001
1.011531e+003	2.451990e-001
1.012495e+003	2.444722e-001
1.013459e+003	2.442316e-001
1.014424e+003	2.456073e-001
1.015388e+003	2.465249e-001
1.016352e+003	2.471924e-001
1.017317e+003	2.487424e-001
1.018281e+003	2.499726e-001
1.019245e+003	2.502154e-001
1.020209e+003	2.499016e-001
1.021174e+003	2.500750e-001
1.022138e+003	2.502969e-001
1.023102e+003	2.500678e-001
1.024067e+003	2.502363e-001
1.025031e+003	2.505717e-001
1.025995e+003	2.506365e-001
1.026959e+003	2.500817e-001
1.027924e+003	2.504045e-001
1.028888e+003	2.522714e-001
1.029852e+003	2.536286e-001
1.030817e+003	2.545022e-001
1.031781e+003	2.558162e-001
1.032745e+003	2.575963e-001
1.033709e+003	2.592299e-001
1.034674e+003	2.611932e-001
1.035638e+003	2.631930e-001
1.036602e+003	2.651232e-001
1.037567e+003	2.669325e-001
1.038531e+003	2.688862e-001
1.039495e+003	2.703536e-001
1.040459e+003	2.714969e-001
1.041424e+003	2.736785e-001
1.042388e+003	2.761025e-001
1.043352e+003	2.778097e-001
1.044316e+003	2.789844e-001
1.045281e+003	2.814499e-001
1.046245e+003	2.841867e-001
1.047209e+003	2.879324e-001
1.048174e+003	2.927364e-001
1.049138e+003	2.972527e-001
1.050102e+003	3.020776e-001
1.051066e+003	3.068646e-001
1.052031e+003	3.126819e-001
1.052995e+003	3.200909e-001
1.053959e+003	3.273290e-001
1.054924e+003	3.342712e-001
1.055888e+003	3.403719e-001
1.056852e+003	3.465832e-001
1.057816e+003	3.530319e-001
1.058781e+003	3.594683e-001
1.059745e+003	3.640365e-001
1.060709e+003	3.665273e-001
1.061673e+003	3.678754e-001
1.062638e+003	3.675413e-001
1.063602e+003	3.661746e-001
1.064566e+003	3.642215e-001
1.065531e+003	3.604749e-001
1.066495e+003	3.570189e-001
1.067459e+003	3.538868e-001
1.068423e+003	3.512725e-001
1.069388e+003	3.485783e-001
1.070352e+003	3.470757e-001
1.071316e+003	3.464552e-001
1.072281e+003	3.461807e-001
1.073245e+003	3.479429e-001
1.074209e+003	3.508010e-001
1.075173e+003	3.529216e-001
1.076138e+003	3.549263e-001
1.077102e+003	3.561263e-001
1.078066e+003	3.571908e-001
1.079031e+003	3.573700e-001
1.079995e+003	3.567772e-001
1.080959e+003	3.549847e-001
1.081923e+003	3.515367e-001
1.082888e+003	3.480363e-001
1.083852e+003	3.446128e-001
1.084816e+003	3.408852e-001
1.085781e+003	3.376524e-001
1.086745e+003	3.347735e-001
1.087709e+003	3.313253e-001
1.088673e+003	3.283735e-001
1.089638e+003	3.257975e-001
1.090602e+003	3.227136e-001
1.091566e+003	3.202376e-001
1.092531e+003	3.172968e-001
1.093495e+003	3.138306e-001
1.094459e+003	3.107190e-001
1.095423e+003	3.075441e-001
1.096388e+003	3.041066e-001
1.097352e+003	3.012464e-001
1.098316e+003	2.976840e-001
1.099281e+003	2.938360e-001
1.100245e+003	2.902128e-001
1.101209e+003	2.872876e-001
1.102173e+003	2.858624e-001
1.103138e+003	2.847569e-001
1.104102e+003	2.829268e-001
1.105066e+003	2.820193e-001
1.106030e+003	2.817101e-001
1.106995e+003	2.820724e-001
1.107959e+003	2.827981e-001
1.108923e+003	2.829190e-001
1.109888e+003	2.835327e-001
1.110852e+003	2.847525e-001
1.111816e+003	2.858808e-001
1.112780e+003	2.872002e-001
1.113745e+003	2.891070e-001
1.114709e+003	2.916467e-001
1.115673e+003	2.944629e-001
1.116638e+003	2.971368e-001
1.117602e+003	2.999246e-001
1.118566e+003	3.030505e-001
1.119530e+003	3.061260e-001
1.120495e+003	3.091673e-001
1.121459e+003	3.118190e-001
1.122423e+003	3.145307e-001
1.123387e+003	3.169052e-001
1.124352e+003	3.184533e-001
1.125316e+003	3.198149e-001
1.126280e+003	3.213032e-001
1.127245e+003	3.223775e-001
1.128209e+003	3.235467e-001
1.129173e+003	3.242643e-001
1.130137e+003	3.252503e-001
1.131102e+003	3.265378e-001
1.132066e+003	3.276586e-001
1.133030e+003	3.283964e-001
1.133995e+003	3.294707e-001
1.134959e+003	3.304842e-001
1.135923e+003	3.317088e-001
1.136887e+003	3.335233e-001
1.137852e+003	3.357938e-001
1.138816e+003	3.384447e-001
1.139780e+003	3.412746e-001
1.140745e+003	3.437032e-001
1.141709e+003	3.466668e-001
1.142673e+003	3.502583e-001
1.143637e+003	3.552329e-001
1.144602e+003	3.599287e-001
1.145566e+003	3.640652e-001
1.146530e+003	3.690467e-001
1.147495e+003	3.750768e-001
1.148459e+003	3.817143e-001
1.149423e+003	3.886975e-001
1.150387e+003	3.953462e-001
1.151352e+003	4.028383e-001
1.152316e+003	4.106728e-001
1.153280e+003	4.177525e-001
1.154245e+003	4.244401e-001
1.155209e+003	4.303624e-001
1.156173e+003	4.348099e-001
1.157137e+003	4.383820e-001
1.158102e+003	4.414547e-001
1.159066e+003	4.432582e-001
1.160030e+003	4.442321e-001
1.160995e+003	4.453966e-001
1.161959e+003	4.467612e-001
1.162923e+003	4.475642e-001
1.163887e+003	4.488743e-001
1.164852e+003	4.507933e-001
1.165816e+003	4.518942e-001
1.166780e+003	4.528883e-001
1.167744e+003	4.545398e-001
1.168709e+003	4.553857e-001
1.169673e+003	4.543476e-001
1.170637e+003	4.531730e-001
1.171602e+003	4.511395e-001
1.172566e+003	4.491287e-001
1.173530e+003	4.478399e-001
1.174494e+003	4.468235e-001
1.175459e+003	4.461718e-001
1.176423e+003	4.471729e-001
1.177387e+003	4.489127e-001
1.178352e+003	4.511167e-001
1.179316e+003	4.528490e-001
1.180280e+003	4.549736e-001
1.181244e+003	4.557574e-001
1.182209e+003	4.556103e-001
1.183173e+003	4.551526e-001
1.184137e+003	4.534428e-001
1.185101e+003	4.494892e-001
1.186066e+003	4.451065e-001
1.187030e+003	4.410414e-001
1.187994e+003	4.368094e-001
1.188959e+003	4.317885e-001
1.189923e+003	4.269682e-001
1.190887e+003	4.223451e-001
1.191851e+003	4.187294e-001
1.192816e+003	4.157116e-001
1.193780e+003	4.128227e-001
1.194744e+003	4.101397e-001
1.195709e+003	4.081138e-001
1.196673e+003	4.057012e-001
1.197637e+003	4.032632e-001
1.198601e+003	4.004119e-001
1.199566e+003	3.970537e-001
1.200530e+003	3.931313e-001
1.201494e+003	3.882908e-001
1.202458e+003	3.829783e-001
1.203423e+003	3.780402e-001
1.204387e+003	3.727208e-001
1.205351e+003	3.677000e-001
1.206316e+003	3.638616e-001
1.207280e+003	3.607165e-001
1.208244e+003	3.587996e-001
1.209208e+003	3.584033e-001
1.210173e+003	3.589204e-001
1.211137e+003	3.610401e-001
1.212101e+003	3.641070e-001
1.213066e+003	3.694388e-001
1.214030e+003	3.761956e-001
1.214994e+003	3.837599e-001
1.215958e+003	3.920562e-001
1.216923e+003	4.008948e-001
1.217887e+003	4.107912e-001
1.218851e+003	4.218633e-001
1.219816e+003	4.327730e-001
1.220780e+003	4.431103e-001
1.221744e+003	4.530156e-001
1.222708e+003	4.626113e-001
1.223673e+003	4.710287e-001
1.224637e+003	4.782702e-001
1.225601e+003	4.841912e-001
1.226566e+003	4.891264e-001
1.227530e+003	4.926036e-001
1.228494e+003	4.944454e-001
1.229458e+003	4.953324e-001
1.230423e+003	4.956239e-001
1.231387e+003	4.949421e-001
1.232351e+003	4.941479e-001
1.233316e+003	4.928018e-001
1.234280e+003	4.910511e-001
1.235244e+003	4.888773e-001
1.236208e+003	4.863463e-001
1.237173e+003	4.828365e-001
1.238137e+003	4.787626e-001
1.239101e+003	4.739695e-001
1.240066e+003	4.683048e-001
1.241030e+003	4.617159e-001
1.241994e+003	4.548921e-001
1.242958e+003	4.482200e-001
1.243923e+003	4.410026e-001
1.244887e+003	4.331026e-001
1.245851e+003	4.256241e-001
1.246815e+003	4.183031e-001
1.247780e+003	4.115759e-001
1.248744e+003	4.048773e-001
1.249708e+003	3.983864e-001
1.250673e+003	3.924859e-001
1.251637e+003	3.871289e-001
1.252601e+003	3.817435e-001
1.253565e+003	3.771127e-001
1.254530e+003	3.718259e-001
1.255494e+003	3.663602e-001
1.256458e+003	3.609533e-001
1.257423e+003	3.559081e-001
1.258387e+003	3.511411e-001
1.259351e+003	3.476589e-001
1.260315e+003	3.450318e-001
1.261280e+003	3.427821e-001
1.262244e+003	3.412029e-001
1.263208e+003	3.408987e-001
1.264172e+003	3.413630e-001
1.265137e+003	3.430426e-001
1.266101e+003	3.455562e-001
1.267065e+003	3.490451e-001
1.268030e+003	3.537742e-001
1.268994e+003	3.586033e-001
1.269958e+003	3.637820e-001
1.270922e+003	3.697403e-001
1.271887e+003	3.748412e-001
1.272851e+003	3.797318e-001
1.273815e+003	3.840180e-001
1.274780e+003	3.876921e-001
1.275744e+003	3.910300e-001
1.276708e+003	3.944785e-001
1.277672e+003	3.976808e-001
1.278637e+003	4.008680e-001
1.279601e+003	4.039274e-001
1.280565e+003	4.064581e-001
1.281530e+003	4.079820e-001
1.282494e+003	4.089756e-001
1.283458e+003	4.096348e-001
1.284422e+003	4.097017e-001
1.285387e+003	4.089719e-001
1.286351e+003	4.081195e-001
1.287315e+003	4.070029e-001
1.288280e+003	4.062566e-001
1.289244e+003	4.069843e-001
1.290208e+003	4.088055e-001
1.291172e+003	4.110918e-001
1.292137e+003	4.142381e-001
1.293101e+003	4.186008e-001
1.294065e+003	4.239150e-001
1.295030e+003	4.287132e-001
1.295994e+003	4.339099e-001
1.296958e+003	4.383936e-001
1.297922e+003	4.422241e-001
1.298887e+003	4.457013e-001
1.299851e+003	4.485731e-001
1.300815e+003	4.493522e-001
1.301780e+003	4.489825e-001
1.302744e+003	4.475350e-001
1.303708e+003	4.453398e-001
1.304672e+003	4.425554e-001
1.305637e+003	4.397578e-001
1.306601e+003	4.371513e-001
1.307565e+003	4.341515e-001
1.308529e+003	4.313517e-001
1.309494e+003	4.298363e-001
1.310458e+003	4.282748e-001
1.311422e+003	4.276168e-001
1.312387e+003	4.271417e-001
1.313351e+003	4.275642e-001
1.314315e+003	4.295963e-001
1.315279e+003	4.333523e-001
1.316244e+003	4.376724e-001
1.317208e+003	4.427684e-001
1.318172e+003	4.487852e-001
1.319137e+003	4.546696e-001
1.320101e+003	4.613741e-001
1.321065e+003	4.699106e-001
1.322029e+003	4.792910e-001
1.322994e+003	4.883721e-001
1.323958e+003	4.977102e-001
1.324922e+003	5.079557e-001
1.325886e+003	5.182510e-001
1.326851e+003	5.297650e-001
1.327815e+003	5.414796e-001
1.328779e+003	5.526419e-001
1.329744e+003	5.632861e-001
1.330708e+003	5.746167e-001
1.331672e+003	5.848976e-001
1.332636e+003	5.939689e-001
1.333601e+003	6.026139e-001
1.334565e+003	6.115776e-001
1.335529e+003	6.207150e-001
1.336494e+003	6.275064e-001
1.337458e+003	6.331665e-001
1.338422e+003	6.375542e-001
1.339386e+003	6.406273e-001
1.340351e+003	6.420563e-001
1.341315e+003	6.439546e-001
1.342279e+003	6.467140e-001
1.343244e+003	6.468678e-001
1.344208e+003	6.466524e-001
1.345172e+003	6.446944e-001
1.346136e+003	6.424430e-001
1.347101e+003	6.390640e-001
1.348065e+003	6.366507e-001
1.349029e+003	6.325775e-001
1.349994e+003	6.289985e-001
1.350958e+003	6.261445e-001
1.351922e+003	6.242626e-001
1.352886e+003	6.217332e-001
1.353851e+003	6.207922e-001
1.354815e+003	6.194651e-001
1.355779e+003	6.201147e-001
1.356744e+003	6.217762e-001
1.357708e+003	6.244407e-001
1.358672e+003	6.264791e-001
1.359636e+003	6.311297e-001
1.360601e+003	6.345995e-001
1.361565e+003	6.384542e-001
1.362529e+003	6.401157e-001
1.363494e+003	6.380079e-001
1.364458e+003	6.430219e-001
1.365422e+003	6.444022e-001
1.366386e+003	6.428033e-001
1.367351e+003	6.412503e-001
1.368315e+003	6.350393e-001
1.369279e+003	6.260757e-001
1.370243e+003	6.188114e-001
1.371208e+003	6.096630e-001
1.372172e+003	6.010312e-001
1.373136e+003	5.908938e-001
1.374101e+003	5.754727e-001
1.375065e+003	5.635141e-001
1.376029e+003	5.569748e-001
1.376993e+003	5.510842e-001
1.377958e+003	5.419827e-001
1.378922e+003	5.348927e-001
1.379886e+003	5.290503e-001
1.380851e+003	5.237492e-001
1.381815e+003	5.189435e-001
1.382779e+003	5.148278e-001
1.383743e+003	5.106520e-001
1.384708e+003	5.075929e-001
1.385672e+003	5.071394e-001
1.386636e+003	5.064398e-001
1.387601e+003	5.001550e-001
1.388565e+003	5.019616e-001
1.389529e+003	5.064154e-001
1.390493e+003	5.100016e-001
1.391458e+003	5.148811e-001
1.392422e+003	5.233883e-001
1.393386e+003	5.344045e-001
1.394350e+003	5.399460e-001
1.395315e+003	5.472452e-001
1.396279e+003	5.607377e-001
1.397243e+003	5.736982e-001
1.398208e+003	5.841165e-001
1.399172e+003	5.868367e-001
1.400136e+003	5.928263e-001
1.401100e+003	5.998716e-001
1.402065e+003	6.020213e-001
1.403029e+003	6.013123e-001
1.403993e+003	5.989425e-001
1.404958e+003	5.885990e-001
1.405922e+003	5.822492e-001
1.406886e+003	5.793647e-001
1.407850e+003	5.754598e-001
1.408815e+003	5.733786e-001
1.409779e+003	5.723276e-001
1.410743e+003	5.718370e-001
1.411708e+003	5.719784e-001
1.412672e+003	5.748086e-001
1.413636e+003	5.774649e-001
1.414600e+003	5.797578e-001
1.415565e+003	5.811554e-001
1.416529e+003	5.800382e-001
1.417493e+003	5.796642e-001
1.418458e+003	5.816506e-001
1.419422e+003	5.605375e-001
1.420386e+003	5.600396e-001
1.421350e+003	5.626558e-001
1.422315e+003	5.608619e-001
1.423279e+003	5.533466e-001
1.424243e+003	5.408059e-001
1.425208e+003	5.369577e-001
1.426172e+003	5.315470e-001
1.427136e+003	5.256138e-001
1.428100e+003	5.201983e-001
1.429065e+003	5.161493e-001
1.430029e+003	5.057768e-001
1.430993e+003	5.016180e-001
1.431957e+003	5.009429e-001
1.432922e+003	4.993716e-001
1.433886e+003	4.996893e-001
1.434850e+003	5.049191e-001
1.435815e+003	5.112786e-001
1.436779e+003	5.030121e-001
1.437743e+003	5.084143e-001
1.438707e+003	5.183630e-001
1.439672e+003	5.240669e-001
1.440636e+003	5.303403e-001
1.441600e+003	5.353261e-001
1.442565e+003	5.393808e-001
1.443529e+003	5.418442e-001
1.444493e+003	5.437940e-001
1.445457e+003	5.440247e-001
1.446422e+003	5.464008e-001
1.447386e+003	5.437353e-001
1.448350e+003	5.338393e-001
1.449315e+003	5.315703e-001
1.450279e+003	5.291440e-001
1.451243e+003	5.243469e-001
1.452207e+003	5.142703e-001
1.453172e+003	5.081955e-001
1.454136e+003	5.034420e-001
1.455100e+003	4.971886e-001
1.456064e+003	4.889295e-001
1.457029e+003	4.616568e-001
1.457993e+003	4.558906e-001
1.458957e+003	4.476171e-001
1.459922e+003	4.435029e-001
1.460886e+003	4.401193e-001
1.461850e+003	4.329169e-001
1.462814e+003	4.261689e-001
1.463779e+003	4.223095e-001
1.464743e+003	4.081769e-001
1.465707e+003	3.995983e-001
1.466672e+003	3.998398e-001
1.467636e+003	3.958529e-001
1.468600e+003	3.929375e-001
1.469564e+003	3.922555e-001
1.470529e+003	3.951412e-001
1.471493e+003	3.935706e-001
1.472457e+003	3.877970e-001
1.473422e+003	3.848423e-001
1.474386e+003	3.914008e-001
1.475350e+003	3.995940e-001
1.476314e+003	3.992014e-001
1.477279e+003	4.066634e-001
1.478243e+003	4.159105e-001
1.479207e+003	4.223268e-001
1.480172e+003	4.285615e-001
1.481136e+003	4.317545e-001
1.482100e+003	4.349836e-001
1.483064e+003	4.370808e-001
1.484029e+003	4.377559e-001
1.484993e+003	4.382316e-001
1.485957e+003	4.383595e-001
1.486922e+003	4.313067e-001
1.487886e+003	4.261039e-001
1.488850e+003	4.262717e-001
1.489814e+003	4.151405e-001
1.490779e+003	4.017282e-001
1.491743e+003	4.004517e-001
1.492707e+003	3.983069e-001
1.493672e+003	3.921178e-001
1.494636e+003	3.894434e-001
1.495600e+003	3.815554e-001
1.496564e+003	3.647383e-001
1.497529e+003	3.669319e-001
1.498493e+003	3.586432e-001
1.499457e+003	3.499197e-001
1.500421e+003	3.521154e-001
1.501386e+003	3.488204e-001
1.502350e+003	3.456961e-001
1.503314e+003	3.463626e-001
1.504279e+003	3.511621e-001
1.505243e+003	3.538657e-001
1.506207e+003	3.454214e-001
1.507171e+003	3.345088e-001
1.508136e+003	3.414640e-001
1.509100e+003	3.479237e-001
1.510064e+003	3.520902e-001
1.511029e+003	3.589348e-001
1.511993e+003	3.599955e-001
1.512957e+003	3.625259e-001
1.513921e+003	3.706521e-001
1.514886e+003	3.742715e-001
1.515850e+003	3.808603e-001
1.516814e+003	3.783469e-001
1.517778e+003	3.779278e-001
1.518743e+003	3.894876e-001
1.519707e+003	3.985300e-001
1.520671e+003	3.969134e-001
1.521636e+003	3.947367e-001
1.522600e+003	3.959867e-001
1.523564e+003	4.074776e-001
1.524528e+003	4.169708e-001
1.525493e+003	4.156529e-001
1.526457e+003	4.249257e-001
1.527421e+003	4.314737e-001
1.528386e+003	4.354669e-001
1.529350e+003	4.453410e-001
1.530314e+003	4.579659e-001
1.531278e+003	4.679650e-001
1.532243e+003	4.794802e-001
1.533207e+003	4.840868e-001
1.534171e+003	4.870067e-001
1.535135e+003	5.048513e-001
1.536100e+003	5.188229e-001
1.537064e+003	5.367802e-001
1.538028e+003	5.565620e-001
1.538993e+003	5.687643e-001
1.539957e+003	5.688353e-001
1.540921e+003	5.903199e-001
1.541885e+003	6.049407e-001
1.542850e+003	6.185673e-001
1.543814e+003	6.375993e-001
1.544778e+003	6.506272e-001
1.545743e+003	6.646508e-001
1.546707e+003	6.879231e-001
1.547671e+003	7.119833e-001
1.548635e+003	7.371796e-001
1.549600e+003	7.512932e-001
1.550564e+003	7.701865e-001
1.551528e+003	7.956824e-001
1.552493e+003	8.217795e-001
1.553457e+003	8.465075e-001
1.554421e+003	8.527681e-001
1.555385e+003	8.788121e-001
1.556350e+003	9.193048e-001
1.557314e+003	9.543978e-001
1.558278e+003	9.532834e-001
1.559243e+003	9.498487e-001
1.560207e+003	9.561390e-001
1.561171e+003	9.896149e-001
1.562135e+003	1.010279e+000
1.563100e+003	1.022377e+000
1.564064e+003	1.033516e+000
1.565028e+003	1.033154e+000
1.565993e+003	1.039739e+000
1.566957e+003	1.045296e+000
1.567921e+003	1.052128e+000
1.568885e+003	1.042684e+000
1.569850e+003	1.012467e+000
1.570814e+003	1.018226e+000
1.571778e+003	1.021224e+000
1.572743e+003	1.014056e+000
1.573707e+003	1.007964e+000
1.574671e+003	1.010122e+000
1.575635e+003	9.913445e-001
1.576600e+003	9.417095e-001
1.577564e+003	9.491734e-001
1.578528e+003	9.460451e-001
1.579492e+003	9.344973e-001
1.580457e+003	9.215931e-001
1.581421e+003	9.078537e-001
1.582385e+003	8.909227e-001
1.583350e+003	8.756455e-001
1.584314e+003	8.596063e-001
1.585278e+003	8.455091e-001
1.586242e+003	8.322092e-001
1.587207e+003	8.185601e-001
1.588171e+003	8.052041e-001
1.589135e+003	7.917157e-001
1.590100e+003	7.744496e-001
1.591064e+003	7.594173e-001
1.592028e+003	7.459245e-001
1.592992e+003	7.357427e-001
1.593957e+003	7.231113e-001
1.594921e+003	7.091625e-001
1.595885e+003	6.959491e-001
1.596849e+003	6.812853e-001
1.597814e+003	6.674883e-001
1.598778e+003	6.530418e-001
1.599742e+003	6.372042e-001
1.600707e+003	6.217393e-001
1.601671e+003	6.073583e-001
1.602635e+003	5.923009e-001
1.603599e+003	5.725605e-001
1.604564e+003	5.557543e-001
1.605528e+003	5.409445e-001
1.606492e+003	5.231603e-001
1.607457e+003	5.029956e-001
1.608421e+003	4.876233e-001
1.609385e+003	4.692476e-001
1.610349e+003	4.527569e-001
1.611314e+003	4.367070e-001
1.612278e+003	4.188766e-001
1.613242e+003	4.022219e-001
1.614207e+003	3.877417e-001
1.615171e+003	3.778069e-001
1.616135e+003	3.595616e-001
1.617099e+003	3.269740e-001
1.618064e+003	3.218924e-001
1.619028e+003	3.126130e-001
1.619992e+003	3.001208e-001
1.620957e+003	2.884750e-001
1.621921e+003	2.804420e-001
1.622885e+003	2.657442e-001
1.623849e+003	2.454188e-001
1.624814e+003	2.394158e-001
1.625778e+003	2.338784e-001
1.626742e+003	2.272691e-001
1.627707e+003	2.142916e-001
1.628671e+003	2.054421e-001
1.629635e+003	2.020463e-001
1.630599e+003	1.959092e-001
1.631564e+003	1.900726e-001
1.632528e+003	1.857885e-001
1.633492e+003	1.850205e-001
1.634457e+003	1.832408e-001
1.635421e+003	1.668159e-001
1.636385e+003	1.656762e-001
1.637349e+003	1.630354e-001
1.638314e+003	1.592632e-001
1.639278e+003	1.586541e-001
1.640242e+003	1.564318e-001
1.641206e+003	1.546084e-001
1.642171e+003	1.523494e-001
1.643135e+003	1.504561e-001
1.644099e+003	1.501472e-001
1.645064e+003	1.516991e-001
1.646028e+003	1.461207e-001
1.646992e+003	1.422556e-001
1.647956e+003	1.397214e-001
1.648921e+003	1.401361e-001
1.649885e+003	1.410985e-001
1.650849e+003	1.444492e-001
1.651814e+003	1.495868e-001
1.652778e+003	1.431018e-001
1.653742e+003	1.293816e-001
1.654706e+003	1.303514e-001
1.655671e+003	1.322230e-001
1.656635e+003	1.331441e-001
1.657599e+003	1.329422e-001
1.658563e+003	1.327385e-001
1.659528e+003	1.323013e-001
1.660492e+003	1.321488e-001
1.661456e+003	1.332067e-001
1.662421e+003	1.304673e-001
1.663385e+003	1.262734e-001
1.664349e+003	1.276879e-001
1.665313e+003	1.279706e-001
1.666278e+003	1.283891e-001
1.667242e+003	1.298482e-001
1.668206e+003	1.310698e-001
1.669171e+003	1.233989e-001
1.670135e+003	1.238211e-001
1.671099e+003	1.245231e-001
1.672063e+003	1.234728e-001
1.673028e+003	1.254738e-001
1.673992e+003	1.278022e-001
1.674956e+003	1.228836e-001
1.675921e+003	1.189180e-001
1.676885e+003	1.216462e-001
1.677849e+003	1.222474e-001
1.678813e+003	1.223861e-001
1.679778e+003	1.212417e-001
1.680742e+003	1.203428e-001
1.681706e+003	1.225426e-001
1.682671e+003	1.247566e-001
1.683635e+003	1.239104e-001
1.684599e+003	1.129024e-001
1.685563e+003	1.141076e-001
1.686528e+003	1.174447e-001
1.687492e+003	1.185447e-001
1.688456e+003	1.186203e-001
1.689421e+003	1.176979e-001
1.690385e+003	1.160252e-001
1.691349e+003	1.160325e-001
1.692313e+003	1.162504e-001
1.693278e+003	1.169347e-001
1.694242e+003	1.194394e-001
1.695206e+003	1.182610e-001
1.696171e+003	1.104414e-001
1.697135e+003	1.139961e-001
1.698099e+003	1.167280e-001
1.699063e+003	1.200828e-001
1.700028e+003	1.117244e-001
1.700992e+003	1.066469e-001
1.701956e+003	1.114806e-001
1.702920e+003	1.147521e-001
1.703885e+003	1.144747e-001
1.704849e+003	1.138579e-001
1.705813e+003	1.137224e-001
1.706778e+003	1.105988e-001
1.707742e+003	1.114128e-001
1.708706e+003	1.126588e-001
1.709670e+003	1.123187e-001
1.710635e+003	1.114204e-001
1.711599e+003	1.121181e-001
1.712563e+003	1.129729e-001
1.713528e+003	1.142544e-001
1.714492e+003	1.128659e-001
1.715456e+003	1.118154e-001
1.716420e+003	1.140172e-001
1.717385e+003	1.113339e-001
1.718349e+003	1.065543e-001
1.719313e+003	1.096978e-001
1.720277e+003	1.114123e-001
1.721242e+003	1.111418e-001
1.722206e+003	1.119292e-001
1.723170e+003	1.114321e-001
1.724135e+003	1.104693e-001
1.725099e+003	1.111476e-001
1.726063e+003	1.112851e-001
1.727027e+003	1.111198e-001
1.727992e+003	1.122212e-001
1.728956e+003	1.125416e-001
1.729920e+003	1.102404e-001
1.730885e+003	1.113266e-001
1.731849e+003	1.141487e-001
1.732813e+003	1.156528e-001
1.733777e+003	1.097400e-001
1.734742e+003	1.047351e-001
1.735706e+003	1.095889e-001
1.736670e+003	1.113743e-001
1.737635e+003	1.110655e-001
1.738599e+003	1.133919e-001
1.739563e+003	1.114218e-001
1.740527e+003	1.092024e-001
1.741492e+003	1.117994e-001
1.742456e+003	1.122155e-001
1.743420e+003	1.103180e-001
1.744385e+003	1.118132e-001
1.745349e+003	1.130170e-001
1.746313e+003	1.126589e-001
1.747277e+003	1.130552e-001
1.748242e+003	1.120861e-001
1.749206e+003	1.119172e-001
1.750170e+003	1.143886e-001
1.751135e+003	1.105241e-001
1.752099e+003	1.104963e-001
1.753063e+003	1.126876e-001
1.754027e+003	1.126752e-001
1.754992e+003	1.134234e-001
1.755956e+003	1.135304e-001
1.756920e+003	1.114549e-001
1.757885e+003	1.121611e-001
1.758849e+003	1.129837e-001
1.759813e+003	1.137224e-001
1.760777e+003	1.146446e-001
1.761742e+003	1.112541e-001
1.762706e+003	1.110114e-001
1.763670e+003	1.128870e-001
1.764634e+003	1.133795e-001
1.765599e+003	1.132977e-001
1.766563e+003	1.150014e-001
1.767527e+003	1.148821e-001
1.768492e+003	1.125279e-001
1.769456e+003	1.152423e-001
1.770420e+003	1.169101e-001
1.771384e+003	1.157454e-001
1.772349e+003	1.117501e-001
1.773313e+003	1.116138e-001
1.774277e+003	1.147349e-001
1.775242e+003	1.142630e-001
1.776206e+003	1.131509e-001
1.777170e+003	1.137970e-001
1.778134e+003	1.148097e-001
1.779099e+003	1.154705e-001
1.780063e+003	1.152475e-001
1.781027e+003	1.148168e-001
1.781991e+003	1.152313e-001
1.782956e+003	1.157805e-001
1.783920e+003	1.167054e-001
1.784884e+003	1.151779e-001
1.785849e+003	1.152911e-001
1.786813e+003	1.159337e-001
1.787777e+003	1.165550e-001
1.788741e+003	1.170663e-001
1.789706e+003	1.185381e-001
1.790670e+003	1.188252e-001
1.791634e+003	1.185557e-001
1.792599e+003	1.147113e-001
1.793563e+003	1.151108e-001
1.794527e+003	1.172507e-001
1.795491e+003	1.171125e-001
1.796456e+003	1.167647e-001
1.797420e+003	1.176073e-001
1.798384e+003	1.187895e-001
1.799349e+003	1.176629e-001
1.800313e+003	1.177778e-001
1.801277e+003	1.185012e-001
1.802241e+003	1.170663e-001
1.803206e+003	1.169128e-001
1.804170e+003	1.174273e-001
1.805134e+003	1.184032e-001
1.806099e+003	1.192342e-001
1.807063e+003	1.193084e-001
1.808027e+003	1.187916e-001
1.808991e+003	1.193611e-001
1.809956e+003	1.193348e-001
1.810920e+003	1.181703e-001
1.811884e+003	1.189516e-001
1.812849e+003	1.197568e-001
1.813813e+003	1.198732e-001
1.814777e+003	1.197499e-001
1.815741e+003	1.198704e-001
1.816706e+003	1.194523e-001
1.817670e+003	1.194670e-001
1.818634e+003	1.202101e-001
1.819599e+003	1.211941e-001
1.820563e+003	1.223278e-001
1.821527e+003	1.226675e-001
1.822491e+003	1.220130e-001
1.823456e+003	1.226323e-001
1.824420e+003	1.220685e-001
1.825384e+003	1.198293e-001
1.826348e+003	1.215628e-001
1.827313e+003	1.228668e-001
1.828277e+003	1.248234e-001
1.829241e+003	1.240088e-001
1.830206e+003	1.210333e-001
1.831170e+003	1.226422e-001
1.832134e+003	1.236570e-001
1.833098e+003	1.235220e-001
1.834063e+003	1.234252e-001
1.835027e+003	1.235356e-001
1.835991e+003	1.248645e-001
1.836956e+003	1.250349e-001
1.837920e+003	1.247205e-001
1.838884e+003	1.251543e-001
1.839848e+003	1.255499e-001
1.840813e+003	1.258142e-001
1.841777e+003	1.260156e-001
1.842741e+003	1.286720e-001
1.843705e+003	1.266494e-001
1.844670e+003	1.216979e-001
1.845634e+003	1.243445e-001
1.846598e+003	1.267598e-001
1.847563e+003	1.270507e-001
1.848527e+003	1.270251e-001
1.849491e+003	1.286336e-001
1.850455e+003	1.280869e-001
1.851420e+003	1.274183e-001
1.852384e+003	1.274848e-001
1.853348e+003	1.273181e-001
1.854313e+003	1.271298e-001
1.855277e+003	1.278763e-001
1.856241e+003	1.282475e-001
1.857205e+003	1.289842e-001
1.858170e+003	1.287050e-001
1.859134e+003	1.280443e-001
1.860098e+003	1.281067e-001
1.861063e+003	1.280652e-001
1.862027e+003	1.278653e-001
1.862991e+003	1.287256e-001
1.863955e+003	1.288926e-001
1.864920e+003	1.296462e-001
1.865884e+003	1.302925e-001
1.866848e+003	1.307551e-001
1.867813e+003	1.313052e-001
1.868777e+003	1.305576e-001
1.869741e+003	1.287824e-001
1.870705e+003	1.295897e-001
1.871670e+003	1.300905e-001
1.872634e+003	1.298082e-001
1.873598e+003	1.301787e-001
1.874563e+003	1.316040e-001
1.875527e+003	1.306963e-001
1.876491e+003	1.306435e-001
1.877455e+003	1.307043e-001
1.878420e+003	1.309343e-001
1.879384e+003	1.318580e-001
1.880348e+003	1.319468e-001
1.881313e+003	1.318392e-001
1.882277e+003	1.316953e-001
1.883241e+003	1.312103e-001
1.884205e+003	1.308430e-001
1.885170e+003	1.304160e-001
1.886134e+003	1.309695e-001
1.887098e+003	1.325271e-001
1.888062e+003	1.332768e-001
1.889027e+003	1.319344e-001
1.889991e+003	1.313900e-001
1.890955e+003	1.316206e-001
1.891920e+003	1.310479e-001
1.892884e+003	1.309303e-001
1.893848e+003	1.309658e-001
1.894812e+003	1.313816e-001
1.895777e+003	1.319596e-001
1.896741e+003	1.328244e-001
1.897705e+003	1.333636e-001
1.898670e+003	1.325987e-001
1.899634e+003	1.304746e-001
1.900598e+003	1.309950e-001
1.901562e+003	1.328752e-001
1.902527e+003	1.335236e-001
1.903491e+003	1.342973e-001
1.904455e+003	1.347009e-001
1.905420e+003	1.343715e-001
1.906384e+003	1.331135e-001
1.907348e+003	1.317077e-001
1.908312e+003	1.329513e-001
1.909277e+003	1.339016e-001
1.910241e+003	1.328332e-001
1.911205e+003	1.323210e-001
1.912169e+003	1.317631e-001
1.913134e+003	1.319408e-001
1.914098e+003	1.325573e-001
1.915062e+003	1.343414e-001
1.916027e+003	1.353181e-001
1.916991e+003	1.357577e-001
1.917955e+003	1.344080e-001
1.918919e+003	1.337204e-001
1.919884e+003	1.338169e-001
1.920848e+003	1.325096e-001
1.921812e+003	1.325985e-001
1.922777e+003	1.327966e-001
1.923741e+003	1.332583e-001
1.924705e+003	1.347352e-001
1.925669e+003	1.346932e-001
1.926634e+003	1.351898e-001
1.927598e+003	1.349689e-001
1.928562e+003	1.344272e-001
1.929526e+003	1.345377e-001
1.930491e+003	1.343663e-001
1.931455e+003	1.341339e-001
1.932419e+003	1.355593e-001
1.933384e+003	1.372669e-001
1.934348e+003	1.365581e-001
1.935312e+003	1.362864e-001
1.936276e+003	1.366771e-001
1.937241e+003	1.344481e-001
1.938205e+003	1.336118e-001
1.939169e+003	1.358558e-001
1.940134e+003	1.369479e-001
1.941098e+003	1.376000e-001
1.942062e+003	1.335136e-001
1.943026e+003	1.321686e-001
1.943991e+003	1.349501e-001
1.944955e+003	1.353405e-001
1.945919e+003	1.378422e-001
1.946884e+003	1.387150e-001
1.947848e+003	1.372596e-001
1.948812e+003	1.350397e-001
1.949776e+003	1.352691e-001
1.950741e+003	1.331382e-001
1.951705e+003	1.314206e-001
1.952669e+003	1.344247e-001
1.953634e+003	1.383150e-001
1.954598e+003	1.372575e-001
1.955562e+003	1.358166e-001
1.956526e+003	1.368678e-001
1.957491e+003	1.389780e-001
1.958455e+003	1.395632e-001
1.959419e+003	1.391500e-001
1.960384e+003	1.375904e-001
1.961348e+003	1.387019e-001
1.962312e+003	1.347009e-001
1.963276e+003	1.355832e-001
1.964241e+003	1.413512e-001
1.965205e+003	1.388981e-001
1.966169e+003	1.384909e-001
1.967134e+003	1.404793e-001
1.968098e+003	1.396328e-001
1.969062e+003	1.387343e-001
1.970026e+003	1.371299e-001
1.970991e+003	1.398669e-001
1.971955e+003	1.389463e-001
1.972919e+003	1.353018e-001
1.973883e+003	1.354769e-001
1.974848e+003	1.418011e-001
1.975812e+003	1.437864e-001
1.976776e+003	1.465883e-001
1.977741e+003	1.424848e-001
1.978705e+003	1.416920e-001
1.979669e+003	1.536498e-001
1.980633e+003	1.548749e-001
1.981598e+003	1.484727e-001
1.982562e+003	1.468544e-001
1.983526e+003	1.467158e-001
1.984491e+003	1.445793e-001
1.985455e+003	1.433896e-001
1.986419e+003	1.441748e-001
1.987383e+003	1.428473e-001
1.988348e+003	1.482657e-001
1.989312e+003	1.492814e-001
1.990276e+003	1.507866e-001
1.991240e+003	1.548626e-001
1.992205e+003	1.508226e-001
1.993169e+003	1.491583e-001
1.994133e+003	1.494485e-001
1.995098e+003	1.477229e-001
1.996062e+003	1.464879e-001
1.997026e+003	1.429950e-001
1.997990e+003	1.413863e-001
1.998955e+003	1.444855e-001
1.999919e+003	1.469397e-001
2.000883e+003	1.448884e-001
2.001848e+003	1.437981e-001
2.002812e+003	1.442786e-001
2.003776e+003	1.387483e-001
2.004740e+003	1.357968e-001
2.005705e+003	1.376980e-001
2.006669e+003	1.443413e-001
2.007633e+003	1.501176e-001
2.008598e+003	1.538474e-001
2.009562e+003	1.578764e-001
2.010526e+003	1.569223e-001
2.011490e+003	1.553798e-001
2.012455e+003	1.542891e-001
2.013419e+003	1.519583e-001
2.014383e+003	1.451171e-001
2.015348e+003	1.435877e-001
2.016312e+003	1.442673e-001
2.017276e+003	1.453849e-001
2.018240e+003	1.473262e-001
2.019205e+003	1.506241e-001
2.020169e+003	1.489536e-001
2.021133e+003	1.468139e-001
2.022098e+003	1.470601e-001
2.023062e+003	1.535533e-001
2.024026e+003	1.567937e-001
2.024990e+003	1.586314e-001
2.025955e+003	1.582626e-001
2.026919e+003	1.572307e-001
2.027883e+003	1.595223e-001
2.028848e+003	1.631603e-001
2.029812e+003	1.574364e-001
2.030776e+003	1.542053e-001
2.031740e+003	1.570939e-001
2.032705e+003	1.537875e-001
2.033669e+003	1.545386e-001
2.034633e+003	1.606231e-001
2.035597e+003	1.632074e-001
2.036562e+003	1.638911e-001
2.037526e+003	1.634484e-001
2.038490e+003	1.609073e-001
2.039455e+003	1.590196e-001
2.040419e+003	1.588491e-001
2.041383e+003	1.594377e-001
2.042347e+003	1.660325e-001
2.043312e+003	1.691105e-001
2.044276e+003	1.665907e-001
2.045240e+003	1.668896e-001
2.046205e+003	1.656443e-001
2.047169e+003	1.660947e-001
2.048133e+003	1.710266e-001
2.049097e+003	1.723748e-001
2.050062e+003	1.759833e-001
2.051026e+003	1.749503e-001
2.051990e+003	1.696552e-001
2.052955e+003	1.689586e-001
2.053919e+003	1.702071e-001
2.054883e+003	1.717748e-001
2.055847e+003	1.776491e-001
2.056812e+003	1.804522e-001
2.057776e+003	1.776146e-001
2.058740e+003	1.782060e-001
2.059705e+003	1.818338e-001
2.060669e+003	1.814974e-001
2.061633e+003	1.816992e-001
2.062597e+003	1.838628e-001
2.063562e+003	1.844920e-001
2.064526e+003	1.815148e-001
2.065490e+003	1.840716e-001
2.066454e+003	1.860635e-001
2.067419e+003	1.866676e-001
2.068383e+003	1.905015e-001
2.069347e+003	1.927889e-001
2.070312e+003	1.956723e-001
2.071276e+003	1.976957e-001
2.072240e+003	1.969288e-001
2.073204e+003	1.975622e-001
2.074169e+003	1.971624e-001
2.075133e+003	1.973371e-001
2.076097e+003	1.967847e-001
2.077062e+003	1.986301e-001
2.078026e+003	2.020438e-001
2.078990e+003	2.019766e-001
2.079954e+003	2.015133e-001
2.080919e+003	2.035131e-001
2.081883e+003	2.053087e-001
2.082847e+003	2.058033e-001
2.083812e+003	2.062175e-001
2.084776e+003	2.087236e-001
2.085740e+003	2.113476e-001
2.086704e+003	2.143169e-001
2.087669e+003	2.173781e-001
2.088633e+003	2.193026e-001
2.089597e+003	2.198109e-001
2.090562e+003	2.211057e-001
2.091526e+003	2.233910e-001
2.092490e+003	2.257787e-001
2.093454e+003	2.271265e-001
2.094419e+003	2.287170e-001
2.095383e+003	2.310589e-001
2.096347e+003	2.352312e-001
2.097312e+003	2.358411e-001
2.098276e+003	2.389345e-001
2.099240e+003	2.445350e-001
2.100204e+003	2.465850e-001
2.101168e+003	2.462136e-001
2.102133e+003	2.472745e-001
2.103097e+003	2.506432e-001
2.104062e+003	2.556371e-001
2.105026e+003	2.587211e-001
2.105990e+003	2.624515e-001
2.106954e+003	2.655911e-001
2.107918e+003	2.693460e-001
2.108883e+003	2.708270e-001
2.109847e+003	2.739859e-001
2.110811e+003	2.773249e-001
2.111776e+003	2.831761e-001
2.112740e+003	2.881195e-001
2.113704e+003	2.905310e-001
2.114668e+003	2.926682e-001
2.115633e+003	2.951169e-001
2.116597e+003	2.968639e-001
2.117561e+003	3.030069e-001
2.118526e+003	3.065958e-001
2.119490e+003	3.111095e-001
2.120454e+003	3.158666e-001
2.121418e+003	3.220793e-001
2.122383e+003	3.255499e-001
2.123347e+003	3.292084e-001
2.124311e+003	3.356318e-001
2.125276e+003	3.438312e-001
2.126240e+003	3.489615e-001
2.127204e+003	3.569215e-001
2.128168e+003	3.652186e-001
2.129133e+003	3.736581e-001
2.130097e+003	3.816375e-001
2.131061e+003	3.944616e-001
2.132026e+003	4.065174e-001
2.132990e+003	4.158689e-001
2.133954e+003	4.268871e-001
2.134918e+003	4.420379e-001
2.135883e+003	4.515341e-001
2.136847e+003	4.649363e-001
2.137811e+003	4.830438e-001
2.138776e+003	5.068192e-001
2.139740e+003	5.199538e-001
2.140704e+003	5.333490e-001
2.141668e+003	5.582626e-001
2.142633e+003	5.906998e-001
2.143597e+003	6.160765e-001
2.144561e+003	6.448752e-001
2.145525e+003	6.635087e-001
2.146490e+003	6.845473e-001
2.147454e+003	7.032228e-001
2.148418e+003	7.448506e-001
2.149383e+003	7.584624e-001
2.150347e+003	7.619171e-001
2.151311e+003	7.820626e-001
2.152275e+003	7.990361e-001
2.153240e+003	7.940817e-001
2.154204e+003	8.227429e-001
2.155168e+003	8.078948e-001
2.156133e+003	8.025316e-001
2.157097e+003	7.760082e-001
2.158061e+003	7.711021e-001
2.159025e+003	7.911084e-001
2.159990e+003	7.948835e-001
2.160954e+003	7.582006e-001
2.161918e+003	7.446680e-001
2.162883e+003	7.252001e-001
2.163847e+003	7.205096e-001
2.164811e+003	6.945387e-001
2.165775e+003	6.799775e-001
2.166740e+003	6.548594e-001
2.167704e+003	6.285601e-001
2.168668e+003	6.082959e-001
2.169633e+003	5.982213e-001
2.170597e+003	5.698336e-001
2.171561e+003	5.536839e-001
2.172525e+003	5.323240e-001
2.173490e+003	5.104858e-001
2.174454e+003	4.791542e-001
2.175418e+003	4.590112e-001
2.176383e+003	4.328604e-001
2.177347e+003	4.106280e-001
2.178311e+003	3.928578e-001
2.179275e+003	3.797497e-001
2.180240e+003	3.588189e-001
2.181204e+003	3.437139e-001
2.182168e+003	3.278763e-001
2.183133e+003	3.092828e-001
2.184097e+003	2.971333e-001
2.185061e+003	2.875440e-001
2.186025e+003	2.700044e-001
2.186990e+003	2.574233e-001
2.187954e+003	2.400764e-001
2.188918e+003	2.293076e-001
2.189882e+003	2.182846e-001
2.190847e+003	2.099296e-001
2.191811e+003	2.009434e-001
2.192775e+003	1.930540e-001
2.193740e+003	1.857411e-001
2.194704e+003	1.809332e-001
2.195668e+003	1.763455e-001
2.196632e+003	1.684935e-001
2.197597e+003	1.622317e-001
2.198561e+003	1.580429e-001
2.199525e+003	1.567079e-001
2.200490e+003	1.549106e-001
2.201454e+003	1.527597e-001
2.202418e+003	1.495769e-001
2.203382e+003	1.464916e-001
2.204347e+003	1.425178e-001
2.205311e+003	1.420411e-001
2.206275e+003	1.421990e-001
2.207240e+003	1.425831e-001
2.208204e+003	1.426766e-001
2.209168e+003	1.380664e-001
2.210132e+003	1.332660e-001
2.211097e+003	1.329643e-001
2.212061e+003	1.352015e-001
2.213025e+003	1.382350e-001
2.213990e+003	1.402229e-001
2.214954e+003	1.374238e-001
2.215918e+003	1.351827e-001
2.216882e+003	1.343168e-001
2.217847e+003	1.333872e-001
2.218811e+003	1.324349e-001
2.219775e+003	1.325568e-001
2.220740e+003	1.325689e-001
2.221704e+003	1.332578e-001
2.222668e+003	1.326913e-001
2.223632e+003	1.298163e-001
2.224596e+003	1.289999e-001
2.225561e+003	1.294082e-001
2.226525e+003	1.318335e-001
2.227490e+003	1.306841e-001
2.228454e+003	1.274626e-001
2.229418e+003	1.272431e-001
2.230382e+003	1.281250e-001
2.231346e+003	1.309958e-001
2.232311e+003	1.362736e-001
2.233275e+003	1.355389e-001
2.234239e+003	1.334830e-001
2.235204e+003	1.323629e-001
2.236168e+003	1.298609e-001
2.237132e+003	1.298308e-001
2.238096e+003	1.311340e-001
2.239061e+003	1.328538e-001
2.240025e+003	1.337473e-001
2.240989e+003	1.326316e-001
2.241954e+003	1.303352e-001
2.242918e+003	1.311221e-001
2.243882e+003	1.316856e-001
2.244846e+003	1.303296e-001
2.245811e+003	1.292193e-001
2.246775e+003	1.317178e-001
2.247739e+003	1.350317e-001
2.248704e+003	1.337128e-001
2.249668e+003	1.333110e-001
2.250632e+003	1.314808e-001
2.251596e+003	1.307047e-001
2.252561e+003	1.323378e-001
2.253525e+003	1.315507e-001
2.254489e+003	1.293914e-001
2.255454e+003	1.286489e-001
2.256418e+003	1.315317e-001
2.257382e+003	1.332746e-001
2.258346e+003	1.325860e-001
2.259311e+003	1.328135e-001
2.260275e+003	1.317738e-001
2.261239e+003	1.313943e-001
2.262204e+003	1.315002e-001
2.263168e+003	1.312506e-001
2.264132e+003	1.319137e-001
2.265096e+003	1.340198e-001
2.266061e+003	1.345743e-001
2.267025e+003	1.345546e-001
2.267989e+003	1.346233e-001
2.268953e+003	1.344970e-001
2.269918e+003	1.346449e-001
2.270882e+003	1.351014e-001
2.271846e+003	1.353188e-001
2.272811e+003	1.356872e-001
2.273775e+003	1.361666e-001
2.274739e+003	1.380976e-001
2.275703e+003	1.389121e-001
2.276668e+003	1.392480e-001
2.277632e+003	1.395685e-001
2.278596e+003	1.404596e-001
2.279561e+003	1.411094e-001
2.280525e+003	1.397029e-001
2.281489e+003	1.406318e-001
2.282453e+003	1.425541e-001
2.283418e+003	1.434785e-001
2.284382e+003	1.450444e-001
2.285346e+003	1.460406e-001
2.286311e+003	1.467878e-001
2.287275e+003	1.466062e-001
2.288239e+003	1.474970e-001
2.289203e+003	1.460692e-001
2.290168e+003	1.458402e-001
2.291132e+003	1.464268e-001
2.292096e+003	1.469543e-001
2.293061e+003	1.474107e-001
2.294025e+003	1.477905e-001
2.294989e+003	1.483402e-001
2.295953e+003	1.477511e-001
2.296918e+003	1.464602e-001
2.297882e+003	1.461148e-001
2.298846e+003	1.470202e-001
2.299811e+003	1.472496e-001
2.300775e+003	1.485016e-001
2.301739e+003	1.493239e-001
2.302703e+003	1.487532e-001
2.303668e+003	1.489757e-001
2.304632e+003	1.484121e-001
2.305596e+003	1.489343e-001
2.306561e+003	1.482289e-001
2.307525e+003	1.494968e-001
2.308489e+003	1.491175e-001
2.309453e+003	1.496729e-001
2.310417e+003	1.494744e-001
2.311382e+003	1.490939e-001
2.312346e+003	1.498084e-001
2.313310e+003	1.491663e-001
2.314275e+003	1.494343e-001
2.315239e+003	1.491236e-001
2.316203e+003	1.496287e-001
2.317167e+003	1.502509e-001
2.318132e+003	1.528451e-001
2.319096e+003	1.522881e-001
2.320060e+003	1.535443e-001
2.321025e+003	1.543751e-001
2.321989e+003	1.550408e-001
2.322953e+003	1.529144e-001
2.323917e+003	1.544037e-001
2.324882e+003	1.539370e-001
2.325846e+003	1.535085e-001
2.326810e+003	1.508230e-001
2.327775e+003	1.510730e-001
[truncated: 1,734 more rows]
