# Supplementary material for: Introduction to Pharmaceutical Co-amorphous Systems Using a Green Co-milling Technique
Source: J Chem Educ. 2023 Mar 23;100(4):1627–32. doi: 10.1021/acs.jchemed.3c00036 (PMC10100544; doi:10.1021/acs.jchemed.3c00036)
Supplement: Supplementary file 4 — ed3c00036_si_004.zip [file ed3c00036_si_004.zip › FTIR/IR_milled_NPX.CSV]

4.001766e+002	1.793353e-001
4.011409e+002	1.741152e-001
4.021052e+002	1.675155e-001
4.030695e+002	1.667339e-001
4.040338e+002	1.774222e-001
4.049980e+002	1.748552e-001
4.059623e+002	1.554573e-001
4.069266e+002	1.375788e-001
4.078909e+002	1.352315e-001
4.088552e+002	1.433211e-001
4.098195e+002	1.540135e-001
4.107837e+002	1.576662e-001
4.117480e+002	1.506276e-001
4.127123e+002	1.505988e-001
4.136766e+002	1.580332e-001
4.146408e+002	1.616836e-001
4.156051e+002	1.618526e-001
4.165694e+002	1.715237e-001
4.175337e+002	1.921677e-001
4.184980e+002	2.242294e-001
4.194622e+002	2.274636e-001
4.204265e+002	2.218028e-001
4.213908e+002	2.251790e-001
4.223551e+002	2.284044e-001
4.233194e+002	2.347261e-001
4.242837e+002	2.353127e-001
4.252480e+002	2.207902e-001
4.262122e+002	1.994517e-001
4.271765e+002	1.835654e-001
4.281408e+002	1.740438e-001
4.291051e+002	1.627295e-001
4.300693e+002	1.480570e-001
4.310336e+002	1.365181e-001
4.319979e+002	1.354901e-001
4.329622e+002	1.361482e-001
4.339265e+002	1.306916e-001
4.348907e+002	1.225165e-001
4.358550e+002	1.204513e-001
4.368193e+002	1.231441e-001
4.377836e+002	1.229873e-001
4.387479e+002	1.205836e-001
4.397122e+002	1.190100e-001
4.406765e+002	1.195977e-001
4.416407e+002	1.200816e-001
4.426050e+002	1.184241e-001
4.435693e+002	1.161588e-001
4.445336e+002	1.149890e-001
4.454979e+002	1.193891e-001
4.464621e+002	1.206412e-001
4.474264e+002	1.174146e-001
4.483907e+002	1.178764e-001
4.493550e+002	1.171919e-001
4.503192e+002	1.132797e-001
4.512835e+002	1.166106e-001
4.522478e+002	1.185868e-001
4.532121e+002	1.192723e-001
4.541764e+002	1.193399e-001
4.551407e+002	1.211058e-001
4.561049e+002	1.215952e-001
4.570692e+002	1.192393e-001
4.580335e+002	1.240475e-001
4.589978e+002	1.282976e-001
4.599621e+002	1.298145e-001
4.609264e+002	1.319138e-001
4.618906e+002	1.340588e-001
4.628549e+002	1.377479e-001
4.638192e+002	1.412914e-001
4.647835e+002	1.430986e-001
4.657477e+002	1.479895e-001
4.667120e+002	1.573183e-001
4.676763e+002	1.703276e-001
4.686406e+002	1.856375e-001
4.696049e+002	2.059471e-001
4.705692e+002	2.325644e-001
4.715334e+002	2.638854e-001
4.724977e+002	2.890012e-001
4.734620e+002	2.704719e-001
4.744263e+002	2.327736e-001
4.753906e+002	2.052311e-001
4.763549e+002	1.958286e-001
4.773191e+002	1.956088e-001
4.782834e+002	2.067848e-001
4.792477e+002	2.274842e-001
4.802120e+002	2.558469e-001
4.811762e+002	2.880771e-001
4.821405e+002	3.228563e-001
4.831048e+002	3.597479e-001
4.840691e+002	3.719611e-001
4.850334e+002	3.384459e-001
4.859977e+002	2.737915e-001
4.869619e+002	2.123730e-001
4.879262e+002	1.704464e-001
4.888905e+002	1.413341e-001
4.898548e+002	1.191112e-001
4.908191e+002	1.056597e-001
4.917834e+002	9.902671e-002
4.927476e+002	9.491389e-002
4.937119e+002	9.213458e-002
4.946762e+002	9.188710e-002
4.956405e+002	9.299922e-002
4.966047e+002	9.155978e-002
4.975690e+002	9.109111e-002
4.985333e+002	9.268352e-002
4.994976e+002	9.385180e-002
5.004619e+002	9.491401e-002
5.014261e+002	9.648705e-002
5.023904e+002	9.498654e-002
5.033547e+002	9.590895e-002
5.043190e+002	9.811893e-002
5.052833e+002	9.995212e-002
5.062476e+002	1.004555e-001
5.072119e+002	1.008168e-001
5.081761e+002	1.027870e-001
5.091404e+002	1.034261e-001
5.101047e+002	1.061299e-001
5.110690e+002	1.091662e-001
5.120333e+002	1.103329e-001
5.129976e+002	1.112411e-001
5.139618e+002	1.106623e-001
5.149261e+002	1.137316e-001
5.158904e+002	1.189094e-001
5.168547e+002	1.216952e-001
5.178189e+002	1.240213e-001
5.187832e+002	1.286244e-001
5.197475e+002	1.353510e-001
5.207118e+002	1.411467e-001
5.216761e+002	1.475373e-001
5.226403e+002	1.537633e-001
5.236046e+002	1.530387e-001
5.245689e+002	1.441097e-001
5.255332e+002	1.362424e-001
5.264974e+002	1.359527e-001
5.274617e+002	1.416976e-001
5.284260e+002	1.495066e-001
5.293903e+002	1.526619e-001
5.303546e+002	1.525043e-001
5.313188e+002	1.514915e-001
5.322831e+002	1.473892e-001
5.332474e+002	1.408861e-001
5.342117e+002	1.340760e-001
5.351760e+002	1.287745e-001
5.361403e+002	1.235830e-001
5.371046e+002	1.226073e-001
5.380688e+002	1.213022e-001
5.390331e+002	1.198844e-001
5.399974e+002	1.221783e-001
5.409617e+002	1.219959e-001
5.419260e+002	1.199517e-001
5.428903e+002	1.202029e-001
5.438546e+002	1.218260e-001
5.448188e+002	1.226466e-001
5.457831e+002	1.241218e-001
5.467474e+002	1.234984e-001
5.477117e+002	1.224454e-001
5.486759e+002	1.226609e-001
5.496402e+002	1.231633e-001
5.506045e+002	1.230510e-001
5.515688e+002	1.223101e-001
5.525331e+002	1.241253e-001
5.534973e+002	1.269818e-001
5.544616e+002	1.278419e-001
5.554259e+002	1.275089e-001
5.563902e+002	1.284645e-001
5.573545e+002	1.281954e-001
5.583187e+002	1.288339e-001
5.592830e+002	1.311897e-001
5.602473e+002	1.329460e-001
5.612116e+002	1.346325e-001
5.621758e+002	1.357270e-001
5.631401e+002	1.366948e-001
5.641044e+002	1.390167e-001
5.650687e+002	1.425846e-001
5.660330e+002	1.466841e-001
5.669973e+002	1.497086e-001
5.679615e+002	1.523115e-001
5.689258e+002	1.541141e-001
5.698901e+002	1.536000e-001
5.708544e+002	1.503204e-001
5.718187e+002	1.459704e-001
5.727830e+002	1.423351e-001
5.737473e+002	1.382020e-001
5.747115e+002	1.343992e-001
5.756758e+002	1.318477e-001
5.766401e+002	1.302598e-001
5.776044e+002	1.286086e-001
5.785687e+002	1.265603e-001
5.795329e+002	1.270282e-001
5.804972e+002	1.294507e-001
5.814615e+002	1.310746e-001
5.824258e+002	1.317654e-001
5.833901e+002	1.333275e-001
5.843543e+002	1.352046e-001
5.853186e+002	1.374953e-001
5.862829e+002	1.390726e-001
5.872472e+002	1.400746e-001
5.882115e+002	1.418244e-001
5.891757e+002	1.445684e-001
5.901400e+002	1.473561e-001
5.911043e+002	1.501451e-001
5.920686e+002	1.554862e-001
5.930328e+002	1.616800e-001
5.939971e+002	1.646356e-001
5.949614e+002	1.697254e-001
5.959257e+002	1.766392e-001
5.968900e+002	1.832657e-001
5.978542e+002	1.893864e-001
5.988185e+002	1.934924e-001
5.997828e+002	1.947398e-001
6.007471e+002	1.931909e-001
6.017114e+002	1.899212e-001
6.026757e+002	1.841536e-001
6.036400e+002	1.767921e-001
6.046042e+002	1.682338e-001
6.055685e+002	1.597032e-001
6.065328e+002	1.527335e-001
6.074971e+002	1.482736e-001
6.084614e+002	1.453866e-001
6.094257e+002	1.422658e-001
6.103900e+002	1.396830e-001
6.113542e+002	1.387137e-001
6.123185e+002	1.387299e-001
6.132828e+002	1.392962e-001
6.142471e+002	1.394834e-001
6.152113e+002	1.394147e-001
6.161756e+002	1.406310e-001
6.171399e+002	1.427143e-001
6.181042e+002	1.437250e-001
6.190685e+002	1.445998e-001
6.200327e+002	1.459419e-001
6.209970e+002	1.485760e-001
6.219613e+002	1.505821e-001
6.229256e+002	1.515378e-001
6.238898e+002	1.534000e-001
6.248541e+002	1.560598e-001
6.258184e+002	1.583357e-001
6.267827e+002	1.609079e-001
6.277470e+002	1.639774e-001
6.287112e+002	1.675691e-001
6.296755e+002	1.725804e-001
6.306398e+002	1.770740e-001
6.316041e+002	1.815563e-001
6.325684e+002	1.864469e-001
6.335327e+002	1.918150e-001
6.344969e+002	1.971605e-001
6.354612e+002	2.038434e-001
6.364255e+002	2.119954e-001
6.373898e+002	2.205875e-001
6.383541e+002	2.295299e-001
6.393184e+002	2.383693e-001
6.402827e+002	2.470560e-001
6.412469e+002	2.538924e-001
6.422112e+002	2.570088e-001
6.431755e+002	2.564958e-001
6.441398e+002	2.488857e-001
6.451041e+002	2.334436e-001
6.460683e+002	2.129647e-001
6.470326e+002	1.924047e-001
6.479969e+002	1.756413e-001
6.489612e+002	1.625354e-001
6.499255e+002	1.548563e-001
6.508897e+002	1.513740e-001
6.518540e+002	1.501973e-001
6.528183e+002	1.510180e-001
6.537826e+002	1.532607e-001
6.547469e+002	1.586699e-001
6.557111e+002	1.678464e-001
6.566754e+002	1.777698e-001
6.576397e+002	1.883362e-001
6.586040e+002	2.000948e-001
6.595682e+002	2.118197e-001
6.605325e+002	2.223886e-001
6.614968e+002	2.292724e-001
6.624611e+002	2.325568e-001
6.634254e+002	2.346562e-001
6.643896e+002	2.372530e-001
6.653539e+002	2.382386e-001
6.663182e+002	2.401118e-001
6.672825e+002	2.479384e-001
6.682468e+002	2.719234e-001
6.692111e+002	2.652342e-001
6.701754e+002	2.688445e-001
6.711396e+002	2.828742e-001
6.721039e+002	2.977090e-001
6.730682e+002	3.065928e-001
6.740325e+002	3.049278e-001
6.749968e+002	2.930701e-001
6.759611e+002	2.723154e-001
6.769253e+002	2.407223e-001
6.778896e+002	2.043999e-001
6.788539e+002	1.747875e-001
6.798182e+002	1.547480e-001
6.807825e+002	1.419462e-001
6.817467e+002	1.337632e-001
6.827110e+002	1.278776e-001
6.836753e+002	1.233438e-001
6.846396e+002	1.205962e-001
6.856039e+002	1.195294e-001
6.865681e+002	1.197793e-001
6.875324e+002	1.194258e-001
6.884967e+002	1.193460e-001
6.894610e+002	1.192460e-001
6.904252e+002	1.201458e-001
6.913895e+002	1.204558e-001
6.923538e+002	1.206315e-001
6.933181e+002	1.222918e-001
6.942824e+002	1.229124e-001
6.952466e+002	1.233774e-001
6.962109e+002	1.242948e-001
6.971752e+002	1.245896e-001
6.981395e+002	1.244086e-001
6.991038e+002	1.257386e-001
7.000681e+002	1.265317e-001
7.010323e+002	1.268474e-001
7.019966e+002	1.273103e-001
7.029609e+002	1.271665e-001
7.039252e+002	1.278644e-001
7.048895e+002	1.289340e-001
7.058538e+002	1.298274e-001
7.068181e+002	1.310051e-001
7.077823e+002	1.318912e-001
7.087466e+002	1.321233e-001
7.097109e+002	1.331030e-001
7.106752e+002	1.335633e-001
7.116395e+002	1.342926e-001
7.126037e+002	1.352173e-001
7.135680e+002	1.356711e-001
7.145323e+002	1.367382e-001
7.154966e+002	1.374804e-001
7.164609e+002	1.387528e-001
7.174251e+002	1.401493e-001
7.183894e+002	1.416872e-001
7.193537e+002	1.432598e-001
7.203180e+002	1.445100e-001
7.212822e+002	1.446314e-001
7.222465e+002	1.448093e-001
7.232108e+002	1.459958e-001
7.241751e+002	1.472026e-001
7.251394e+002	1.491187e-001
7.261036e+002	1.514556e-001
7.270679e+002	1.533855e-001
7.280322e+002	1.552042e-001
7.289965e+002	1.570449e-001
7.299608e+002	1.587335e-001
7.309250e+002	1.604241e-001
7.318893e+002	1.625804e-001
7.328536e+002	1.651806e-001
7.338179e+002	1.683215e-001
7.347822e+002	1.722404e-001
7.357465e+002	1.771755e-001
7.367108e+002	1.830243e-001
7.376750e+002	1.888067e-001
7.386393e+002	1.961122e-001
7.396036e+002	2.052225e-001
7.405679e+002	2.143934e-001
7.415322e+002	2.222251e-001
7.424965e+002	2.276382e-001
7.434607e+002	2.262094e-001
7.444250e+002	2.112571e-001
7.453893e+002	1.873222e-001
7.463536e+002	1.679529e-001
7.473179e+002	1.572851e-001
7.482821e+002	1.528549e-001
7.492464e+002	1.524735e-001
7.502107e+002	1.531188e-001
7.511750e+002	1.546103e-001
7.521393e+002	1.560798e-001
7.531035e+002	1.583730e-001
7.540678e+002	1.604155e-001
7.550321e+002	1.622235e-001
7.559964e+002	1.648684e-001
7.569606e+002	1.666967e-001
7.579249e+002	1.681585e-001
7.588892e+002	1.704588e-001
7.598535e+002	1.740982e-001
7.608178e+002	1.774245e-001
7.617820e+002	1.812184e-001
7.627463e+002	1.866849e-001
7.637106e+002	1.878808e-001
7.646749e+002	1.805855e-001
7.656392e+002	1.741693e-001
7.666035e+002	1.733915e-001
7.675677e+002	1.743806e-001
7.685320e+002	1.757662e-001
7.694963e+002	1.777435e-001
7.704606e+002	1.797858e-001
7.714249e+002	1.815245e-001
7.723892e+002	1.841820e-001
7.733535e+002	1.877031e-001
7.743177e+002	1.898392e-001
7.752820e+002	1.920316e-001
7.762463e+002	1.947940e-001
7.772106e+002	1.971216e-001
7.781749e+002	1.997089e-001
7.791391e+002	2.030195e-001
7.801034e+002	2.065796e-001
7.810677e+002	2.106022e-001
7.820320e+002	2.135688e-001
7.829963e+002	2.157186e-001
7.839605e+002	2.188032e-001
7.849248e+002	2.230804e-001
7.858891e+002	2.268962e-001
7.868534e+002	2.311327e-001
7.878176e+002	2.372051e-001
7.887819e+002	2.447639e-001
7.897462e+002	2.540768e-001
7.907105e+002	2.661825e-001
7.916748e+002	2.797354e-001
7.926390e+002	2.920421e-001
7.936033e+002	2.992402e-001
7.945676e+002	2.940241e-001
7.955319e+002	2.745667e-001
7.964962e+002	2.502575e-001
7.974604e+002	2.321676e-001
7.984247e+002	2.241778e-001
7.993890e+002	2.247075e-001
8.003533e+002	2.296844e-001
8.013176e+002	2.367528e-001
8.022819e+002	2.452939e-001
8.032462e+002	2.552246e-001
8.042104e+002	2.648966e-001
8.051747e+002	2.715431e-001
8.061390e+002	2.751933e-001
8.071033e+002	2.748601e-001
8.080676e+002	2.732515e-001
8.090319e+002	2.746086e-001
8.099961e+002	2.807185e-001
8.109604e+002	2.908894e-001
8.119247e+002	3.035257e-001
8.128890e+002	3.196332e-001
8.138533e+002	3.389547e-001
8.148175e+002	3.604091e-001
8.157818e+002	3.844878e-001
8.167461e+002	4.100744e-001
8.177104e+002	4.307952e-001
8.186746e+002	4.359101e-001
8.196389e+002	4.127850e-001
8.206032e+002	3.671704e-001
8.215675e+002	3.184050e-001
8.225318e+002	2.826240e-001
8.234960e+002	2.624472e-001
8.244603e+002	2.536587e-001
8.254246e+002	2.471465e-001
8.263889e+002	2.327015e-001
8.273532e+002	2.118521e-001
8.283174e+002	1.938563e-001
8.292817e+002	1.837140e-001
8.302460e+002	1.812546e-001
8.312103e+002	1.831506e-001
8.321746e+002	1.880915e-001
8.331389e+002	1.943111e-001
8.341031e+002	2.002758e-001
8.350674e+002	2.067610e-001
8.360317e+002	2.133910e-001
8.369960e+002	2.197019e-001
8.379603e+002	2.260233e-001
8.389246e+002	2.317957e-001
8.398889e+002	2.388339e-001
8.408531e+002	2.457538e-001
8.418174e+002	2.526724e-001
8.427817e+002	2.609994e-001
8.437460e+002	2.694533e-001
8.447103e+002	2.776688e-001
8.456745e+002	2.877505e-001
8.466388e+002	2.984294e-001
8.476031e+002	3.111695e-001
8.485674e+002	3.264724e-001
8.495317e+002	3.429957e-001
8.504959e+002	3.604970e-001
8.514602e+002	3.793838e-001
8.524245e+002	3.979004e-001
8.533888e+002	4.075837e-001
8.543530e+002	4.025537e-001
8.553173e+002	3.898134e-001
8.562816e+002	3.730071e-001
8.572459e+002	3.558985e-001
8.582102e+002	3.441091e-001
8.591744e+002	3.411924e-001
8.601387e+002	3.450856e-001
8.611030e+002	3.527922e-001
8.620673e+002	3.613833e-001
8.630316e+002	3.665946e-001
8.639958e+002	3.622649e-001
8.649601e+002	3.461048e-001
8.659244e+002	3.222028e-001
8.668887e+002	2.988776e-001
8.678530e+002	2.811808e-001
8.688173e+002	2.689159e-001
8.697816e+002	2.601914e-001
8.707458e+002	2.535160e-001
8.717101e+002	2.477236e-001
8.726744e+002	2.431292e-001
8.736387e+002	2.393270e-001
8.746030e+002	2.369928e-001
8.755673e+002	2.356010e-001
8.765315e+002	2.332378e-001
8.774958e+002	2.305537e-001
8.784601e+002	2.283555e-001
8.794244e+002	2.269921e-001
8.803887e+002	2.257693e-001
8.813529e+002	2.240347e-001
8.823172e+002	2.223731e-001
8.832815e+002	2.210392e-001
8.842458e+002	2.197818e-001
8.852100e+002	2.189085e-001
8.861743e+002	2.189034e-001
8.871386e+002	2.207994e-001
8.881029e+002	2.235129e-001
8.890672e+002	2.254883e-001
8.900314e+002	2.262552e-001
8.909957e+002	2.292223e-001
8.919600e+002	2.386286e-001
8.929243e+002	2.554976e-001
8.938885e+002	2.742559e-001
8.948528e+002	2.835330e-001
8.958171e+002	2.900066e-001
8.967814e+002	2.955580e-001
8.977457e+002	2.713555e-001
8.987100e+002	2.254118e-001
8.996743e+002	1.889196e-001
9.006385e+002	1.673421e-001
9.016028e+002	1.549140e-001
9.025671e+002	1.479603e-001
9.035314e+002	1.452256e-001
9.044957e+002	1.439195e-001
9.054600e+002	1.432157e-001
9.064243e+002	1.433649e-001
9.073885e+002	1.429631e-001
9.083528e+002	1.430622e-001
9.093171e+002	1.432350e-001
9.102814e+002	1.433622e-001
9.112457e+002	1.437675e-001
9.122099e+002	1.443103e-001
9.131742e+002	1.448065e-001
9.141385e+002	1.456698e-001
9.151028e+002	1.473839e-001
9.160670e+002	1.489903e-001
9.170313e+002	1.497654e-001
9.179956e+002	1.496559e-001
9.189599e+002	1.501704e-001
9.199242e+002	1.539090e-001
9.208884e+002	1.586168e-001
9.218527e+002	1.643173e-001
9.228170e+002	1.739803e-001
9.237813e+002	1.929354e-001
9.247456e+002	2.208011e-001
9.257098e+002	2.391109e-001
9.266741e+002	2.218259e-001
9.276384e+002	1.815213e-001
9.286027e+002	1.500475e-001
9.295670e+002	1.326477e-001
9.305313e+002	1.245050e-001
9.314955e+002	1.204298e-001
9.324598e+002	1.185389e-001
9.334241e+002	1.174370e-001
9.343884e+002	1.164996e-001
9.353527e+002	1.163892e-001
9.363170e+002	1.168849e-001
9.372813e+002	1.169882e-001
9.382455e+002	1.169371e-001
9.392098e+002	1.172249e-001
9.401741e+002	1.174486e-001
9.411384e+002	1.173417e-001
9.421027e+002	1.175811e-001
9.430669e+002	1.180674e-001
9.440312e+002	1.183874e-001
9.449955e+002	1.190535e-001
9.459598e+002	1.196310e-001
9.469241e+002	1.199788e-001
9.478883e+002	1.206136e-001
9.488526e+002	1.211965e-001
9.498169e+002	1.211928e-001
9.507812e+002	1.212150e-001
9.517454e+002	1.221001e-001
9.527097e+002	1.230251e-001
9.536740e+002	1.241157e-001
9.546383e+002	1.256148e-001
9.556026e+002	1.271478e-001
9.565668e+002	1.286839e-001
9.575311e+002	1.324016e-001
9.584954e+002	1.386065e-001
9.594597e+002	1.465154e-001
9.604240e+002	1.543970e-001
9.613882e+002	1.584438e-001
9.623525e+002	1.557464e-001
9.633168e+002	1.510473e-001
9.642811e+002	1.525242e-001
9.652454e+002	1.564581e-001
9.662097e+002	1.528876e-001
9.671740e+002	1.419165e-001
9.681382e+002	1.306171e-001
9.691025e+002	1.224573e-001
9.700668e+002	1.175242e-001
9.710311e+002	1.153638e-001
9.719954e+002	1.144357e-001
9.729597e+002	1.142959e-001
9.739239e+002	1.142341e-001
9.748882e+002	1.144000e-001
9.758525e+002	1.145518e-001
9.768168e+002	1.143908e-001
9.777811e+002	1.149375e-001
9.787453e+002	1.161103e-001
9.797096e+002	1.170624e-001
9.806739e+002	1.174005e-001
9.816382e+002	1.178009e-001
9.826024e+002	1.186706e-001
9.835667e+002	1.193916e-001
9.845310e+002	1.196610e-001
9.854953e+002	1.201288e-001
9.864596e+002	1.208257e-001
9.874238e+002	1.217411e-001
9.883881e+002	1.227448e-001
9.893524e+002	1.237971e-001
9.903167e+002	1.249947e-001
9.912810e+002	1.253754e-001
9.922452e+002	1.261270e-001
9.932095e+002	1.278566e-001
9.941738e+002	1.289822e-001
9.951381e+002	1.304040e-001
9.961024e+002	1.321503e-001
9.970667e+002	1.341538e-001
9.980309e+002	1.365537e-001
9.989952e+002	1.388531e-001
9.999595e+002	1.421673e-001
1.000924e+003	1.457900e-001
1.001888e+003	1.492402e-001
1.002852e+003	1.528220e-001
1.003817e+003	1.550297e-001
1.004781e+003	1.559043e-001
1.005745e+003	1.572071e-001
1.006709e+003	1.576405e-001
1.007674e+003	1.569604e-001
1.008638e+003	1.556752e-001
1.009602e+003	1.545291e-001
1.010567e+003	1.546791e-001
1.011531e+003	1.553160e-001
1.012495e+003	1.578502e-001
1.013459e+003	1.620600e-001
1.014424e+003	1.666433e-001
1.015388e+003	1.721146e-001
1.016352e+003	1.783855e-001
1.017317e+003	1.840456e-001
1.018281e+003	1.899794e-001
1.019245e+003	1.969767e-001
1.020209e+003	2.055938e-001
1.021174e+003	2.164814e-001
1.022138e+003	2.301265e-001
1.023102e+003	2.465946e-001
1.024067e+003	2.672733e-001
1.025031e+003	2.913288e-001
1.025995e+003	3.167943e-001
1.026959e+003	3.401598e-001
1.027924e+003	3.521957e-001
1.028888e+003	3.444235e-001
1.029852e+003	3.147743e-001
1.030817e+003	2.707982e-001
1.031781e+003	2.251620e-001
1.032745e+003	1.882309e-001
1.033709e+003	1.614737e-001
1.034674e+003	1.439622e-001
1.035638e+003	1.336465e-001
1.036602e+003	1.271162e-001
1.037567e+003	1.225512e-001
1.038531e+003	1.180625e-001
1.039495e+003	1.139457e-001
1.040459e+003	1.106774e-001
1.041424e+003	1.085746e-001
1.042388e+003	1.078023e-001
1.043352e+003	1.078119e-001
1.044316e+003	1.082642e-001
1.045281e+003	1.091878e-001
1.046245e+003	1.104567e-001
1.047209e+003	1.117891e-001
1.048174e+003	1.134942e-001
1.049138e+003	1.147574e-001
1.050102e+003	1.156957e-001
1.051066e+003	1.171664e-001
1.052031e+003	1.193276e-001
1.052995e+003	1.205182e-001
1.053959e+003	1.217404e-001
1.054924e+003	1.241672e-001
1.055888e+003	1.267861e-001
1.056852e+003	1.287287e-001
1.057816e+003	1.308717e-001
1.058781e+003	1.330621e-001
1.059745e+003	1.350405e-001
1.060709e+003	1.371396e-001
1.061673e+003	1.396594e-001
1.062638e+003	1.429376e-001
1.063602e+003	1.476615e-001
1.064566e+003	1.534271e-001
1.065531e+003	1.604520e-001
1.066495e+003	1.690235e-001
1.067459e+003	1.789832e-001
1.068423e+003	1.906510e-001
1.069388e+003	2.033684e-001
1.070352e+003	2.147175e-001
1.071316e+003	2.235461e-001
1.072281e+003	2.273163e-001
1.073245e+003	2.204574e-001
1.074209e+003	2.025854e-001
1.075173e+003	1.813758e-001
1.076138e+003	1.636549e-001
1.077102e+003	1.520978e-001
1.078066e+003	1.465736e-001
1.079031e+003	1.443266e-001
1.079995e+003	1.445220e-001
1.080959e+003	1.470883e-001
1.081923e+003	1.506771e-001
1.082888e+003	1.550759e-001
1.083852e+003	1.608959e-001
1.084816e+003	1.686477e-001
1.085781e+003	1.771849e-001
1.086745e+003	1.862955e-001
1.087709e+003	1.963808e-001
1.088673e+003	2.070982e-001
1.089638e+003	2.162437e-001
1.090602e+003	2.215967e-001
1.091566e+003	2.207843e-001
1.092531e+003	2.136004e-001
1.093495e+003	2.023836e-001
1.094459e+003	1.881344e-001
1.095423e+003	1.731851e-001
1.096388e+003	1.604614e-001
1.097352e+003	1.506578e-001
1.098316e+003	1.432077e-001
1.099281e+003	1.376485e-001
1.100245e+003	1.350854e-001
1.101209e+003	1.337132e-001
1.102173e+003	1.331700e-001
1.103138e+003	1.340201e-001
1.104102e+003	1.348992e-001
1.105066e+003	1.360122e-001
1.106030e+003	1.382239e-001
1.106995e+003	1.408828e-001
1.107959e+003	1.429376e-001
1.108923e+003	1.449511e-001
1.109888e+003	1.478525e-001
1.110852e+003	1.507229e-001
1.111816e+003	1.538544e-001
1.112780e+003	1.570299e-001
1.113745e+003	1.602845e-001
1.114709e+003	1.643981e-001
1.115673e+003	1.693434e-001
1.116638e+003	1.748264e-001
1.117602e+003	1.821347e-001
1.118566e+003	1.907072e-001
1.119530e+003	1.965114e-001
1.120495e+003	1.979736e-001
1.121459e+003	1.978900e-001
1.122423e+003	1.934021e-001
1.123387e+003	1.861718e-001
1.124352e+003	1.830474e-001
1.125316e+003	1.833741e-001
1.126280e+003	1.857488e-001
1.127245e+003	1.886945e-001
1.128209e+003	1.917922e-001
1.129173e+003	1.952868e-001
1.130137e+003	1.994593e-001
1.131102e+003	2.040394e-001
1.132066e+003	2.083733e-001
1.133030e+003	2.128008e-001
1.133995e+003	2.172551e-001
1.134959e+003	2.222438e-001
1.135923e+003	2.281941e-001
1.136887e+003	2.335901e-001
1.137852e+003	2.380570e-001
1.138816e+003	2.426522e-001
1.139780e+003	2.478693e-001
1.140745e+003	2.544598e-001
1.141709e+003	2.616484e-001
1.142673e+003	2.691702e-001
1.143637e+003	2.774055e-001
1.144602e+003	2.858933e-001
1.145566e+003	2.951257e-001
1.146530e+003	3.042063e-001
1.147495e+003	3.121353e-001
1.148459e+003	3.202548e-001
1.149423e+003	3.289684e-001
1.150387e+003	3.395214e-001
1.151352e+003	3.507114e-001
1.152316e+003	3.616517e-001
1.153280e+003	3.720801e-001
1.154245e+003	3.827457e-001
1.155209e+003	3.937891e-001
1.156173e+003	4.036551e-001
1.157137e+003	4.110244e-001
1.158102e+003	4.117312e-001
1.159066e+003	3.996232e-001
1.160030e+003	3.713517e-001
1.160995e+003	3.339853e-001
1.161959e+003	3.008181e-001
1.162923e+003	2.818809e-001
1.163887e+003	2.800331e-001
1.164852e+003	2.916196e-001
1.165816e+003	3.099343e-001
1.166780e+003	3.282173e-001
1.167744e+003	3.431800e-001
1.168709e+003	3.523299e-001
1.169673e+003	3.560766e-001
1.170637e+003	3.574672e-001
1.171602e+003	3.603660e-001
1.172566e+003	3.672754e-001
1.173530e+003	3.796695e-001
1.174494e+003	3.920425e-001
1.175459e+003	3.944127e-001
1.176423e+003	3.822838e-001
1.177387e+003	3.639056e-001
1.178352e+003	3.460310e-001
1.179316e+003	3.306528e-001
1.180280e+003	3.163782e-001
1.181244e+003	3.033962e-001
1.182209e+003	2.918268e-001
1.183173e+003	2.818306e-001
1.184137e+003	2.732953e-001
1.185101e+003	2.665241e-001
1.186066e+003	2.623772e-001
1.187030e+003	2.597926e-001
1.187994e+003	2.590617e-001
1.188959e+003	2.608095e-001
1.189923e+003	2.646128e-001
1.190887e+003	2.694523e-001
1.191851e+003	2.753984e-001
1.192816e+003	2.825837e-001
1.193780e+003	2.873339e-001
1.194744e+003	2.834338e-001
1.195709e+003	2.690309e-001
1.196673e+003	2.512090e-001
1.197637e+003	2.367348e-001
1.198601e+003	2.254069e-001
1.199566e+003	2.149460e-001
1.200530e+003	2.051784e-001
1.201494e+003	1.954211e-001
1.202458e+003	1.861515e-001
1.203423e+003	1.772991e-001
1.204387e+003	1.692867e-001
1.205351e+003	1.634151e-001
1.206316e+003	1.593298e-001
1.207280e+003	1.559298e-001
1.208244e+003	1.531319e-001
1.209208e+003	1.512603e-001
1.210173e+003	1.507414e-001
1.211137e+003	1.516746e-001
1.212101e+003	1.529744e-001
1.213066e+003	1.546939e-001
1.214030e+003	1.572219e-001
1.214994e+003	1.599901e-001
1.215958e+003	1.635830e-001
1.216923e+003	1.679068e-001
1.217887e+003	1.730690e-001
1.218851e+003	1.802327e-001
1.219816e+003	1.895963e-001
1.220780e+003	2.006260e-001
1.221744e+003	2.127374e-001
1.222708e+003	2.267866e-001
1.223673e+003	2.450753e-001
1.224637e+003	2.684839e-001
1.225601e+003	2.942492e-001
1.226566e+003	3.137857e-001
1.227530e+003	3.176510e-001
1.228494e+003	3.031617e-001
1.229458e+003	2.763103e-001
1.230423e+003	2.459366e-001
1.231387e+003	2.185452e-001
1.232351e+003	1.957812e-001
1.233316e+003	1.777099e-001
1.234280e+003	1.636226e-001
1.235244e+003	1.524945e-001
1.236208e+003	1.428457e-001
1.237173e+003	1.350262e-001
1.238137e+003	1.289269e-001
1.239101e+003	1.243068e-001
1.240066e+003	1.210178e-001
1.241030e+003	1.191414e-001
1.241994e+003	1.184073e-001
1.242958e+003	1.179831e-001
1.243923e+003	1.184037e-001
1.244887e+003	1.194876e-001
1.245851e+003	1.205251e-001
1.246815e+003	1.219412e-001
1.247780e+003	1.241971e-001
1.248744e+003	1.266217e-001
1.249708e+003	1.292299e-001
1.250673e+003	1.326292e-001
1.251637e+003	1.369484e-001
1.252601e+003	1.422002e-001
1.253565e+003	1.487194e-001
1.254530e+003	1.567668e-001
1.255494e+003	1.667109e-001
1.256458e+003	1.791486e-001
1.257423e+003	1.941026e-001
1.258387e+003	2.116330e-001
1.259351e+003	2.308512e-001
1.260315e+003	2.511080e-001
1.261280e+003	2.692028e-001
1.262244e+003	2.812590e-001
1.263208e+003	2.840849e-001
1.264172e+003	2.782521e-001
1.265137e+003	2.656230e-001
1.266101e+003	2.493196e-001
1.267065e+003	2.322841e-001
1.268030e+003	2.162666e-001
1.268994e+003	2.014648e-001
1.269958e+003	1.882767e-001
1.270922e+003	1.782872e-001
1.271887e+003	1.708128e-001
1.272851e+003	1.663310e-001
1.273815e+003	1.651386e-001
1.274780e+003	1.672625e-001
1.275744e+003	1.720339e-001
1.276708e+003	1.762872e-001
1.277672e+003	1.759215e-001
1.278637e+003	1.686256e-001
1.279601e+003	1.563728e-001
1.280565e+003	1.428165e-001
1.281530e+003	1.312698e-001
1.282494e+003	1.223608e-001
1.283458e+003	1.159861e-001
1.284422e+003	1.115741e-001
1.285387e+003	1.084712e-001
1.286351e+003	1.064538e-001
1.287315e+003	1.050085e-001
1.288280e+003	1.040226e-001
1.289244e+003	1.037358e-001
1.290208e+003	1.038063e-001
1.291172e+003	1.041129e-001
1.292137e+003	1.045355e-001
1.293101e+003	1.056525e-001
1.294065e+003	1.071728e-001
1.295030e+003	1.087441e-001
1.295994e+003	1.104308e-001
1.296958e+003	1.125614e-001
1.297922e+003	1.144597e-001
1.298887e+003	1.160608e-001
1.299851e+003	1.177381e-001
1.300815e+003	1.189512e-001
1.301780e+003	1.200028e-001
1.302744e+003	1.212436e-001
1.303708e+003	1.220936e-001
1.304672e+003	1.226071e-001
1.305637e+003	1.225238e-001
1.306601e+003	1.219934e-001
1.307565e+003	1.214354e-001
1.308529e+003	1.203910e-001
1.309494e+003	1.194423e-001
1.310458e+003	1.181863e-001
1.311422e+003	1.165902e-001
1.312387e+003	1.152763e-001
1.313351e+003	1.145050e-001
1.314315e+003	1.137650e-001
1.315279e+003	1.134474e-001
1.316244e+003	1.130987e-001
1.317208e+003	1.125590e-001
1.318172e+003	1.123726e-001
1.319137e+003	1.117419e-001
1.320101e+003	1.116837e-001
1.321065e+003	1.118865e-001
1.322029e+003	1.119961e-001
1.322994e+003	1.121360e-001
1.323958e+003	1.122939e-001
1.324922e+003	1.128053e-001
1.325886e+003	1.133830e-001
1.326851e+003	1.135776e-001
1.327815e+003	1.137507e-001
1.328779e+003	1.143437e-001
1.329744e+003	1.147750e-001
1.330708e+003	1.152124e-001
1.331672e+003	1.161934e-001
1.332636e+003	1.173446e-001
1.333601e+003	1.178923e-001
1.334565e+003	1.187534e-001
1.335529e+003	1.203058e-001
1.336494e+003	1.216163e-001
1.337458e+003	1.234120e-001
1.338422e+003	1.257694e-001
1.339386e+003	1.282420e-001
1.340351e+003	1.303111e-001
1.341315e+003	1.339937e-001
1.342279e+003	1.381823e-001
1.343244e+003	1.426228e-001
1.344208e+003	1.480334e-001
1.345172e+003	1.529906e-001
1.346136e+003	1.560140e-001
1.347101e+003	1.552554e-001
1.348065e+003	1.504555e-001
1.349029e+003	1.427411e-001
1.349994e+003	1.351152e-001
1.350958e+003	1.302216e-001
1.351922e+003	1.273369e-001
1.352886e+003	1.262507e-001
1.353851e+003	1.264952e-001
1.354815e+003	1.262541e-001
1.355779e+003	1.269633e-001
1.356744e+003	1.283367e-001
1.357708e+003	1.301239e-001
1.358672e+003	1.326331e-001
1.359636e+003	1.353115e-001
1.360601e+003	1.371394e-001
1.361565e+003	1.397876e-001
1.362529e+003	1.422518e-001
1.363494e+003	1.449219e-001
1.364458e+003	1.492317e-001
1.365422e+003	1.533612e-001
1.366386e+003	1.574128e-001
1.367351e+003	1.615832e-001
1.368315e+003	1.649422e-001
1.369279e+003	1.685471e-001
1.370243e+003	1.729330e-001
1.371208e+003	1.771980e-001
1.372172e+003	1.802077e-001
1.373136e+003	1.820072e-001
1.374101e+003	1.841892e-001
1.375065e+003	1.894765e-001
1.376029e+003	1.967644e-001
1.376993e+003	2.047939e-001
1.377958e+003	2.132298e-001
1.378922e+003	2.206088e-001
1.379886e+003	2.255710e-001
1.380851e+003	2.290125e-001
1.381815e+003	2.318245e-001
1.382779e+003	2.345524e-001
1.383743e+003	2.366420e-001
1.384708e+003	2.395874e-001
1.385672e+003	2.430031e-001
1.386636e+003	2.473600e-001
1.387601e+003	2.520262e-001
1.388565e+003	2.565641e-001
1.389529e+003	2.612337e-001
1.390493e+003	2.680594e-001
1.391458e+003	2.748168e-001
1.392422e+003	2.803643e-001
1.393386e+003	2.832244e-001
1.394350e+003	2.833984e-001
1.395315e+003	2.791710e-001
1.396279e+003	2.716616e-001
1.397243e+003	2.575805e-001
1.398208e+003	2.382993e-001
1.399172e+003	2.151222e-001
1.400136e+003	2.006088e-001
1.401100e+003	1.904447e-001
1.402065e+003	1.805934e-001
1.403029e+003	1.739315e-001
1.403993e+003	1.679048e-001
1.404958e+003	1.581489e-001
1.405922e+003	1.520312e-001
1.406886e+003	1.494534e-001
1.407850e+003	1.458158e-001
1.408815e+003	1.418374e-001
1.409779e+003	1.387306e-001
1.410743e+003	1.369355e-001
1.411708e+003	1.365898e-001
1.412672e+003	1.368983e-001
1.413636e+003	1.380927e-001
1.414600e+003	1.421113e-001
1.415565e+003	1.489944e-001
1.416529e+003	1.570924e-001
1.417493e+003	1.671061e-001
1.418458e+003	1.737408e-001
1.419422e+003	1.681749e-001
1.420386e+003	1.609065e-001
1.421350e+003	1.516851e-001
1.422315e+003	1.418304e-001
1.423279e+003	1.325391e-001
1.424243e+003	1.251831e-001
1.425208e+003	1.225854e-001
1.426172e+003	1.204471e-001
1.427136e+003	1.194903e-001
1.428100e+003	1.203185e-001
1.429065e+003	1.214070e-001
1.430029e+003	1.205423e-001
1.430993e+003	1.224772e-001
1.431957e+003	1.272761e-001
1.432922e+003	1.332752e-001
1.433886e+003	1.407730e-001
1.434850e+003	1.496415e-001
1.435815e+003	1.574897e-001
1.436779e+003	1.521824e-001
1.437743e+003	1.453648e-001
1.438707e+003	1.387433e-001
1.439672e+003	1.326584e-001
1.440636e+003	1.294688e-001
1.441600e+003	1.292402e-001
1.442565e+003	1.304205e-001
1.443529e+003	1.335790e-001
1.444493e+003	1.390012e-001
1.445457e+003	1.452174e-001
1.446422e+003	1.522452e-001
1.447386e+003	1.608249e-001
1.448350e+003	1.723633e-001
1.449315e+003	1.814182e-001
1.450279e+003	1.877449e-001
1.451243e+003	1.897011e-001
1.452207e+003	1.869359e-001
1.453172e+003	1.838853e-001
1.454136e+003	1.801458e-001
1.455100e+003	1.756605e-001
1.456064e+003	1.712693e-001
1.457029e+003	1.602477e-001
1.457993e+003	1.531104e-001
1.458957e+003	1.499713e-001
1.459922e+003	1.547078e-001
1.460886e+003	1.617338e-001
1.461850e+003	1.667112e-001
1.462814e+003	1.666659e-001
1.463779e+003	1.619461e-001
1.464743e+003	1.523207e-001
1.465707e+003	1.485811e-001
1.466672e+003	1.505246e-001
1.467636e+003	1.536640e-001
1.468600e+003	1.576476e-001
1.469564e+003	1.586248e-001
1.470529e+003	1.564368e-001
1.471493e+003	1.486125e-001
1.472457e+003	1.365255e-001
1.473422e+003	1.295083e-001
1.474386e+003	1.298500e-001
1.475350e+003	1.314929e-001
1.476314e+003	1.324202e-001
1.477279e+003	1.398854e-001
1.478243e+003	1.489681e-001
1.479207e+003	1.598684e-001
1.480172e+003	1.704192e-001
1.481136e+003	1.735460e-001
1.482100e+003	1.694647e-001
1.483064e+003	1.627846e-001
1.484029e+003	1.584362e-001
1.484993e+003	1.570150e-001
1.485957e+003	1.577603e-001
1.486922e+003	1.560345e-001
1.487886e+003	1.537486e-001
1.488850e+003	1.517220e-001
1.489814e+003	1.433404e-001
1.490779e+003	1.330328e-001
1.491743e+003	1.297734e-001
1.492707e+003	1.280847e-001
1.493672e+003	1.274490e-001
1.494636e+003	1.292185e-001
1.495600e+003	1.292906e-001
1.496564e+003	1.282796e-001
1.497529e+003	1.335361e-001
1.498493e+003	1.378512e-001
1.499457e+003	1.443634e-001
1.500421e+003	1.513810e-001
1.501386e+003	1.583167e-001
1.502350e+003	1.672585e-001
1.503314e+003	1.777747e-001
1.504279e+003	1.882861e-001
1.505243e+003	1.989125e-001
1.506207e+003	2.085710e-001
1.507171e+003	1.928384e-001
1.508136e+003	1.700906e-001
1.509100e+003	1.482234e-001
1.510064e+003	1.295277e-001
1.511029e+003	1.205706e-001
1.511993e+003	1.115746e-001
1.512957e+003	1.067448e-001
1.513921e+003	1.077265e-001
1.514886e+003	1.065925e-001
1.515850e+003	1.061927e-001
1.516814e+003	1.018102e-001
1.517778e+003	1.022133e-001
1.518743e+003	1.069942e-001
1.519707e+003	1.098942e-001
1.520671e+003	1.092676e-001
1.521636e+003	1.082151e-001
1.522600e+003	1.064510e-001
1.523564e+003	1.082909e-001
1.524528e+003	1.108765e-001
1.525493e+003	1.105529e-001
1.526457e+003	1.124235e-001
1.527421e+003	1.118366e-001
1.528386e+003	1.099869e-001
1.529350e+003	1.119324e-001
1.530314e+003	1.151820e-001
1.531278e+003	1.162631e-001
1.532243e+003	1.170351e-001
1.533207e+003	1.148506e-001
1.534171e+003	1.131728e-001
1.535135e+003	1.160594e-001
1.536100e+003	1.182976e-001
1.537064e+003	1.214668e-001
1.538028e+003	1.244686e-001
1.538993e+003	1.192736e-001
1.539957e+003	1.088027e-001
1.540921e+003	1.162805e-001
1.541885e+003	1.181503e-001
1.542850e+003	1.184202e-001
1.543814e+003	1.195495e-001
1.544778e+003	1.166534e-001
1.545743e+003	1.173880e-001
1.546707e+003	1.211216e-001
1.547671e+003	1.225661e-001
1.548635e+003	1.236522e-001
1.549600e+003	1.216750e-001
1.550564e+003	1.210705e-001
1.551528e+003	1.234886e-001
1.552493e+003	1.260148e-001
1.553457e+003	1.269792e-001
1.554421e+003	1.235464e-001
1.555385e+003	1.261898e-001
1.556350e+003	1.289575e-001
1.557314e+003	1.315352e-001
1.558278e+003	1.311233e-001
1.559243e+003	1.182335e-001
1.560207e+003	1.179674e-001
1.561171e+003	1.287730e-001
1.562135e+003	1.333856e-001
1.563100e+003	1.363764e-001
1.564064e+003	1.369712e-001
1.565028e+003	1.355478e-001
1.565993e+003	1.376792e-001
1.566957e+003	1.403278e-001
1.567921e+003	1.427315e-001
1.568885e+003	1.424833e-001
1.569850e+003	1.388240e-001
1.570814e+003	1.410081e-001
1.571778e+003	1.431092e-001
1.572743e+003	1.453901e-001
1.573707e+003	1.473787e-001
1.574671e+003	1.491968e-001
1.575635e+003	1.459511e-001
1.576600e+003	1.463314e-001
1.577564e+003	1.541713e-001
1.578528e+003	1.577867e-001
1.579492e+003	1.586368e-001
1.580457e+003	1.576604e-001
1.581421e+003	1.566356e-001
1.582385e+003	1.567305e-001
1.583350e+003	1.580210e-001
1.584314e+003	1.600107e-001
1.585278e+003	1.622626e-001
1.586242e+003	1.650604e-001
1.587207e+003	1.683777e-001
1.588171e+003	1.720430e-001
1.589135e+003	1.755779e-001
1.590100e+003	1.791297e-001
1.591064e+003	1.834119e-001
1.592028e+003	1.883797e-001
1.592992e+003	1.945088e-001
1.593957e+003	2.019924e-001
1.594921e+003	2.104205e-001
1.595885e+003	2.199012e-001
1.596849e+003	2.302021e-001
1.597814e+003	2.411247e-001
1.598778e+003	2.531263e-001
1.599742e+003	2.666941e-001
1.600707e+003	2.819948e-001
1.601671e+003	2.989155e-001
1.602635e+003	3.138343e-001
1.603599e+003	3.206682e-001
1.604564e+003	3.138054e-001
1.605528e+003	2.943735e-001
1.606492e+003	2.651911e-001
1.607457e+003	2.332613e-001
1.608421e+003	2.100819e-001
1.609385e+003	1.890244e-001
1.610349e+003	1.750612e-001
1.611314e+003	1.670736e-001
1.612278e+003	1.617665e-001
1.613242e+003	1.579609e-001
1.614207e+003	1.567874e-001
1.615171e+003	1.577324e-001
1.616135e+003	1.567203e-001
1.617099e+003	1.541776e-001
1.618064e+003	1.587057e-001
1.619028e+003	1.616851e-001
1.619992e+003	1.647997e-001
1.620957e+003	1.677792e-001
1.621921e+003	1.713285e-001
1.622885e+003	1.741047e-001
1.623849e+003	1.769727e-001
1.624814e+003	1.820024e-001
1.625778e+003	1.885131e-001
1.626742e+003	1.956725e-001
1.627707e+003	2.049339e-001
1.628671e+003	2.137333e-001
1.629635e+003	2.180369e-001
1.630599e+003	2.183904e-001
1.631564e+003	2.140908e-001
1.632528e+003	2.058097e-001
1.633492e+003	1.985442e-001
1.634457e+003	1.913804e-001
1.635421e+003	1.766894e-001
1.636385e+003	1.769588e-001
1.637349e+003	1.755716e-001
1.638314e+003	1.760486e-001
1.639278e+003	1.773810e-001
1.640242e+003	1.788891e-001
1.641206e+003	1.808252e-001
1.642171e+003	1.822094e-001
1.643135e+003	1.848426e-001
1.644099e+003	1.891794e-001
1.645064e+003	1.930107e-001
1.646028e+003	1.949681e-001
1.646992e+003	1.962880e-001
1.647956e+003	1.981587e-001
1.648921e+003	2.025194e-001
1.649885e+003	2.067276e-001
1.650849e+003	2.116753e-001
1.651814e+003	2.155872e-001
1.652778e+003	2.159801e-001
1.653742e+003	2.151807e-001
1.654706e+003	2.178328e-001
1.655671e+003	2.216857e-001
1.656635e+003	2.250695e-001
1.657599e+003	2.281901e-001
1.658563e+003	2.311853e-001
1.659528e+003	2.347092e-001
1.660492e+003	2.375735e-001
1.661456e+003	2.398971e-001
1.662421e+003	2.416749e-001
1.663385e+003	2.447487e-001
1.664349e+003	2.469256e-001
1.665313e+003	2.491053e-001
1.666278e+003	2.514820e-001
1.667242e+003	2.538309e-001
1.668206e+003	2.546849e-001
1.669171e+003	2.525529e-001
1.670135e+003	2.558110e-001
1.671099e+003	2.588986e-001
1.672063e+003	2.632469e-001
1.673028e+003	2.658547e-001
1.673992e+003	2.672905e-001
1.674956e+003	2.673261e-001
1.675921e+003	2.708224e-001
1.676885e+003	2.726287e-001
1.677849e+003	2.730201e-001
1.678813e+003	2.733899e-001
1.679778e+003	2.724139e-001
1.680742e+003	2.715038e-001
1.681706e+003	2.711644e-001
1.682671e+003	2.688668e-001
1.683635e+003	2.636716e-001
1.684599e+003	2.550433e-001
1.685563e+003	2.538477e-001
1.686528e+003	2.529478e-001
1.687492e+003	2.502594e-001
1.688456e+003	2.471908e-001
1.689421e+003	2.418705e-001
1.690385e+003	2.351275e-001
1.691349e+003	2.307121e-001
1.692313e+003	2.278047e-001
1.693278e+003	2.253313e-001
1.694242e+003	2.219798e-001
1.695206e+003	2.130339e-001
1.696171e+003	2.057995e-001
1.697135e+003	2.086805e-001
1.698099e+003	2.089225e-001
1.699063e+003	2.080577e-001
1.700028e+003	1.974051e-001
1.700992e+003	1.984781e-001
1.701956e+003	2.025765e-001
1.702920e+003	2.051745e-001
1.703885e+003	2.056708e-001
1.704849e+003	2.077410e-001
1.705813e+003	2.105571e-001
1.706778e+003	2.133750e-001
1.707742e+003	2.176500e-001
1.708706e+003	2.227072e-001
1.709670e+003	2.284575e-001
1.710635e+003	2.341389e-001
1.711599e+003	2.389243e-001
1.712563e+003	2.447776e-001
1.713528e+003	2.528848e-001
1.714492e+003	2.616412e-001
1.715456e+003	2.689930e-001
1.716420e+003	2.735941e-001
1.717385e+003	2.848487e-001
1.718349e+003	2.957582e-001
1.719313e+003	2.956962e-001
1.720277e+003	2.987485e-001
1.721242e+003	3.071144e-001
1.722206e+003	3.167783e-001
1.723170e+003	3.264301e-001
1.724135e+003	3.337473e-001
1.725099e+003	3.382956e-001
1.726063e+003	3.396684e-001
1.727027e+003	3.339904e-001
1.727992e+003	3.227061e-001
1.728956e+003	3.098369e-001
1.729920e+003	2.831588e-001
1.730885e+003	2.606845e-001
1.731849e+003	2.428635e-001
1.732813e+003	2.209629e-001
1.733777e+003	1.814814e-001
1.734742e+003	1.566334e-001
1.735706e+003	1.516474e-001
1.736670e+003	1.431528e-001
1.737635e+003	1.338840e-001
1.738599e+003	1.302029e-001
1.739563e+003	1.204811e-001
1.740527e+003	1.136528e-001
1.741492e+003	1.145581e-001
1.742456e+003	1.159140e-001
1.743420e+003	1.133125e-001
1.744385e+003	1.108555e-001
1.745349e+003	1.104139e-001
1.746313e+003	1.102702e-001
1.747277e+003	1.106567e-001
1.748242e+003	1.096167e-001
1.749206e+003	1.071241e-001
1.750170e+003	1.078297e-001
1.751135e+003	1.023901e-001
1.752099e+003	1.013507e-001
1.753063e+003	1.026201e-001
1.754027e+003	1.018145e-001
1.754992e+003	1.018068e-001
1.755956e+003	1.016066e-001
1.756920e+003	9.758747e-002
1.757885e+003	9.686831e-002
1.758849e+003	9.757818e-002
1.759813e+003	9.923448e-002
1.760777e+003	1.003241e-001
1.761742e+003	9.550633e-002
1.762706e+003	9.433293e-002
1.763670e+003	9.699961e-002
1.764634e+003	9.825007e-002
1.765599e+003	9.838059e-002
1.766563e+003	9.927163e-002
1.767527e+003	9.851184e-002
1.768492e+003	9.656642e-002
1.769456e+003	9.969648e-002
1.770420e+003	1.017354e-001
1.771384e+003	1.021429e-001
1.772349e+003	9.834335e-002
1.773313e+003	9.673671e-002
1.774277e+003	9.914377e-002
1.775242e+003	9.942553e-002
1.776206e+003	9.987759e-002
1.777170e+003	1.009266e-001
1.778134e+003	1.005020e-001
1.779099e+003	1.001895e-001
1.780063e+003	1.002065e-001
1.781027e+003	9.968689e-002
1.781991e+003	9.979924e-002
1.782956e+003	1.003859e-001
1.783920e+003	1.021839e-001
1.784884e+003	1.021667e-001
1.785849e+003	1.020876e-001
1.786813e+003	1.025005e-001
1.787777e+003	1.029200e-001
1.788741e+003	1.038922e-001
1.789706e+003	1.043198e-001
1.790670e+003	1.032291e-001
1.791634e+003	1.030583e-001
1.792599e+003	9.906151e-002
1.793563e+003	9.859483e-002
1.794527e+003	9.975205e-002
1.795491e+003	9.829760e-002
1.796456e+003	9.638391e-002
1.797420e+003	9.765783e-002
1.798384e+003	9.943578e-002
1.799349e+003	9.834111e-002
1.800313e+003	9.796707e-002
1.801277e+003	9.751671e-002
1.802241e+003	9.574034e-002
1.803206e+003	9.538047e-002
1.804170e+003	9.622633e-002
1.805134e+003	9.627745e-002
1.806099e+003	9.634396e-002
1.807063e+003	9.631632e-002
1.808027e+003	9.628803e-002
1.808991e+003	9.712664e-002
1.809956e+003	9.670036e-002
1.810920e+003	9.491488e-002
1.811884e+003	9.483898e-002
1.812849e+003	9.456265e-002
1.813813e+003	9.473413e-002
1.814777e+003	9.444745e-002
1.815741e+003	9.417523e-002
1.816706e+003	9.447014e-002
1.817670e+003	9.541114e-002
1.818634e+003	9.546591e-002
1.819599e+003	9.505425e-002
1.820563e+003	9.578033e-002
1.821527e+003	9.646889e-002
1.822491e+003	9.596486e-002
1.823456e+003	9.719075e-002
1.824420e+003	9.722606e-002
1.825384e+003	9.434441e-002
1.826348e+003	9.530012e-002
1.827313e+003	9.692319e-002
1.828277e+003	9.803928e-002
1.829241e+003	9.701171e-002
1.830206e+003	9.296306e-002
1.831170e+003	9.347640e-002
1.832134e+003	9.504951e-002
1.833098e+003	9.577182e-002
1.834063e+003	9.590155e-002
1.835027e+003	9.563544e-002
1.835991e+003	9.476661e-002
1.836956e+003	9.419951e-002
1.837920e+003	9.448900e-002
1.838884e+003	9.515749e-002
1.839848e+003	9.506263e-002
1.840813e+003	9.494440e-002
1.841777e+003	9.629254e-002
1.842741e+003	9.897847e-002
1.843705e+003	9.637134e-002
1.844670e+003	9.141178e-002
1.845634e+003	9.402721e-002
1.846598e+003	9.572473e-002
1.847563e+003	9.442274e-002
1.848527e+003	9.395332e-002
1.849491e+003	9.409308e-002
1.850455e+003	9.391190e-002
1.851420e+003	9.478808e-002
1.852384e+003	9.518793e-002
1.853348e+003	9.542199e-002
1.854313e+003	9.548168e-002
1.855277e+003	9.467455e-002
1.856241e+003	9.449666e-002
1.857205e+003	9.488247e-002
1.858170e+003	9.587634e-002
1.859134e+003	9.680735e-002
1.860098e+003	9.577703e-002
1.861063e+003	9.489554e-002
1.862027e+003	9.564898e-002
1.862991e+003	9.595056e-002
1.863955e+003	9.581871e-002
1.864920e+003	9.657528e-002
1.865884e+003	9.718835e-002
1.866848e+003	9.721529e-002
1.867813e+003	9.695061e-002
1.868777e+003	9.453921e-002
1.869741e+003	9.432124e-002
1.870705e+003	9.548056e-002
1.871670e+003	9.624035e-002
1.872634e+003	9.763177e-002
1.873598e+003	9.817318e-002
1.874563e+003	9.841862e-002
1.875527e+003	9.671825e-002
1.876491e+003	9.685000e-002
1.877455e+003	9.699778e-002
1.878420e+003	9.684975e-002
1.879384e+003	9.664299e-002
1.880348e+003	9.614512e-002
1.881313e+003	9.583420e-002
1.882277e+003	9.520295e-002
1.883241e+003	9.481141e-002
1.884205e+003	9.517968e-002
1.885170e+003	9.451491e-002
1.886134e+003	9.382536e-002
1.887098e+003	9.556949e-002
1.888062e+003	9.833508e-002
1.889027e+003	9.706531e-002
1.889991e+003	9.482069e-002
1.890955e+003	9.551813e-002
1.891920e+003	9.492081e-002
1.892884e+003	9.393954e-002
1.893848e+003	9.558783e-002
1.894812e+003	9.763563e-002
1.895777e+003	9.651722e-002
1.896741e+003	9.554964e-002
1.897705e+003	9.672463e-002
1.898670e+003	9.714106e-002
1.899634e+003	9.550657e-002
1.900598e+003	9.601119e-002
1.901562e+003	9.924194e-002
1.902527e+003	9.917969e-002
1.903491e+003	9.639959e-002
1.904455e+003	9.607658e-002
1.905420e+003	9.764746e-002
1.906384e+003	9.864498e-002
1.907348e+003	9.828842e-002
1.908312e+003	9.788608e-002
1.909277e+003	9.713899e-002
1.910241e+003	9.697533e-002
1.911205e+003	9.826744e-002
1.912169e+003	9.845631e-002
1.913134e+003	9.726353e-002
1.914098e+003	9.773526e-002
1.915062e+003	9.927929e-002
1.916027e+003	9.940295e-002
1.916991e+003	9.951057e-002
1.917955e+003	9.855013e-002
1.918919e+003	9.938329e-002
1.919884e+003	1.011885e-001
1.920848e+003	1.029636e-001
1.921812e+003	1.041408e-001
1.922777e+003	1.035974e-001
1.923741e+003	1.032792e-001
1.924705e+003	1.033463e-001
1.925669e+003	1.048337e-001
1.926634e+003	1.067224e-001
1.927598e+003	1.054659e-001
1.928562e+003	1.049822e-001
1.929526e+003	1.033082e-001
1.930491e+003	1.006189e-001
1.931455e+003	9.971578e-002
1.932419e+003	9.950273e-002
1.933384e+003	9.950481e-002
1.934348e+003	9.895388e-002
1.935312e+003	9.932340e-002
1.936276e+003	9.975042e-002
1.937241e+003	9.844372e-002
1.938205e+003	9.952277e-002
1.939169e+003	1.005719e-001
1.940134e+003	1.014740e-001
1.941098e+003	1.020235e-001
1.942062e+003	1.005739e-001
1.943026e+003	9.741995e-002
1.943991e+003	9.780381e-002
1.944955e+003	9.734648e-002
1.945919e+003	9.438460e-002
1.946884e+003	9.157704e-002
1.947848e+003	9.127109e-002
1.948812e+003	9.393732e-002
1.949776e+003	9.372059e-002
1.950741e+003	9.300595e-002
1.951705e+003	9.563734e-002
1.952669e+003	9.579227e-002
1.953634e+003	9.745388e-002
1.954598e+003	9.872549e-002
1.955562e+003	9.777994e-002
1.956526e+003	9.630810e-002
1.957491e+003	9.670923e-002
1.958455e+003	9.592163e-002
1.959419e+003	9.442706e-002
1.960384e+003	9.527887e-002
1.961348e+003	9.781041e-002
1.962312e+003	9.674554e-002
1.963276e+003	9.596015e-002
1.964241e+003	9.834086e-002
1.965205e+003	9.551326e-002
1.966169e+003	9.635231e-002
1.967134e+003	9.588201e-002
1.968098e+003	9.525035e-002
1.969062e+003	9.602354e-002
1.970026e+003	9.343547e-002
1.970991e+003	9.463125e-002
1.971955e+003	9.929720e-002
1.972919e+003	1.030964e-001
1.973883e+003	1.009605e-001
1.974848e+003	9.970940e-002
1.975812e+003	1.089445e-001
1.976776e+003	1.072552e-001
1.977741e+003	9.818182e-002
1.978705e+003	1.006292e-001
1.979669e+003	1.032385e-001
1.980633e+003	1.030187e-001
1.981598e+003	1.010792e-001
1.982562e+003	1.007548e-001
1.983526e+003	9.918952e-002
1.984491e+003	9.635719e-002
1.985455e+003	9.871422e-002
1.986419e+003	9.945328e-002
1.987383e+003	9.171403e-002
1.988348e+003	9.187441e-002
1.989312e+003	9.907058e-002
1.990276e+003	9.983893e-002
1.991240e+003	1.010204e-001
1.992205e+003	9.813829e-002
1.993169e+003	9.285250e-002
1.994133e+003	9.191539e-002
1.995098e+003	9.540701e-002
1.996062e+003	9.690450e-002
1.997026e+003	9.743633e-002
1.997990e+003	9.720049e-002
1.998955e+003	9.844634e-002
1.999919e+003	9.910821e-002
2.000883e+003	9.329949e-002
2.001848e+003	9.228011e-002
2.002812e+003	9.876721e-002
2.003776e+003	9.924906e-002
2.004740e+003	9.249198e-002
2.005705e+003	9.084749e-002
2.006669e+003	9.483099e-002
2.007633e+003	9.671900e-002
2.008598e+003	9.438613e-002
2.009562e+003	9.149069e-002
2.010526e+003	8.482067e-002
2.011490e+003	8.713315e-002
2.012455e+003	8.802076e-002
2.013419e+003	9.252215e-002
2.014383e+003	1.025333e-001
2.015348e+003	1.012050e-001
2.016312e+003	9.623320e-002
2.017276e+003	9.821413e-002
2.018240e+003	9.877478e-002
2.019205e+003	9.118597e-002
2.020169e+003	9.143800e-002
2.021133e+003	9.253876e-002
2.022098e+003	8.602681e-002
2.023062e+003	8.320669e-002
2.024026e+003	9.134746e-002
2.024990e+003	1.004456e-001
2.025955e+003	9.754109e-002
2.026919e+003	9.315723e-002
2.027883e+003	9.136578e-002
2.028848e+003	9.652798e-002
2.029812e+003	1.009766e-001
2.030776e+003	9.535488e-002
2.031740e+003	9.180699e-002
2.032705e+003	9.399372e-002
2.033669e+003	9.586643e-002
2.034633e+003	9.914485e-002
2.035597e+003	1.028293e-001
2.036562e+003	1.064508e-001
2.037526e+003	1.017994e-001
2.038490e+003	9.428933e-002
2.039455e+003	9.349982e-002
2.040419e+003	1.000373e-001
2.041383e+003	1.012774e-001
2.042347e+003	9.538914e-002
2.043312e+003	9.424495e-002
2.044276e+003	9.365197e-002
2.045240e+003	9.765961e-002
2.046205e+003	9.942640e-002
2.047169e+003	9.893021e-002
2.048133e+003	9.774052e-002
2.049097e+003	1.003084e-001
2.050062e+003	1.031019e-001
2.051026e+003	1.057799e-001
2.051990e+003	1.034714e-001
2.052955e+003	1.010190e-001
2.053919e+003	9.931274e-002
2.054883e+003	1.005819e-001
2.055847e+003	1.009873e-001
2.056812e+003	9.895127e-002
2.057776e+003	9.878901e-002
2.058740e+003	9.964308e-002
2.059705e+003	9.898830e-002
2.060669e+003	9.589308e-002
2.061633e+003	9.612355e-002
2.062597e+003	9.917807e-002
2.063562e+003	9.940537e-002
2.064526e+003	9.975722e-002
2.065490e+003	9.845798e-002
2.066454e+003	9.585023e-002
2.067419e+003	9.696448e-002
2.068383e+003	1.003471e-001
2.069347e+003	1.026289e-001
2.070312e+003	1.018286e-001
2.071276e+003	1.015084e-001
2.072240e+003	1.017907e-001
2.073204e+003	9.936476e-002
2.074169e+003	9.960128e-002
2.075133e+003	1.001577e-001
2.076097e+003	1.013410e-001
2.077062e+003	1.011718e-001
2.078026e+003	1.017094e-001
2.078990e+003	1.024624e-001
2.079954e+003	1.028294e-001
2.080919e+003	1.021458e-001
2.081883e+003	1.029302e-001
2.082847e+003	1.039880e-001
2.083812e+003	1.035026e-001
2.084776e+003	1.030897e-001
2.085740e+003	1.020913e-001
2.086704e+003	1.019440e-001
2.087669e+003	1.016626e-001
2.088633e+003	1.015670e-001
2.089597e+003	1.024827e-001
2.090562e+003	1.038725e-001
2.091526e+003	1.035765e-001
2.092490e+003	1.023603e-001
2.093454e+003	1.005576e-001
2.094419e+003	9.827093e-002
2.095383e+003	9.979532e-002
2.096347e+003	1.015255e-001
2.097312e+003	1.023880e-001
2.098276e+003	1.016040e-001
2.099240e+003	1.024198e-001
2.100204e+003	1.014650e-001
2.101168e+003	1.003558e-001
2.102133e+003	1.022889e-001
2.103097e+003	1.032039e-001
2.104062e+003	1.015670e-001
2.105026e+003	9.984077e-002
2.105990e+003	1.002256e-001
2.106954e+003	1.032832e-001
2.107918e+003	1.038781e-001
2.108883e+003	1.025831e-001
2.109847e+003	1.024672e-001
2.110811e+003	1.038949e-001
2.111776e+003	1.039922e-001
2.112740e+003	1.045305e-001
2.113704e+003	1.043378e-001
2.114668e+003	1.043451e-001
2.115633e+003	1.036409e-001
2.116597e+003	1.029951e-001
2.117561e+003	1.026815e-001
2.118526e+003	1.014454e-001
2.119490e+003	1.025850e-001
2.120454e+003	1.038456e-001
2.121418e+003	1.035491e-001
2.122383e+003	1.038086e-001
2.123347e+003	1.022775e-001
2.124311e+003	1.017467e-001
2.125276e+003	1.010306e-001
2.126240e+003	1.006749e-001
2.127204e+003	1.003494e-001
2.128168e+003	9.964930e-002
2.129133e+003	9.707248e-002
2.130097e+003	9.565241e-002
2.131061e+003	9.515807e-002
2.132026e+003	9.880219e-002
2.132990e+003	9.846716e-002
2.133954e+003	9.455903e-002
2.134918e+003	9.440795e-002
2.135883e+003	9.656738e-002
2.136847e+003	9.390075e-002
2.137811e+003	9.343223e-002
2.138776e+003	9.811287e-002
2.139740e+003	9.575472e-002
2.140704e+003	9.204005e-002
2.141668e+003	9.243758e-002
2.142633e+003	9.397360e-002
2.143597e+003	9.570705e-002
2.144561e+003	9.587064e-002
2.145525e+003	9.500506e-002
2.146490e+003	9.746051e-002
2.147454e+003	9.203812e-002
2.148418e+003	9.023499e-002
2.149383e+003	9.767766e-002
2.150347e+003	1.006180e-001
2.151311e+003	9.720127e-002
2.152275e+003	9.247918e-002
2.153240e+003	8.857509e-002
2.154204e+003	9.277652e-002
2.155168e+003	9.852145e-002
2.156133e+003	9.815690e-002
2.157097e+003	9.365037e-002
2.158061e+003	9.028422e-002
2.159025e+003	1.002708e-001
2.159990e+003	1.131744e-001
2.160954e+003	1.083747e-001
2.161918e+003	1.056948e-001
2.162883e+003	1.023256e-001
2.163847e+003	1.022188e-001
2.164811e+003	1.073508e-001
2.165775e+003	1.083841e-001
2.166740e+003	1.068295e-001
2.167704e+003	1.065484e-001
2.168668e+003	1.014119e-001
2.169633e+003	9.611160e-002
2.170597e+003	9.934310e-002
2.171561e+003	9.633308e-002
2.172525e+003	9.619056e-002
2.173490e+003	9.783673e-002
2.174454e+003	1.008319e-001
2.175418e+003	9.634540e-002
2.176383e+003	9.120355e-002
2.177347e+003	9.340564e-002
2.178311e+003	9.067999e-002
2.179275e+003	8.663122e-002
2.180240e+003	9.199058e-002
2.181204e+003	9.843054e-002
2.182168e+003	9.771430e-002
2.183133e+003	9.315687e-002
2.184097e+003	9.856407e-002
2.185061e+003	1.029399e-001
2.186025e+003	1.054888e-001
2.186990e+003	1.110258e-001
2.187954e+003	1.095460e-001
2.188918e+003	1.048146e-001
2.189882e+003	1.026499e-001
2.190847e+003	1.026842e-001
2.191811e+003	9.916991e-002
2.192775e+003	1.000530e-001
2.193740e+003	1.027988e-001
2.194704e+003	1.038052e-001
2.195668e+003	1.043886e-001
2.196632e+003	9.991896e-002
2.197597e+003	9.970927e-002
2.198561e+003	1.009986e-001
2.199525e+003	9.758992e-002
2.200490e+003	9.797247e-002
2.201454e+003	1.002275e-001
2.202418e+003	1.049663e-001
2.203382e+003	1.099170e-001
2.204347e+003	1.087748e-001
2.205311e+003	1.098345e-001
2.206275e+003	1.059352e-001
2.207240e+003	1.035004e-001
2.208204e+003	1.040886e-001
2.209168e+003	1.018307e-001
2.210132e+003	9.928442e-002
2.211097e+003	1.013222e-001
2.212061e+003	1.020366e-001
2.213025e+003	1.016495e-001
2.213990e+003	1.037971e-001
2.214954e+003	1.039032e-001
2.215918e+003	1.033077e-001
2.216882e+003	1.055752e-001
2.217847e+003	1.053316e-001
2.218811e+003	1.055602e-001
2.219775e+003	1.019661e-001
2.220740e+003	9.887362e-002
2.221704e+003	1.029388e-001
2.222668e+003	1.067660e-001
2.223632e+003	1.042643e-001
2.224596e+003	1.011140e-001
2.225561e+003	1.014993e-001
2.226525e+003	1.005258e-001
2.227490e+003	9.777904e-002
2.228454e+003	1.005926e-001
2.229418e+003	1.051455e-001
2.230382e+003	1.068926e-001
2.231346e+003	1.075672e-001
2.232311e+003	1.042273e-001
2.233275e+003	1.025187e-001
2.234239e+003	1.025861e-001
2.235204e+003	1.002534e-001
2.236168e+003	1.014427e-001
2.237132e+003	1.031445e-001
2.238096e+003	1.007204e-001
2.239061e+003	1.003310e-001
2.240025e+003	1.015329e-001
2.240989e+003	1.014705e-001
2.241954e+003	1.036586e-001
2.242918e+003	1.049699e-001
2.243882e+003	1.050745e-001
2.244846e+003	1.021721e-001
2.245811e+003	1.029541e-001
2.246775e+003	1.038131e-001
2.247739e+003	1.022647e-001
2.248704e+003	1.028590e-001
2.249668e+003	1.065365e-001
2.250632e+003	1.065399e-001
2.251596e+003	1.046296e-001
2.252561e+003	1.027296e-001
2.253525e+003	1.033434e-001
2.254489e+003	1.064502e-001
2.255454e+003	1.082633e-001
2.256418e+003	1.067901e-001
2.257382e+003	1.075591e-001
2.258346e+003	1.068576e-001
2.259311e+003	1.053551e-001
2.260275e+003	1.052090e-001
2.261239e+003	1.058934e-001
2.262204e+003	1.060080e-001
2.263168e+003	1.061579e-001
2.264132e+003	1.073665e-001
2.265096e+003	1.072476e-001
2.266061e+003	1.049438e-001
2.267025e+003	1.047515e-001
2.267989e+003	1.077731e-001
2.268953e+003	1.078946e-001
2.269918e+003	1.065108e-001
2.270882e+003	1.065552e-001
2.271846e+003	1.069037e-001
2.272811e+003	1.085425e-001
2.273775e+003	1.080051e-001
2.274739e+003	1.051927e-001
2.275703e+003	1.041767e-001
2.276668e+003	1.067617e-001
2.277632e+003	1.091345e-001
2.278596e+003	1.091290e-001
2.279561e+003	1.103122e-001
2.280525e+003	1.116103e-001
2.281489e+003	1.106569e-001
2.282453e+003	1.094442e-001
2.283418e+003	1.093170e-001
2.284382e+003	1.093732e-001
2.285346e+003	1.123207e-001
2.286311e+003	1.146288e-001
2.287275e+003	1.121624e-001
2.288239e+003	1.108285e-001
2.289203e+003	1.107528e-001
2.290168e+003	1.115085e-001
2.291132e+003	1.123245e-001
2.292096e+003	1.122244e-001
2.293061e+003	1.110103e-001
2.294025e+003	1.113142e-001
2.294989e+003	1.121374e-001
2.295953e+003	1.119264e-001
2.296918e+003	1.122411e-001
2.297882e+003	1.128946e-001
2.298846e+003	1.135437e-001
2.299811e+003	1.143600e-001
2.300775e+003	1.145500e-001
2.301739e+003	1.153258e-001
2.302703e+003	1.146196e-001
2.303668e+003	1.137791e-001
2.304632e+003	1.130600e-001
2.305596e+003	1.144245e-001
2.306561e+003	1.152318e-001
2.307525e+003	1.163117e-001
2.308489e+003	1.154357e-001
2.309453e+003	1.155302e-001
2.310417e+003	1.159682e-001
2.311382e+003	1.167121e-001
2.312346e+003	1.173630e-001
2.313310e+003	1.177022e-001
2.314275e+003	1.176135e-001
2.315239e+003	1.181486e-001
2.316203e+003	1.187723e-001
2.317167e+003	1.199944e-001
2.318132e+003	1.224102e-001
2.319096e+003	1.236401e-001
2.320060e+003	1.241037e-001
2.321025e+003	1.242147e-001
2.321989e+003	1.243230e-001
2.322953e+003	1.249174e-001
2.323917e+003	1.288006e-001
2.324882e+003	1.283242e-001
2.325846e+003	1.266085e-001
2.326810e+003	1.248953e-001
2.327775e+003	1.251509e-001
[truncated: 1,734 more rows]
