# Supplementary material for: Introduction to Pharmaceutical Co-amorphous Systems Using a Green Co-milling Technique
Source: J Chem Educ. 2023 Mar 23;100(4):1627–32. doi: 10.1021/acs.jchemed.3c00036 (PMC10100544; doi:10.1021/acs.jchemed.3c00036)
Supplement: Supplementary file 4 — ed3c00036_si_004.zip [file ed3c00036_si_004.zip › FTIR/IR_NPX-CIM_COA.CSV]

4.001766e+002	2.811682e-001
4.011409e+002	2.879896e-001
4.021052e+002	2.960528e-001
4.030695e+002	2.937018e-001
4.040338e+002	2.946180e-001
4.049980e+002	2.988887e-001
4.059623e+002	3.036861e-001
4.069266e+002	2.984825e-001
4.078909e+002	2.877010e-001
4.088552e+002	2.886329e-001
4.098195e+002	2.899030e-001
4.107837e+002	2.854747e-001
4.117480e+002	2.862722e-001
4.127123e+002	2.865226e-001
4.136766e+002	2.844686e-001
4.146408e+002	2.828040e-001
4.156051e+002	2.812920e-001
4.165694e+002	2.796405e-001
4.175337e+002	2.865887e-001
4.184980e+002	3.014534e-001
4.194622e+002	2.824441e-001
4.204265e+002	2.764953e-001
4.213908e+002	2.829710e-001
4.223551e+002	2.888122e-001
4.233194e+002	2.921315e-001
4.242837e+002	2.914344e-001
4.252480e+002	2.907150e-001
4.262122e+002	2.859052e-001
4.271765e+002	2.834988e-001
4.281408e+002	2.867837e-001
4.291051e+002	2.810649e-001
4.300693e+002	2.749890e-001
4.310336e+002	2.781520e-001
4.319979e+002	2.821202e-001
4.329622e+002	2.837275e-001
4.339265e+002	2.836100e-001
4.348907e+002	2.772822e-001
4.358550e+002	2.733019e-001
4.368193e+002	2.734933e-001
4.377836e+002	2.726980e-001
4.387479e+002	2.705770e-001
4.397122e+002	2.714902e-001
4.406765e+002	2.736417e-001
4.416407e+002	2.727494e-001
4.426050e+002	2.709070e-001
4.435693e+002	2.714260e-001
4.445336e+002	2.717160e-001
4.454979e+002	2.706683e-001
4.464621e+002	2.678975e-001
4.474264e+002	2.645282e-001
4.483907e+002	2.619658e-001
4.493550e+002	2.632117e-001
4.503192e+002	2.660823e-001
4.512835e+002	2.697321e-001
4.522478e+002	2.695552e-001
4.532121e+002	2.718985e-001
4.541764e+002	2.730218e-001
4.551407e+002	2.733050e-001
4.561049e+002	2.741327e-001
4.570692e+002	2.752467e-001
4.580335e+002	2.776874e-001
4.589978e+002	2.780819e-001
4.599621e+002	2.818042e-001
4.609264e+002	2.864028e-001
4.618906e+002	2.896921e-001
4.628549e+002	2.926486e-001
4.638192e+002	2.939421e-001
4.647835e+002	2.979423e-001
4.657477e+002	3.045833e-001
4.667120e+002	3.097053e-001
4.676763e+002	3.201081e-001
4.686406e+002	3.319824e-001
4.696049e+002	3.414636e-001
4.705692e+002	3.549992e-001
4.715334e+002	3.683980e-001
4.724977e+002	3.865500e-001
4.734620e+002	3.953027e-001
4.744263e+002	3.969412e-001
4.753906e+002	3.944060e-001
4.763549e+002	3.821595e-001
4.773191e+002	3.695740e-001
4.782834e+002	3.551157e-001
4.792477e+002	3.405531e-001
4.802120e+002	3.243624e-001
4.811762e+002	3.103835e-001
4.821405e+002	2.989491e-001
4.831048e+002	2.883758e-001
4.840691e+002	2.792895e-001
4.850334e+002	2.704238e-001
4.859977e+002	2.636539e-001
4.869619e+002	2.586491e-001
4.879262e+002	2.558352e-001
4.888905e+002	2.547529e-001
4.898548e+002	2.555159e-001
4.908191e+002	2.562658e-001
4.917834e+002	2.586203e-001
4.927476e+002	2.602872e-001
4.937119e+002	2.587913e-001
4.946762e+002	2.596254e-001
4.956405e+002	2.628007e-001
4.966047e+002	2.651578e-001
4.975690e+002	2.652575e-001
4.985333e+002	2.654596e-001
4.994976e+002	2.648946e-001
5.004619e+002	2.641196e-001
5.014261e+002	2.640771e-001
5.023904e+002	2.658498e-001
5.033547e+002	2.662594e-001
5.043190e+002	2.680137e-001
5.052833e+002	2.694526e-001
5.062476e+002	2.694156e-001
5.072119e+002	2.721998e-001
5.081761e+002	2.732652e-001
5.091404e+002	2.728512e-001
5.101047e+002	2.778602e-001
5.110690e+002	2.849387e-001
5.120333e+002	2.850024e-001
5.129976e+002	2.837783e-001
5.139618e+002	2.861402e-001
5.149261e+002	2.895311e-001
5.158904e+002	2.909333e-001
5.168547e+002	2.949925e-001
5.178189e+002	2.988250e-001
5.187832e+002	3.022239e-001
5.197475e+002	3.053022e-001
5.207118e+002	3.082959e-001
5.216761e+002	3.110824e-001
5.226403e+002	3.099268e-001
5.236046e+002	3.043211e-001
5.245689e+002	2.992166e-001
5.255332e+002	2.950657e-001
5.264974e+002	2.924560e-001
5.274617e+002	2.938032e-001
5.284260e+002	2.951107e-001
5.293903e+002	2.978308e-001
5.303546e+002	2.979347e-001
5.313188e+002	2.942431e-001
5.322831e+002	2.929186e-001
5.332474e+002	2.929260e-001
5.342117e+002	2.925035e-001
5.351760e+002	2.920821e-001
5.361403e+002	2.892789e-001
5.371046e+002	2.853977e-001
5.380688e+002	2.845249e-001
5.390331e+002	2.844441e-001
5.399974e+002	2.841209e-001
5.409617e+002	2.831748e-001
5.419260e+002	2.823685e-001
5.428903e+002	2.821447e-001
5.438546e+002	2.841082e-001
5.448188e+002	2.853718e-001
5.457831e+002	2.846664e-001
5.467474e+002	2.839001e-001
5.477117e+002	2.841326e-001
5.486759e+002	2.870754e-001
5.496402e+002	2.892393e-001
5.506045e+002	2.888439e-001
5.515688e+002	2.908999e-001
5.525331e+002	2.946196e-001
5.534973e+002	2.966258e-001
5.544616e+002	2.985299e-001
5.554259e+002	3.008663e-001
5.563902e+002	3.041764e-001
5.573545e+002	3.089950e-001
5.583187e+002	3.127819e-001
5.592830e+002	3.159495e-001
5.602473e+002	3.181826e-001
5.612116e+002	3.202150e-001
5.621758e+002	3.240519e-001
5.631401e+002	3.262217e-001
5.641044e+002	3.282123e-001
5.650687e+002	3.316661e-001
5.660330e+002	3.336388e-001
5.669973e+002	3.336156e-001
5.679615e+002	3.325758e-001
5.689258e+002	3.320219e-001
5.698901e+002	3.310927e-001
5.708544e+002	3.282979e-001
5.718187e+002	3.246978e-001
5.727830e+002	3.232675e-001
5.737473e+002	3.217178e-001
5.747115e+002	3.201117e-001
5.756758e+002	3.174940e-001
5.766401e+002	3.151557e-001
5.776044e+002	3.161879e-001
5.785687e+002	3.153425e-001
5.795329e+002	3.130797e-001
5.804972e+002	3.130107e-001
5.814615e+002	3.124082e-001
5.824258e+002	3.117167e-001
5.833901e+002	3.109217e-001
5.843543e+002	3.104182e-001
5.853186e+002	3.098841e-001
5.862829e+002	3.103710e-001
5.872472e+002	3.110696e-001
5.882115e+002	3.126388e-001
5.891757e+002	3.132814e-001
5.901400e+002	3.126645e-001
5.911043e+002	3.123468e-001
5.920686e+002	3.126155e-001
5.930328e+002	3.140424e-001
5.939971e+002	3.146070e-001
5.949614e+002	3.142878e-001
5.959257e+002	3.159929e-001
5.968900e+002	3.163969e-001
5.978542e+002	3.149882e-001
5.988185e+002	3.143228e-001
5.997828e+002	3.153288e-001
6.007471e+002	3.166496e-001
6.017114e+002	3.159438e-001
6.026757e+002	3.160961e-001
6.036400e+002	3.165689e-001
6.046042e+002	3.166863e-001
6.055685e+002	3.173604e-001
6.065328e+002	3.185090e-001
6.074971e+002	3.193669e-001
6.084614e+002	3.191905e-001
6.094257e+002	3.198028e-001
6.103900e+002	3.186960e-001
6.113542e+002	3.168848e-001
6.123185e+002	3.173990e-001
6.132828e+002	3.178517e-001
6.142471e+002	3.158206e-001
6.152113e+002	3.122970e-001
6.161756e+002	3.104192e-001
6.171399e+002	3.091017e-001
6.181042e+002	3.085127e-001
6.190685e+002	3.088074e-001
6.200327e+002	3.090499e-001
6.209970e+002	3.085375e-001
6.219613e+002	3.093400e-001
6.229256e+002	3.112466e-001
6.238898e+002	3.135456e-001
6.248541e+002	3.152463e-001
6.258184e+002	3.171373e-001
6.267827e+002	3.190325e-001
6.277470e+002	3.213553e-001
6.287112e+002	3.234919e-001
6.296755e+002	3.239838e-001
6.306398e+002	3.251005e-001
6.316041e+002	3.266797e-001
6.325684e+002	3.285020e-001
6.335327e+002	3.285886e-001
6.344969e+002	3.270419e-001
6.354612e+002	3.237344e-001
6.364255e+002	3.202601e-001
6.373898e+002	3.164449e-001
6.383541e+002	3.122678e-001
6.393184e+002	3.079190e-001
6.402827e+002	3.022014e-001
6.412469e+002	2.982526e-001
6.422112e+002	2.948841e-001
6.431755e+002	2.902752e-001
6.441398e+002	2.888973e-001
6.451041e+002	2.885251e-001
6.460683e+002	2.872041e-001
6.470326e+002	2.868077e-001
6.479969e+002	2.882112e-001
6.489612e+002	2.888794e-001
6.499255e+002	2.893603e-001
6.508897e+002	2.907670e-001
6.518540e+002	2.916211e-001
6.528183e+002	2.935467e-001
6.537826e+002	2.950209e-001
6.547469e+002	2.950078e-001
6.557111e+002	2.958526e-001
6.566754e+002	2.984610e-001
6.576397e+002	3.002656e-001
6.586040e+002	3.015328e-001
6.595682e+002	3.038764e-001
6.605325e+002	3.055995e-001
6.614968e+002	3.072767e-001
6.624611e+002	3.083261e-001
6.634254e+002	3.079461e-001
6.643896e+002	3.070522e-001
6.653539e+002	3.072453e-001
6.663182e+002	3.088083e-001
6.672825e+002	3.129329e-001
6.682468e+002	3.209495e-001
6.692111e+002	3.134008e-001
6.701754e+002	3.093233e-001
6.711396e+002	3.083909e-001
6.721039e+002	3.076866e-001
6.730682e+002	3.082545e-001
6.740325e+002	3.086673e-001
6.749968e+002	3.070480e-001
6.759611e+002	3.059285e-001
6.769253e+002	3.064343e-001
6.778896e+002	3.061468e-001
6.788539e+002	3.046917e-001
6.798182e+002	3.030980e-001
6.807825e+002	3.012950e-001
6.817467e+002	3.005778e-001
6.827110e+002	2.992397e-001
6.836753e+002	2.965951e-001
6.846396e+002	2.945979e-001
6.856039e+002	2.912375e-001
6.865681e+002	2.877192e-001
6.875324e+002	2.842596e-001
6.884967e+002	2.814556e-001
6.894610e+002	2.790258e-001
6.904252e+002	2.775981e-001
6.913895e+002	2.767327e-001
6.923538e+002	2.760935e-001
6.933181e+002	2.743350e-001
6.942824e+002	2.727517e-001
6.952466e+002	2.731973e-001
6.962109e+002	2.740190e-001
6.971752e+002	2.739047e-001
6.981395e+002	2.730684e-001
6.991038e+002	2.728451e-001
7.000681e+002	2.733083e-001
7.010323e+002	2.735428e-001
7.019966e+002	2.741866e-001
7.029609e+002	2.739867e-001
7.039252e+002	2.745795e-001
7.048895e+002	2.760081e-001
7.058538e+002	2.772155e-001
7.068181e+002	2.779096e-001
7.077823e+002	2.792265e-001
7.087466e+002	2.809362e-001
7.097109e+002	2.821471e-001
7.106752e+002	2.839324e-001
7.116395e+002	2.857730e-001
7.126037e+002	2.857777e-001
7.135680e+002	2.849919e-001
7.145323e+002	2.839373e-001
7.154966e+002	2.812681e-001
7.164609e+002	2.771643e-001
7.174251e+002	2.744951e-001
7.183894e+002	2.711628e-001
7.193537e+002	2.667325e-001
7.203180e+002	2.623734e-001
7.212822e+002	2.580005e-001
7.222465e+002	2.554903e-001
7.232108e+002	2.529059e-001
7.241751e+002	2.508153e-001
7.251394e+002	2.496087e-001
7.261036e+002	2.481234e-001
7.270679e+002	2.464961e-001
7.280322e+002	2.451696e-001
7.289965e+002	2.449142e-001
7.299608e+002	2.459689e-001
7.309250e+002	2.472935e-001
7.318893e+002	2.484573e-001
7.328536e+002	2.497466e-001
7.338179e+002	2.517003e-001
7.347822e+002	2.534630e-001
7.357465e+002	2.557884e-001
7.367108e+002	2.591663e-001
7.376750e+002	2.618939e-001
7.386393e+002	2.643107e-001
7.396036e+002	2.681456e-001
7.405679e+002	2.710421e-001
7.415322e+002	2.728463e-001
7.424965e+002	2.746239e-001
7.434607e+002	2.768200e-001
7.444250e+002	2.780704e-001
7.453893e+002	2.797426e-001
7.463536e+002	2.818635e-001
7.473179e+002	2.814503e-001
7.482821e+002	2.775657e-001
7.492464e+002	2.714437e-001
7.502107e+002	2.651551e-001
7.511750e+002	2.587990e-001
7.521393e+002	2.540767e-001
7.531035e+002	2.511405e-001
7.540678e+002	2.492337e-001
7.550321e+002	2.483341e-001
7.559964e+002	2.484937e-001
7.569606e+002	2.489506e-001
7.579249e+002	2.489689e-001
7.588892e+002	2.489490e-001
7.598535e+002	2.489998e-001
7.608178e+002	2.488478e-001
7.617820e+002	2.485641e-001
7.627463e+002	2.478816e-001
7.637106e+002	2.465826e-001
7.646749e+002	2.450871e-001
7.656392e+002	2.444654e-001
7.666035e+002	2.447300e-001
7.675677e+002	2.453218e-001
7.685320e+002	2.460514e-001
7.694963e+002	2.475154e-001
7.704606e+002	2.484761e-001
7.714249e+002	2.490855e-001
7.723892e+002	2.500822e-001
7.733535e+002	2.515845e-001
7.743177e+002	2.530199e-001
7.752820e+002	2.540095e-001
7.762463e+002	2.551955e-001
7.772106e+002	2.565164e-001
7.781749e+002	2.584256e-001
7.791391e+002	2.601726e-001
7.801034e+002	2.611568e-001
7.810677e+002	2.627643e-001
7.820320e+002	2.651193e-001
7.829963e+002	2.670526e-001
7.839605e+002	2.692039e-001
7.849248e+002	2.716998e-001
7.858891e+002	2.742158e-001
7.868534e+002	2.769639e-001
7.878176e+002	2.794262e-001
7.887819e+002	2.818049e-001
7.897462e+002	2.839041e-001
7.907105e+002	2.861497e-001
7.916748e+002	2.884822e-001
7.926390e+002	2.898153e-001
7.936033e+002	2.912540e-001
7.945676e+002	2.942303e-001
7.955319e+002	2.970195e-001
7.964962e+002	2.993186e-001
7.974604e+002	3.019581e-001
7.984247e+002	3.056670e-001
7.993890e+002	3.094776e-001
8.003533e+002	3.136851e-001
8.013176e+002	3.186159e-001
8.022819e+002	3.234183e-001
8.032462e+002	3.283322e-001
8.042104e+002	3.337454e-001
8.051747e+002	3.380196e-001
8.061390e+002	3.409488e-001
8.071033e+002	3.434549e-001
8.080676e+002	3.458419e-001
8.090319e+002	3.461344e-001
8.099961e+002	3.455118e-001
8.109604e+002	3.447495e-001
8.119247e+002	3.426345e-001
8.128890e+002	3.390825e-001
8.138533e+002	3.356582e-001
8.148175e+002	3.319790e-001
8.157818e+002	3.275829e-001
8.167461e+002	3.226785e-001
8.177104e+002	3.180204e-001
8.186746e+002	3.132953e-001
8.196389e+002	3.076565e-001
8.206032e+002	3.015617e-001
8.215675e+002	2.965722e-001
8.225318e+002	2.921042e-001
8.234960e+002	2.872883e-001
8.244603e+002	2.821946e-001
8.254246e+002	2.785047e-001
8.263889e+002	2.759126e-001
8.273532e+002	2.730286e-001
8.283174e+002	2.702519e-001
8.292817e+002	2.692952e-001
8.302460e+002	2.684422e-001
8.312103e+002	2.672933e-001
8.321746e+002	2.658957e-001
8.331389e+002	2.654596e-001
8.341031e+002	2.648294e-001
8.350674e+002	2.643457e-001
8.360317e+002	2.649442e-001
8.369960e+002	2.649065e-001
8.379603e+002	2.647485e-001
8.389246e+002	2.654610e-001
8.398889e+002	2.674869e-001
8.408531e+002	2.694844e-001
8.418174e+002	2.718304e-001
8.427817e+002	2.755976e-001
8.437460e+002	2.808147e-001
8.447103e+002	2.869294e-001
8.456745e+002	2.940381e-001
8.466388e+002	3.015580e-001
8.476031e+002	3.093459e-001
8.485674e+002	3.167761e-001
8.495317e+002	3.236388e-001
8.504959e+002	3.288618e-001
8.514602e+002	3.323105e-001
8.524245e+002	3.341316e-001
8.533888e+002	3.334726e-001
8.543530e+002	3.315383e-001
8.553173e+002	3.282917e-001
8.562816e+002	3.224389e-001
8.572459e+002	3.165915e-001
8.582102e+002	3.109764e-001
8.591744e+002	3.041802e-001
8.601387e+002	2.972309e-001
8.611030e+002	2.900224e-001
8.620673e+002	2.839288e-001
8.630316e+002	2.779720e-001
8.639958e+002	2.716664e-001
8.649601e+002	2.664404e-001
8.659244e+002	2.616288e-001
8.668887e+002	2.571837e-001
8.678530e+002	2.538883e-001
8.688173e+002	2.508002e-001
8.697816e+002	2.472422e-001
8.707458e+002	2.448519e-001
8.717101e+002	2.437122e-001
8.726744e+002	2.419851e-001
8.736387e+002	2.405396e-001
8.746030e+002	2.392327e-001
8.755673e+002	2.380310e-001
8.765315e+002	2.375539e-001
8.774958e+002	2.374844e-001
8.784601e+002	2.373630e-001
8.794244e+002	2.377900e-001
8.803887e+002	2.393074e-001
8.813529e+002	2.410116e-001
8.823172e+002	2.427002e-001
8.832815e+002	2.456995e-001
8.842458e+002	2.485717e-001
8.852100e+002	2.515272e-001
8.861743e+002	2.543247e-001
8.871386e+002	2.566335e-001
8.881029e+002	2.575870e-001
8.890672e+002	2.579081e-001
8.900314e+002	2.581323e-001
8.909957e+002	2.569232e-001
8.919600e+002	2.548118e-001
8.929243e+002	2.522200e-001
8.938885e+002	2.494215e-001
8.948528e+002	2.462661e-001
8.958171e+002	2.422439e-001
8.967814e+002	2.379001e-001
8.977457e+002	2.345563e-001
8.987100e+002	2.317993e-001
8.996743e+002	2.287170e-001
9.006385e+002	2.257336e-001
9.016028e+002	2.237063e-001
9.025671e+002	2.219822e-001
9.035314e+002	2.204271e-001
9.044957e+002	2.193564e-001
9.054600e+002	2.189128e-001
9.064243e+002	2.194191e-001
9.073885e+002	2.197489e-001
9.083528e+002	2.207291e-001
9.093171e+002	2.220304e-001
9.102814e+002	2.219711e-001
9.112457e+002	2.227157e-001
9.122099e+002	2.252001e-001
9.131742e+002	2.276478e-001
9.141385e+002	2.291145e-001
9.151028e+002	2.305832e-001
9.160670e+002	2.318010e-001
9.170313e+002	2.319091e-001
9.179956e+002	2.324050e-001
9.189599e+002	2.350771e-001
9.199242e+002	2.395056e-001
9.208884e+002	2.446315e-001
9.218527e+002	2.517495e-001
9.228170e+002	2.618433e-001
9.237813e+002	2.727381e-001
9.247456e+002	2.799116e-001
9.257098e+002	2.805534e-001
9.266741e+002	2.722072e-001
9.276384e+002	2.556931e-001
9.286027e+002	2.365563e-001
9.295670e+002	2.197140e-001
9.305313e+002	2.071371e-001
9.314955e+002	1.987135e-001
9.324598e+002	1.948506e-001
9.334241e+002	1.934748e-001
9.343884e+002	1.932746e-001
9.353527e+002	1.939986e-001
9.363170e+002	1.946529e-001
9.372813e+002	1.958127e-001
9.382455e+002	1.975030e-001
9.392098e+002	1.990499e-001
9.401741e+002	2.001346e-001
9.411384e+002	2.015274e-001
9.421027e+002	2.038581e-001
9.430669e+002	2.058395e-001
9.440312e+002	2.073609e-001
9.449955e+002	2.094482e-001
9.459598e+002	2.115992e-001
9.469241e+002	2.129098e-001
9.478883e+002	2.149650e-001
9.488526e+002	2.174661e-001
9.498169e+002	2.192266e-001
9.507812e+002	2.209335e-001
9.517454e+002	2.228514e-001
9.527097e+002	2.240741e-001
9.536740e+002	2.253490e-001
9.546383e+002	2.270163e-001
9.556026e+002	2.287771e-001
9.565668e+002	2.302964e-001
9.575311e+002	2.311606e-001
9.584954e+002	2.314454e-001
9.594597e+002	2.312717e-001
9.604240e+002	2.310456e-001
9.613882e+002	2.301320e-001
9.623525e+002	2.287146e-001
9.633168e+002	2.273643e-001
9.642811e+002	2.266960e-001
9.652454e+002	2.257023e-001
9.662097e+002	2.240328e-001
9.671740e+002	2.230376e-001
9.681382e+002	2.228928e-001
9.691025e+002	2.224735e-001
9.700668e+002	2.215092e-001
9.710311e+002	2.207194e-001
9.719954e+002	2.195671e-001
9.729597e+002	2.185077e-001
9.739239e+002	2.179375e-001
9.748882e+002	2.177669e-001
9.758525e+002	2.168594e-001
9.768168e+002	2.161954e-001
9.777811e+002	2.160086e-001
9.787453e+002	2.156571e-001
9.797096e+002	2.156987e-001
9.806739e+002	2.162568e-001
9.816382e+002	2.175397e-001
9.826024e+002	2.183273e-001
9.835667e+002	2.191234e-001
9.845310e+002	2.201973e-001
9.854953e+002	2.215970e-001
9.864596e+002	2.230585e-001
9.874238e+002	2.246536e-001
9.883881e+002	2.261994e-001
9.893524e+002	2.282508e-001
9.903167e+002	2.304425e-001
9.912810e+002	2.323289e-001
9.922452e+002	2.338879e-001
9.932095e+002	2.355758e-001
9.941738e+002	2.377704e-001
9.951381e+002	2.398901e-001
9.961024e+002	2.414280e-001
9.970667e+002	2.423955e-001
9.980309e+002	2.427842e-001
9.989952e+002	2.432424e-001
9.999595e+002	2.437989e-001
1.000924e+003	2.443946e-001
1.001888e+003	2.452100e-001
1.002852e+003	2.458143e-001
1.003817e+003	2.457460e-001
1.004781e+003	2.454439e-001
1.005745e+003	2.453072e-001
1.006709e+003	2.457605e-001
1.007674e+003	2.472996e-001
1.008638e+003	2.480720e-001
1.009602e+003	2.489507e-001
1.010567e+003	2.507231e-001
1.011531e+003	2.531863e-001
1.012495e+003	2.555007e-001
1.013459e+003	2.582778e-001
1.014424e+003	2.615901e-001
1.015388e+003	2.643885e-001
1.016352e+003	2.681475e-001
1.017317e+003	2.722333e-001
1.018281e+003	2.767665e-001
1.019245e+003	2.821223e-001
1.020209e+003	2.866712e-001
1.021174e+003	2.913343e-001
1.022138e+003	2.973182e-001
1.023102e+003	3.030148e-001
1.024067e+003	3.088576e-001
1.025031e+003	3.149499e-001
1.025995e+003	3.197892e-001
1.026959e+003	3.227897e-001
1.027924e+003	3.236420e-001
1.028888e+003	3.225946e-001
1.029852e+003	3.200376e-001
1.030817e+003	3.149119e-001
1.031781e+003	3.081023e-001
1.032745e+003	3.002204e-001
1.033709e+003	2.914528e-001
1.034674e+003	2.817970e-001
1.035638e+003	2.718861e-001
1.036602e+003	2.624938e-001
1.037567e+003	2.530750e-001
1.038531e+003	2.447599e-001
1.039495e+003	2.385309e-001
1.040459e+003	2.337128e-001
1.041424e+003	2.299601e-001
1.042388e+003	2.274719e-001
1.043352e+003	2.254115e-001
1.044316e+003	2.244279e-001
1.045281e+003	2.251366e-001
1.046245e+003	2.258467e-001
1.047209e+003	2.263935e-001
1.048174e+003	2.285725e-001
1.049138e+003	2.309277e-001
1.050102e+003	2.329814e-001
1.051066e+003	2.357446e-001
1.052031e+003	2.389740e-001
1.052995e+003	2.422091e-001
1.053959e+003	2.456160e-001
1.054924e+003	2.496547e-001
1.055888e+003	2.525858e-001
1.056852e+003	2.557450e-001
1.057816e+003	2.588443e-001
1.058781e+003	2.601265e-001
1.059745e+003	2.604087e-001
1.060709e+003	2.609077e-001
1.061673e+003	2.601328e-001
1.062638e+003	2.573353e-001
1.063602e+003	2.544521e-001
1.064566e+003	2.517413e-001
1.065531e+003	2.480709e-001
1.066495e+003	2.430003e-001
1.067459e+003	2.388135e-001
1.068423e+003	2.353166e-001
1.069388e+003	2.316225e-001
1.070352e+003	2.282052e-001
1.071316e+003	2.258041e-001
1.072281e+003	2.242682e-001
1.073245e+003	2.231683e-001
1.074209e+003	2.227985e-001
1.075173e+003	2.222532e-001
1.076138e+003	2.217695e-001
1.077102e+003	2.223731e-001
1.078066e+003	2.231409e-001
1.079031e+003	2.238843e-001
1.079995e+003	2.251049e-001
1.080959e+003	2.259962e-001
1.081923e+003	2.270131e-001
1.082888e+003	2.281746e-001
1.083852e+003	2.289370e-001
1.084816e+003	2.292467e-001
1.085781e+003	2.295645e-001
1.086745e+003	2.296059e-001
1.087709e+003	2.293424e-001
1.088673e+003	2.294598e-001
1.089638e+003	2.294704e-001
1.090602e+003	2.287365e-001
1.091566e+003	2.276926e-001
1.092531e+003	2.266792e-001
1.093495e+003	2.256132e-001
1.094459e+003	2.246687e-001
1.095423e+003	2.235872e-001
1.096388e+003	2.221419e-001
1.097352e+003	2.215832e-001
1.098316e+003	2.210872e-001
1.099281e+003	2.202590e-001
1.100245e+003	2.195896e-001
1.101209e+003	2.191931e-001
1.102173e+003	2.194916e-001
1.103138e+003	2.197266e-001
1.104102e+003	2.196235e-001
1.105066e+003	2.203677e-001
1.106030e+003	2.218751e-001
1.106995e+003	2.229060e-001
1.107959e+003	2.234691e-001
1.108923e+003	2.244787e-001
1.109888e+003	2.256665e-001
1.110852e+003	2.267751e-001
1.111816e+003	2.282895e-001
1.112780e+003	2.307399e-001
1.113745e+003	2.339574e-001
1.114709e+003	2.374150e-001
1.115673e+003	2.418943e-001
1.116638e+003	2.477824e-001
1.117602e+003	2.545892e-001
1.118566e+003	2.609611e-001
1.119530e+003	2.653469e-001
1.120495e+003	2.667745e-001
1.121459e+003	2.657669e-001
1.122423e+003	2.625978e-001
1.123387e+003	2.576547e-001
1.124352e+003	2.522177e-001
1.125316e+003	2.476140e-001
1.126280e+003	2.446927e-001
1.127245e+003	2.421225e-001
1.128209e+003	2.412479e-001
1.129173e+003	2.417634e-001
1.130137e+003	2.420642e-001
1.131102e+003	2.437394e-001
1.132066e+003	2.465892e-001
1.133030e+003	2.493703e-001
1.133995e+003	2.520587e-001
1.134959e+003	2.542527e-001
1.135923e+003	2.558256e-001
1.136887e+003	2.574210e-001
1.137852e+003	2.588885e-001
1.138816e+003	2.606372e-001
1.139780e+003	2.624364e-001
1.140745e+003	2.651259e-001
1.141709e+003	2.691789e-001
1.142673e+003	2.742448e-001
1.143637e+003	2.804043e-001
1.144602e+003	2.864479e-001
1.145566e+003	2.919188e-001
1.146530e+003	2.978723e-001
1.147495e+003	3.039237e-001
1.148459e+003	3.101178e-001
1.149423e+003	3.157329e-001
1.150387e+003	3.206322e-001
1.151352e+003	3.248030e-001
1.152316e+003	3.274262e-001
1.153280e+003	3.295865e-001
1.154245e+003	3.322549e-001
1.155209e+003	3.353702e-001
1.156173e+003	3.389097e-001
1.157137e+003	3.428490e-001
1.158102e+003	3.460667e-001
1.159066e+003	3.481230e-001
1.160030e+003	3.486865e-001
1.160995e+003	3.476668e-001
1.161959e+003	3.452051e-001
1.162923e+003	3.418063e-001
1.163887e+003	3.383568e-001
1.164852e+003	3.357277e-001
1.165816e+003	3.342530e-001
1.166780e+003	3.345683e-001
1.167744e+003	3.356432e-001
1.168709e+003	3.375508e-001
1.169673e+003	3.402978e-001
1.170637e+003	3.428353e-001
1.171602e+003	3.451922e-001
1.172566e+003	3.466471e-001
1.173530e+003	3.473496e-001
1.174494e+003	3.467572e-001
1.175459e+003	3.440678e-001
1.176423e+003	3.397748e-001
1.177387e+003	3.345714e-001
1.178352e+003	3.297302e-001
1.179316e+003	3.251514e-001
1.180280e+003	3.209272e-001
1.181244e+003	3.177643e-001
1.182209e+003	3.161217e-001
1.183173e+003	3.154287e-001
1.184137e+003	3.155759e-001
1.185101e+003	3.165542e-001
1.186066e+003	3.180986e-001
1.187030e+003	3.195369e-001
1.187994e+003	3.212314e-001
1.188959e+003	3.234229e-001
1.189923e+003	3.266990e-001
1.190887e+003	3.297076e-001
1.191851e+003	3.324935e-001
1.192816e+003	3.349756e-001
1.193780e+003	3.359864e-001
1.194744e+003	3.358009e-001
1.195709e+003	3.348276e-001
1.196673e+003	3.331261e-001
1.197637e+003	3.315905e-001
1.198601e+003	3.303221e-001
1.199566e+003	3.291722e-001
1.200530e+003	3.283751e-001
1.201494e+003	3.286718e-001
1.202458e+003	3.299221e-001
1.203423e+003	3.316848e-001
1.204387e+003	3.343168e-001
1.205351e+003	3.378067e-001
1.206316e+003	3.422868e-001
1.207280e+003	3.471431e-001
1.208244e+003	3.520414e-001
1.209208e+003	3.566850e-001
1.210173e+003	3.601173e-001
1.211137e+003	3.616935e-001
1.212101e+003	3.606543e-001
1.213066e+003	3.574472e-001
1.214030e+003	3.525593e-001
1.214994e+003	3.463528e-001
1.215958e+003	3.391418e-001
1.216923e+003	3.305930e-001
1.217887e+003	3.231145e-001
1.218851e+003	3.177693e-001
1.219816e+003	3.144342e-001
1.220780e+003	3.133948e-001
1.221744e+003	3.146018e-001
1.222708e+003	3.178797e-001
1.223673e+003	3.219616e-001
1.224637e+003	3.275326e-001
1.225601e+003	3.340973e-001
1.226566e+003	3.387075e-001
1.227530e+003	3.409532e-001
1.228494e+003	3.412257e-001
1.229458e+003	3.390882e-001
1.230423e+003	3.349684e-001
1.231387e+003	3.297384e-001
1.232351e+003	3.234904e-001
1.233316e+003	3.166065e-001
1.234280e+003	3.105072e-001
1.235244e+003	3.045015e-001
1.236208e+003	2.986376e-001
1.237173e+003	2.940028e-001
1.238137e+003	2.905115e-001
1.239101e+003	2.871829e-001
1.240066e+003	2.843388e-001
1.241030e+003	2.827102e-001
1.241994e+003	2.820246e-001
1.242958e+003	2.816045e-001
1.243923e+003	2.815351e-001
1.244887e+003	2.821186e-001
1.245851e+003	2.831633e-001
1.246815e+003	2.840832e-001
1.247780e+003	2.856926e-001
1.248744e+003	2.877919e-001
1.249708e+003	2.902260e-001
1.250673e+003	2.933547e-001
1.251637e+003	2.972986e-001
1.252601e+003	3.017129e-001
1.253565e+003	3.066323e-001
1.254530e+003	3.115000e-001
1.255494e+003	3.161458e-001
1.256458e+003	3.206075e-001
1.257423e+003	3.249649e-001
1.258387e+003	3.294102e-001
1.259351e+003	3.341567e-001
1.260315e+003	3.385460e-001
1.261280e+003	3.423417e-001
1.262244e+003	3.458265e-001
1.263208e+003	3.478352e-001
1.264172e+003	3.470290e-001
1.265137e+003	3.439943e-001
1.266101e+003	3.391614e-001
1.267065e+003	3.333845e-001
1.268030e+003	3.268280e-001
1.268994e+003	3.193381e-001
1.269958e+003	3.116295e-001
1.270922e+003	3.040045e-001
1.271887e+003	2.952793e-001
1.272851e+003	2.862671e-001
1.273815e+003	2.776745e-001
1.274780e+003	2.691435e-001
1.275744e+003	2.613462e-001
1.276708e+003	2.547118e-001
1.277672e+003	2.491886e-001
1.278637e+003	2.452920e-001
1.279601e+003	2.432981e-001
1.280565e+003	2.427377e-001
1.281530e+003	2.426139e-001
1.282494e+003	2.427863e-001
1.283458e+003	2.429486e-001
1.284422e+003	2.434210e-001
1.285387e+003	2.440733e-001
1.286351e+003	2.448044e-001
1.287315e+003	2.457920e-001
1.288280e+003	2.464117e-001
1.289244e+003	2.470468e-001
1.290208e+003	2.479911e-001
1.291172e+003	2.489186e-001
1.292137e+003	2.501068e-001
1.293101e+003	2.514581e-001
1.294065e+003	2.530109e-001
1.295030e+003	2.544039e-001
1.295994e+003	2.563039e-001
1.296958e+003	2.586344e-001
1.297922e+003	2.605879e-001
1.298887e+003	2.622220e-001
1.299851e+003	2.638261e-001
1.300815e+003	2.648846e-001
1.301780e+003	2.657686e-001
1.302744e+003	2.669304e-001
1.303708e+003	2.677523e-001
1.304672e+003	2.679318e-001
1.305637e+003	2.679408e-001
1.306601e+003	2.676727e-001
1.307565e+003	2.673736e-001
1.308529e+003	2.672143e-001
1.309494e+003	2.671566e-001
1.310458e+003	2.667981e-001
1.311422e+003	2.666614e-001
1.312387e+003	2.666907e-001
1.313351e+003	2.673168e-001
1.314315e+003	2.679423e-001
1.315279e+003	2.688807e-001
1.316244e+003	2.702765e-001
1.317208e+003	2.717518e-001
1.318172e+003	2.732002e-001
1.319137e+003	2.747083e-001
1.320101e+003	2.765897e-001
1.321065e+003	2.789081e-001
1.322029e+003	2.813581e-001
1.322994e+003	2.835497e-001
1.323958e+003	2.857950e-001
1.324922e+003	2.883426e-001
1.325886e+003	2.912260e-001
1.326851e+003	2.940787e-001
1.327815e+003	2.971330e-001
1.328779e+003	3.007732e-001
1.329744e+003	3.041613e-001
1.330708e+003	3.072677e-001
1.331672e+003	3.107096e-001
1.332636e+003	3.143878e-001
1.333601e+003	3.177563e-001
1.334565e+003	3.219272e-001
1.335529e+003	3.261886e-001
1.336494e+003	3.298461e-001
1.337458e+003	3.334951e-001
1.338422e+003	3.373037e-001
1.339386e+003	3.409991e-001
1.340351e+003	3.442086e-001
1.341315e+003	3.470283e-001
1.342279e+003	3.494681e-001
1.343244e+003	3.513258e-001
1.344208e+003	3.526042e-001
1.345172e+003	3.532938e-001
1.346136e+003	3.536971e-001
1.347101e+003	3.542288e-001
1.348065e+003	3.550055e-001
1.349029e+003	3.546898e-001
1.349994e+003	3.548575e-001
1.350958e+003	3.561872e-001
1.351922e+003	3.578008e-001
1.352886e+003	3.591467e-001
1.353851e+003	3.606162e-001
1.354815e+003	3.620890e-001
1.355779e+003	3.635536e-001
1.356744e+003	3.645022e-001
1.357708e+003	3.651941e-001
1.358672e+003	3.654894e-001
1.359636e+003	3.659908e-001
1.360601e+003	3.658760e-001
1.361565e+003	3.658196e-001
1.362529e+003	3.647397e-001
1.363494e+003	3.632143e-001
1.364458e+003	3.633893e-001
1.365422e+003	3.628385e-001
1.366386e+003	3.622498e-001
1.367351e+003	3.620672e-001
1.368315e+003	3.614846e-001
1.369279e+003	3.605748e-001
1.370243e+003	3.599277e-001
1.371208e+003	3.586297e-001
1.372172e+003	3.572393e-001
1.373136e+003	3.554530e-001
1.374101e+003	3.523386e-001
1.375065e+003	3.494454e-001
1.376029e+003	3.478129e-001
1.376993e+003	3.462244e-001
1.377958e+003	3.446308e-001
1.378922e+003	3.433808e-001
1.379886e+003	3.424217e-001
1.380851e+003	3.420562e-001
1.381815e+003	3.419957e-001
1.382779e+003	3.427416e-001
1.383743e+003	3.449988e-001
1.384708e+003	3.480055e-001
1.385672e+003	3.513420e-001
1.386636e+003	3.538672e-001
1.387601e+003	3.550595e-001
1.388565e+003	3.560214e-001
1.389529e+003	3.562844e-001
1.390493e+003	3.544699e-001
1.391458e+003	3.497731e-001
1.392422e+003	3.440600e-001
1.393386e+003	3.380270e-001
1.394350e+003	3.272594e-001
1.395315e+003	3.160055e-001
1.396279e+003	3.096341e-001
1.397243e+003	3.053663e-001
1.398208e+003	3.014920e-001
1.399172e+003	2.973675e-001
1.400136e+003	2.967962e-001
1.401100e+003	2.968245e-001
1.402065e+003	2.961771e-001
1.403029e+003	2.962081e-001
1.403993e+003	2.964168e-001
1.404958e+003	2.953009e-001
1.405922e+003	2.940751e-001
1.406886e+003	2.941486e-001
1.407850e+003	2.940936e-001
1.408815e+003	2.947076e-001
1.409779e+003	2.963322e-001
1.410743e+003	2.983405e-001
1.411708e+003	3.003286e-001
1.412672e+003	3.025816e-001
1.413636e+003	3.053640e-001
1.414600e+003	3.088016e-001
1.415565e+003	3.117266e-001
1.416529e+003	3.129970e-001
1.417493e+003	3.127594e-001
1.418458e+003	3.119695e-001
1.419422e+003	3.046992e-001
1.420386e+003	3.019895e-001
1.421350e+003	3.001786e-001
1.422315e+003	2.980268e-001
1.423279e+003	2.951037e-001
1.424243e+003	2.911822e-001
1.425208e+003	2.888863e-001
1.426172e+003	2.867022e-001
1.427136e+003	2.847759e-001
1.428100e+003	2.839063e-001
1.429065e+003	2.834258e-001
1.430029e+003	2.807889e-001
1.430993e+003	2.797785e-001
1.431957e+003	2.808355e-001
1.432922e+003	2.820895e-001
1.433886e+003	2.837140e-001
1.434850e+003	2.865828e-001
1.435815e+003	2.897425e-001
1.436779e+003	2.910210e-001
1.437743e+003	2.941391e-001
1.438707e+003	2.971876e-001
1.439672e+003	2.991754e-001
1.440636e+003	3.007352e-001
1.441600e+003	3.024611e-001
1.442565e+003	3.043393e-001
1.443529e+003	3.064283e-001
1.444493e+003	3.088342e-001
1.445457e+003	3.114784e-001
1.446422e+003	3.144129e-001
1.447386e+003	3.166658e-001
1.448350e+003	3.185724e-001
1.449315e+003	3.201306e-001
1.450279e+003	3.205320e-001
1.451243e+003	3.199362e-001
1.452207e+003	3.180554e-001
1.453172e+003	3.165789e-001
1.454136e+003	3.148029e-001
1.455100e+003	3.124394e-001
1.456064e+003	3.089444e-001
1.457029e+003	3.017924e-001
1.457993e+003	3.001260e-001
1.458957e+003	2.976123e-001
1.459922e+003	2.965262e-001
1.460886e+003	2.957394e-001
1.461850e+003	2.933161e-001
1.462814e+003	2.904508e-001
1.463779e+003	2.880912e-001
1.464743e+003	2.815032e-001
1.465707e+003	2.762744e-001
1.466672e+003	2.745429e-001
1.467636e+003	2.717108e-001
1.468600e+003	2.693208e-001
1.469564e+003	2.679603e-001
1.470529e+003	2.681899e-001
1.471493e+003	2.698750e-001
1.472457e+003	2.715064e-001
1.473422e+003	2.713995e-001
1.474386e+003	2.744966e-001
1.475350e+003	2.789969e-001
1.476314e+003	2.856812e-001
1.477279e+003	2.934922e-001
1.478243e+003	3.013671e-001
1.479207e+003	3.094329e-001
1.480172e+003	3.168733e-001
1.481136e+003	3.213214e-001
1.482100e+003	3.229713e-001
1.483064e+003	3.218867e-001
1.484029e+003	3.197181e-001
1.484993e+003	3.169808e-001
1.485957e+003	3.141795e-001
1.486922e+003	3.078007e-001
1.487886e+003	2.998560e-001
1.488850e+003	2.928997e-001
1.489814e+003	2.807330e-001
1.490779e+003	2.698189e-001
1.491743e+003	2.661517e-001
1.492707e+003	2.632559e-001
1.493672e+003	2.606256e-001
1.494636e+003	2.605989e-001
1.495600e+003	2.597632e-001
1.496564e+003	2.606733e-001
1.497529e+003	2.651380e-001
1.498493e+003	2.679803e-001
1.499457e+003	2.727813e-001
1.500421e+003	2.782123e-001
1.501386e+003	2.844116e-001
1.502350e+003	2.910594e-001
1.503314e+003	2.953894e-001
1.504279e+003	2.981573e-001
1.505243e+003	2.975780e-001
1.506207e+003	2.913497e-001
1.507171e+003	2.764366e-001
1.508136e+003	2.679180e-001
1.509100e+003	2.614464e-001
1.510064e+003	2.558981e-001
1.511029e+003	2.537144e-001
1.511993e+003	2.514684e-001
1.512957e+003	2.513037e-001
1.513921e+003	2.536609e-001
1.514886e+003	2.557132e-001
1.515850e+003	2.586630e-001
1.516814e+003	2.593867e-001
1.517778e+003	2.621353e-001
1.518743e+003	2.656884e-001
1.519707e+003	2.694572e-001
1.520671e+003	2.733374e-001
1.521636e+003	2.749666e-001
1.522600e+003	2.753149e-001
1.523564e+003	2.788773e-001
1.524528e+003	2.820936e-001
1.525493e+003	2.854706e-001
1.526457e+003	2.893932e-001
1.527421e+003	2.911883e-001
1.528386e+003	2.926206e-001
1.529350e+003	2.964022e-001
1.530314e+003	3.012285e-001
1.531278e+003	3.055204e-001
1.532243e+003	3.089763e-001
1.533207e+003	3.112815e-001
1.534171e+003	3.148934e-001
1.535135e+003	3.193029e-001
1.536100e+003	3.235634e-001
1.537064e+003	3.278041e-001
1.538028e+003	3.310939e-001
1.538993e+003	3.335072e-001
1.539957e+003	3.387514e-001
1.540921e+003	3.431277e-001
1.541885e+003	3.481031e-001
1.542850e+003	3.539033e-001
1.543814e+003	3.556757e-001
1.544778e+003	3.588642e-001
1.545743e+003	3.663479e-001
1.546707e+003	3.705483e-001
1.547671e+003	3.737988e-001
1.548635e+003	3.775599e-001
1.549600e+003	3.826481e-001
1.550564e+003	3.892528e-001
1.551528e+003	3.932363e-001
1.552493e+003	3.973644e-001
1.553457e+003	3.998386e-001
1.554421e+003	4.045903e-001
1.555385e+003	4.124942e-001
1.556350e+003	4.170829e-001
1.557314e+003	4.224798e-001
1.558278e+003	4.273144e-001
1.559243e+003	4.278212e-001
1.560207e+003	4.431685e-001
1.561171e+003	4.469276e-001
1.562135e+003	4.485654e-001
1.563100e+003	4.518671e-001
1.564064e+003	4.570484e-001
1.565028e+003	4.639531e-001
1.565993e+003	4.684284e-001
1.566957e+003	4.715032e-001
1.567921e+003	4.743612e-001
1.568885e+003	4.765187e-001
1.569850e+003	4.813824e-001
1.570814e+003	4.825511e-001
1.571778e+003	4.833054e-001
1.572743e+003	4.845642e-001
1.573707e+003	4.854537e-001
1.574671e+003	4.851291e-001
1.575635e+003	4.821462e-001
1.576600e+003	4.794881e-001
1.577564e+003	4.793202e-001
1.578528e+003	4.766931e-001
1.579492e+003	4.739095e-001
1.580457e+003	4.708862e-001
1.581421e+003	4.671383e-001
1.582385e+003	4.618120e-001
1.583350e+003	4.566091e-001
1.584314e+003	4.518895e-001
1.585278e+003	4.476725e-001
1.586242e+003	4.434073e-001
1.587207e+003	4.388180e-001
1.588171e+003	4.347269e-001
1.589135e+003	4.310433e-001
1.590100e+003	4.265524e-001
1.591064e+003	4.225657e-001
1.592028e+003	4.190452e-001
1.592992e+003	4.161166e-001
1.593957e+003	4.140599e-001
1.594921e+003	4.121042e-001
1.595885e+003	4.100527e-001
1.596849e+003	4.088248e-001
1.597814e+003	4.073117e-001
1.598778e+003	4.058557e-001
1.599742e+003	4.040206e-001
1.600707e+003	4.028902e-001
1.601671e+003	4.024038e-001
1.602635e+003	4.020023e-001
1.603599e+003	3.970893e-001
1.604564e+003	3.885622e-001
1.605528e+003	3.790891e-001
1.606492e+003	3.670539e-001
1.607457e+003	3.513463e-001
1.608421e+003	3.365931e-001
1.609385e+003	3.187603e-001
1.610349e+003	3.027160e-001
1.611314e+003	2.893387e-001
1.612278e+003	2.770221e-001
1.613242e+003	2.660640e-001
1.614207e+003	2.574207e-001
1.615171e+003	2.516581e-001
1.616135e+003	2.443048e-001
1.617099e+003	2.292202e-001
1.618064e+003	2.263517e-001
1.619028e+003	2.229759e-001
1.619992e+003	2.197319e-001
1.620957e+003	2.163184e-001
1.621921e+003	2.154604e-001
1.622885e+003	2.137398e-001
1.623849e+003	2.083164e-001
1.624814e+003	2.069948e-001
1.625778e+003	2.076626e-001
1.626742e+003	2.090014e-001
1.627707e+003	2.092151e-001
1.628671e+003	2.088587e-001
1.629635e+003	2.088532e-001
1.630599e+003	2.081345e-001
1.631564e+003	2.082158e-001
1.632528e+003	2.080846e-001
1.633492e+003	2.088738e-001
1.634457e+003	2.100986e-001
1.635421e+003	1.999926e-001
1.636385e+003	1.938389e-001
1.637349e+003	1.898726e-001
1.638314e+003	1.860312e-001
1.639278e+003	1.840676e-001
1.640242e+003	1.811765e-001
1.641206e+003	1.793064e-001
1.642171e+003	1.774458e-001
1.643135e+003	1.763386e-001
1.644099e+003	1.769184e-001
1.645064e+003	1.786040e-001
1.646028e+003	1.754943e-001
1.646992e+003	1.729604e-001
1.647956e+003	1.698525e-001
1.648921e+003	1.669086e-001
1.649885e+003	1.659331e-001
1.650849e+003	1.680260e-001
1.651814e+003	1.713236e-001
1.652778e+003	1.679486e-001
1.653742e+003	1.551864e-001
1.654706e+003	1.534767e-001
1.655671e+003	1.534002e-001
1.656635e+003	1.526782e-001
1.657599e+003	1.510615e-001
1.658563e+003	1.504590e-001
1.659528e+003	1.502478e-001
1.660492e+003	1.504639e-001
1.661456e+003	1.511992e-001
1.662421e+003	1.495425e-001
1.663385e+003	1.467900e-001
1.664349e+003	1.475186e-001
1.665313e+003	1.475848e-001
1.666278e+003	1.482148e-001
1.667242e+003	1.500688e-001
1.668206e+003	1.518073e-001
1.669171e+003	1.467717e-001
1.670135e+003	1.471184e-001
1.671099e+003	1.478664e-001
1.672063e+003	1.474905e-001
1.673028e+003	1.493885e-001
1.673992e+003	1.518695e-001
1.674956e+003	1.503103e-001
1.675921e+003	1.482753e-001
1.676885e+003	1.500098e-001
1.677849e+003	1.505511e-001
1.678813e+003	1.513321e-001
1.679778e+003	1.522413e-001
1.680742e+003	1.533135e-001
1.681706e+003	1.552938e-001
1.682671e+003	1.578707e-001
1.683635e+003	1.598030e-001
1.684599e+003	1.517477e-001
1.685563e+003	1.526268e-001
1.686528e+003	1.548373e-001
1.687492e+003	1.563334e-001
1.688456e+003	1.564151e-001
1.689421e+003	1.561266e-001
1.690385e+003	1.559221e-001
1.691349e+003	1.566970e-001
1.692313e+003	1.574622e-001
1.693278e+003	1.585161e-001
1.694242e+003	1.613161e-001
1.695206e+003	1.623513e-001
1.696171e+003	1.591967e-001
1.697135e+003	1.607942e-001
1.698099e+003	1.621403e-001
1.699063e+003	1.658419e-001
1.700028e+003	1.642138e-001
1.700992e+003	1.576052e-001
1.701956e+003	1.600828e-001
1.702920e+003	1.624804e-001
1.703885e+003	1.626387e-001
1.704849e+003	1.629681e-001
1.705813e+003	1.631756e-001
1.706778e+003	1.604222e-001
1.707742e+003	1.600776e-001
1.708706e+003	1.606746e-001
1.709670e+003	1.607343e-001
1.710635e+003	1.602724e-001
1.711599e+003	1.604307e-001
1.712563e+003	1.603635e-001
1.713528e+003	1.605099e-001
1.714492e+003	1.596720e-001
1.715456e+003	1.603089e-001
1.716420e+003	1.622830e-001
1.717385e+003	1.591287e-001
1.718349e+003	1.526763e-001
1.719313e+003	1.541101e-001
1.720277e+003	1.546242e-001
1.721242e+003	1.537869e-001
1.722206e+003	1.537023e-001
1.723170e+003	1.521656e-001
1.724135e+003	1.505970e-001
1.725099e+003	1.509456e-001
1.726063e+003	1.503354e-001
1.727027e+003	1.489401e-001
1.727992e+003	1.489991e-001
1.728956e+003	1.491393e-001
1.729920e+003	1.463763e-001
1.730885e+003	1.458364e-001
1.731849e+003	1.470138e-001
1.732813e+003	1.478976e-001
1.733777e+003	1.426646e-001
1.734742e+003	1.370491e-001
1.735706e+003	1.390085e-001
1.736670e+003	1.395993e-001
1.737635e+003	1.394791e-001
1.738599e+003	1.414870e-001
1.739563e+003	1.387705e-001
1.740527e+003	1.353099e-001
1.741492e+003	1.366443e-001
1.742456e+003	1.376401e-001
1.743420e+003	1.364352e-001
1.744385e+003	1.358628e-001
1.745349e+003	1.362001e-001
1.746313e+003	1.360897e-001
1.747277e+003	1.365505e-001
1.748242e+003	1.367228e-001
1.749206e+003	1.361163e-001
1.750170e+003	1.372415e-001
1.751135e+003	1.329346e-001
1.752099e+003	1.317260e-001
1.753063e+003	1.338757e-001
1.754027e+003	1.341065e-001
1.754992e+003	1.345563e-001
1.755956e+003	1.347606e-001
1.756920e+003	1.318892e-001
1.757885e+003	1.315148e-001
1.758849e+003	1.325571e-001
1.759813e+003	1.338947e-001
1.760777e+003	1.353470e-001
1.761742e+003	1.326395e-001
1.762706e+003	1.313233e-001
1.763670e+003	1.328312e-001
1.764634e+003	1.334816e-001
1.765599e+003	1.334115e-001
1.766563e+003	1.343940e-001
1.767527e+003	1.341382e-001
1.768492e+003	1.324050e-001
1.769456e+003	1.348284e-001
1.770420e+003	1.369343e-001
1.771384e+003	1.372657e-001
1.772349e+003	1.349706e-001
1.773313e+003	1.333178e-001
1.774277e+003	1.342143e-001
1.775242e+003	1.335706e-001
1.776206e+003	1.335051e-001
1.777170e+003	1.346914e-001
1.778134e+003	1.351608e-001
1.779099e+003	1.347956e-001
1.780063e+003	1.345167e-001
1.781027e+003	1.343070e-001
1.781991e+003	1.346457e-001
1.782956e+003	1.353848e-001
1.783920e+003	1.362378e-001
1.784884e+003	1.346640e-001
1.785849e+003	1.343970e-001
1.786813e+003	1.353772e-001
1.787777e+003	1.356031e-001
1.788741e+003	1.355168e-001
1.789706e+003	1.356548e-001
1.790670e+003	1.360397e-001
1.791634e+003	1.378635e-001
1.792599e+003	1.348935e-001
1.793563e+003	1.339951e-001
1.794527e+003	1.357110e-001
1.795491e+003	1.368686e-001
1.796456e+003	1.366430e-001
1.797420e+003	1.365054e-001
1.798384e+003	1.369840e-001
1.799349e+003	1.360665e-001
1.800313e+003	1.366007e-001
1.801277e+003	1.375465e-001
1.802241e+003	1.367338e-001
1.803206e+003	1.369233e-001
1.804170e+003	1.368159e-001
1.805134e+003	1.367703e-001
1.806099e+003	1.374369e-001
1.807063e+003	1.377703e-001
1.808027e+003	1.375496e-001
1.808991e+003	1.380952e-001
1.809956e+003	1.380628e-001
1.810920e+003	1.370221e-001
1.811884e+003	1.373593e-001
1.812849e+003	1.378296e-001
1.813813e+003	1.374222e-001
1.814777e+003	1.372227e-001
1.815741e+003	1.372711e-001
1.816706e+003	1.370748e-001
1.817670e+003	1.382654e-001
1.818634e+003	1.387890e-001
1.819599e+003	1.390534e-001
1.820563e+003	1.398455e-001
1.821527e+003	1.402462e-001
1.822491e+003	1.403158e-001
1.823456e+003	1.406547e-001
1.824420e+003	1.413516e-001
1.825384e+003	1.403758e-001
1.826348e+003	1.406670e-001
1.827313e+003	1.415176e-001
1.828277e+003	1.431400e-001
1.829241e+003	1.445018e-001
1.830206e+003	1.424881e-001
1.831170e+003	1.419251e-001
1.832134e+003	1.413268e-001
1.833098e+003	1.408302e-001
1.834063e+003	1.415120e-001
1.835027e+003	1.426039e-001
1.835991e+003	1.429144e-001
1.836956e+003	1.420304e-001
1.837920e+003	1.415633e-001
1.838884e+003	1.417119e-001
1.839848e+003	1.424368e-001
1.840813e+003	1.434151e-001
1.841777e+003	1.439542e-001
1.842741e+003	1.447649e-001
1.843705e+003	1.440326e-001
1.844670e+003	1.421803e-001
1.845634e+003	1.431693e-001
1.846598e+003	1.435630e-001
1.847563e+003	1.426028e-001
1.848527e+003	1.429208e-001
1.849491e+003	1.448291e-001
1.850455e+003	1.449468e-001
1.851420e+003	1.445834e-001
1.852384e+003	1.447124e-001
1.853348e+003	1.445733e-001
1.854313e+003	1.440537e-001
1.855277e+003	1.448341e-001
1.856241e+003	1.457637e-001
1.857205e+003	1.461031e-001
1.858170e+003	1.459314e-001
1.859134e+003	1.459388e-001
1.860098e+003	1.453649e-001
1.861063e+003	1.459160e-001
1.862027e+003	1.466304e-001
1.862991e+003	1.462966e-001
1.863955e+003	1.466903e-001
1.864920e+003	1.480463e-001
1.865884e+003	1.485787e-001
1.866848e+003	1.489110e-001
1.867813e+003	1.487155e-001
1.868777e+003	1.477517e-001
1.869741e+003	1.467544e-001
1.870705e+003	1.475123e-001
1.871670e+003	1.486965e-001
1.872634e+003	1.485111e-001
1.873598e+003	1.480623e-001
1.874563e+003	1.497851e-001
1.875527e+003	1.496282e-001
1.876491e+003	1.490174e-001
1.877455e+003	1.487940e-001
1.878420e+003	1.485458e-001
1.879384e+003	1.490798e-001
1.880348e+003	1.490991e-001
1.881313e+003	1.496346e-001
1.882277e+003	1.496973e-001
1.883241e+003	1.491537e-001
1.884205e+003	1.496815e-001
1.885170e+003	1.501176e-001
1.886134e+003	1.499234e-001
1.887098e+003	1.497983e-001
1.888062e+003	1.506764e-001
1.889027e+003	1.490392e-001
1.889991e+003	1.477514e-001
1.890955e+003	1.505297e-001
1.891920e+003	1.526886e-001
1.892884e+003	1.526758e-001
1.893848e+003	1.530877e-001
1.894812e+003	1.529829e-001
1.895777e+003	1.517447e-001
1.896741e+003	1.521068e-001
1.897705e+003	1.534953e-001
1.898670e+003	1.534999e-001
1.899634e+003	1.520244e-001
1.900598e+003	1.522630e-001
1.901562e+003	1.533964e-001
1.902527e+003	1.548613e-001
1.903491e+003	1.559494e-001
1.904455e+003	1.545746e-001
1.905420e+003	1.540202e-001
1.906384e+003	1.549091e-001
1.907348e+003	1.546268e-001
1.908312e+003	1.534350e-001
1.909277e+003	1.529719e-001
1.910241e+003	1.523011e-001
1.911205e+003	1.534374e-001
1.912169e+003	1.538926e-001
1.913134e+003	1.545887e-001
1.914098e+003	1.553158e-001
1.915062e+003	1.550732e-001
1.916027e+003	1.553296e-001
1.916991e+003	1.557444e-001
1.917955e+003	1.519687e-001
1.918919e+003	1.532383e-001
1.919884e+003	1.557421e-001
1.920848e+003	1.561294e-001
1.921812e+003	1.560994e-001
1.922777e+003	1.551146e-001
1.923741e+003	1.532138e-001
1.924705e+003	1.525621e-001
1.925669e+003	1.535292e-001
1.926634e+003	1.537974e-001
1.927598e+003	1.530294e-001
1.928562e+003	1.523910e-001
1.929526e+003	1.527292e-001
1.930491e+003	1.556273e-001
1.931455e+003	1.553705e-001
1.932419e+003	1.539417e-001
1.933384e+003	1.552188e-001
1.934348e+003	1.561569e-001
1.935312e+003	1.542084e-001
1.936276e+003	1.535787e-001
1.937241e+003	1.540918e-001
1.938205e+003	1.546905e-001
1.939169e+003	1.545141e-001
1.940134e+003	1.542379e-001
1.941098e+003	1.546374e-001
1.942062e+003	1.556311e-001
1.943026e+003	1.529411e-001
1.943991e+003	1.512145e-001
1.944955e+003	1.523462e-001
1.945919e+003	1.523793e-001
1.946884e+003	1.486820e-001
1.947848e+003	1.462405e-001
1.948812e+003	1.471730e-001
1.949776e+003	1.491667e-001
1.950741e+003	1.507315e-001
1.951705e+003	1.544764e-001
1.952669e+003	1.562972e-001
1.953634e+003	1.545090e-001
1.954598e+003	1.545825e-001
1.955562e+003	1.565076e-001
1.956526e+003	1.560469e-001
1.957491e+003	1.571027e-001
1.958455e+003	1.562195e-001
1.959419e+003	1.545817e-001
1.960384e+003	1.503821e-001
1.961348e+003	1.490132e-001
1.962312e+003	1.535305e-001
1.963276e+003	1.558666e-001
1.964241e+003	1.521266e-001
1.965205e+003	1.479403e-001
1.966169e+003	1.426877e-001
1.967134e+003	1.435301e-001
1.968098e+003	1.479351e-001
1.969062e+003	1.466734e-001
1.970026e+003	1.441362e-001
1.970991e+003	1.426623e-001
1.971955e+003	1.446812e-001
1.972919e+003	1.562215e-001
1.973883e+003	1.621300e-001
1.974848e+003	1.608582e-001
1.975812e+003	1.555322e-001
1.976776e+003	1.504378e-001
1.977741e+003	1.399310e-001
1.978705e+003	1.452570e-001
1.979669e+003	1.547506e-001
1.980633e+003	1.563144e-001
1.981598e+003	1.543860e-001
1.982562e+003	1.544016e-001
1.983526e+003	1.505958e-001
1.984491e+003	1.498234e-001
1.985455e+003	1.485331e-001
1.986419e+003	1.495272e-001
1.987383e+003	1.532346e-001
1.988348e+003	1.564033e-001
1.989312e+003	1.552615e-001
1.990276e+003	1.492398e-001
1.991240e+003	1.457503e-001
1.992205e+003	1.497117e-001
1.993169e+003	1.506221e-001
1.994133e+003	1.476235e-001
1.995098e+003	1.469179e-001
1.996062e+003	1.500826e-001
1.997026e+003	1.493218e-001
1.997990e+003	1.482588e-001
1.998955e+003	1.483592e-001
1.999919e+003	1.488705e-001
2.000883e+003	1.499058e-001
2.001848e+003	1.484217e-001
2.002812e+003	1.458445e-001
2.003776e+003	1.485695e-001
2.004740e+003	1.497559e-001
2.005705e+003	1.475061e-001
2.006669e+003	1.415176e-001
2.007633e+003	1.420796e-001
2.008598e+003	1.447486e-001
2.009562e+003	1.476965e-001
2.010526e+003	1.522724e-001
2.011490e+003	1.495590e-001
2.012455e+003	1.486232e-001
2.013419e+003	1.507995e-001
2.014383e+003	1.536505e-001
2.015348e+003	1.514612e-001
2.016312e+003	1.550698e-001
2.017276e+003	1.537959e-001
2.018240e+003	1.478619e-001
2.019205e+003	1.465440e-001
2.020169e+003	1.441690e-001
2.021133e+003	1.444634e-001
2.022098e+003	1.422951e-001
2.023062e+003	1.451196e-001
2.024026e+003	1.476310e-001
2.024990e+003	1.438185e-001
2.025955e+003	1.339101e-001
2.026919e+003	1.335798e-001
2.027883e+003	1.395106e-001
2.028848e+003	1.470525e-001
2.029812e+003	1.491783e-001
2.030776e+003	1.480047e-001
2.031740e+003	1.532345e-001
2.032705e+003	1.555357e-001
2.033669e+003	1.434387e-001
2.034633e+003	1.391297e-001
2.035597e+003	1.503161e-001
2.036562e+003	1.519529e-001
2.037526e+003	1.439776e-001
2.038490e+003	1.426801e-001
2.039455e+003	1.424975e-001
2.040419e+003	1.440773e-001
2.041383e+003	1.474949e-001
2.042347e+003	1.523207e-001
2.043312e+003	1.557079e-001
2.044276e+003	1.550869e-001
2.045240e+003	1.538597e-001
2.046205e+003	1.516548e-001
2.047169e+003	1.484831e-001
2.048133e+003	1.468361e-001
2.049097e+003	1.504427e-001
2.050062e+003	1.567142e-001
2.051026e+003	1.575451e-001
2.051990e+003	1.527641e-001
2.052955e+003	1.480597e-001
2.053919e+003	1.517855e-001
2.054883e+003	1.565155e-001
2.055847e+003	1.524702e-001
2.056812e+003	1.485441e-001
2.057776e+003	1.489124e-001
2.058740e+003	1.454888e-001
2.059705e+003	1.441008e-001
2.060669e+003	1.476187e-001
2.061633e+003	1.502640e-001
2.062597e+003	1.519917e-001
2.063562e+003	1.538303e-001
2.064526e+003	1.539018e-001
2.065490e+003	1.539577e-001
2.066454e+003	1.523908e-001
2.067419e+003	1.492620e-001
2.068383e+003	1.502727e-001
2.069347e+003	1.545175e-001
2.070312e+003	1.550038e-001
2.071276e+003	1.566033e-001
2.072240e+003	1.558959e-001
2.073204e+003	1.532503e-001
2.074169e+003	1.528578e-001
2.075133e+003	1.533185e-001
2.076097e+003	1.550520e-001
2.077062e+003	1.566779e-001
2.078026e+003	1.559825e-001
2.078990e+003	1.540285e-001
2.079954e+003	1.526245e-001
2.080919e+003	1.538112e-001
2.081883e+003	1.577970e-001
2.082847e+003	1.602899e-001
2.083812e+003	1.616266e-001
2.084776e+003	1.614942e-001
2.085740e+003	1.582410e-001
2.086704e+003	1.563370e-001
2.087669e+003	1.551058e-001
2.088633e+003	1.548140e-001
2.089597e+003	1.551634e-001
2.090562e+003	1.555712e-001
2.091526e+003	1.560965e-001
2.092490e+003	1.582583e-001
2.093454e+003	1.616742e-001
2.094419e+003	1.609942e-001
2.095383e+003	1.611796e-001
2.096347e+003	1.609584e-001
2.097312e+003	1.620579e-001
2.098276e+003	1.634043e-001
2.099240e+003	1.629402e-001
2.100204e+003	1.629478e-001
2.101168e+003	1.633711e-001
2.102133e+003	1.648770e-001
2.103097e+003	1.640546e-001
2.104062e+003	1.646877e-001
2.105026e+003	1.692164e-001
2.105990e+003	1.701234e-001
2.106954e+003	1.702328e-001
2.107918e+003	1.705327e-001
2.108883e+003	1.687809e-001
2.109847e+003	1.679072e-001
2.110811e+003	1.669452e-001
2.111776e+003	1.664044e-001
2.112740e+003	1.690660e-001
2.113704e+003	1.722586e-001
2.114668e+003	1.739238e-001
2.115633e+003	1.731854e-001
2.116597e+003	1.708704e-001
2.117561e+003	1.713256e-001
2.118526e+003	1.725222e-001
2.119490e+003	1.732979e-001
2.120454e+003	1.724898e-001
2.121418e+003	1.726019e-001
2.122383e+003	1.754874e-001
2.123347e+003	1.775801e-001
2.124311e+003	1.781176e-001
2.125276e+003	1.792060e-001
2.126240e+003	1.817587e-001
2.127204e+003	1.814637e-001
2.128168e+003	1.795723e-001
2.129133e+003	1.849755e-001
2.130097e+003	1.867132e-001
2.131061e+003	1.850031e-001
2.132026e+003	1.888928e-001
2.132990e+003	1.917508e-001
2.133954e+003	1.909734e-001
2.134918e+003	1.925976e-001
2.135883e+003	1.974111e-001
2.136847e+003	2.038211e-001
2.137811e+003	2.088561e-001
2.138776e+003	2.100846e-001
2.139740e+003	2.123152e-001
2.140704e+003	2.226511e-001
2.141668e+003	2.275078e-001
2.142633e+003	2.284127e-001
2.143597e+003	2.323410e-001
2.144561e+003	2.394800e-001
2.145525e+003	2.475330e-001
2.146490e+003	2.558391e-001
2.147454e+003	2.616231e-001
2.148418e+003	2.703352e-001
2.149383e+003	2.856639e-001
2.150347e+003	2.983478e-001
2.151311e+003	3.011372e-001
2.152275e+003	3.035917e-001
2.153240e+003	3.193153e-001
2.154204e+003	3.342357e-001
2.155168e+003	3.377409e-001
2.156133e+003	3.464916e-001
2.157097e+003	3.427594e-001
2.158061e+003	3.440289e-001
2.159025e+003	3.631137e-001
2.159990e+003	3.823081e-001
2.160954e+003	3.699952e-001
2.161918e+003	3.648299e-001
2.162883e+003	3.655769e-001
2.163847e+003	3.654552e-001
2.164811e+003	3.614063e-001
2.165775e+003	3.540791e-001
2.166740e+003	3.434564e-001
2.167704e+003	3.344828e-001
2.168668e+003	3.271820e-001
2.169633e+003	3.190271e-001
2.170597e+003	3.057876e-001
2.171561e+003	2.991931e-001
2.172525e+003	2.923326e-001
2.173490e+003	2.863882e-001
2.174454e+003	2.787936e-001
2.175418e+003	2.745964e-001
2.176383e+003	2.667667e-001
2.177347e+003	2.583305e-001
2.178311e+003	2.484542e-001
2.179275e+003	2.381005e-001
2.180240e+003	2.295683e-001
2.181204e+003	2.195459e-001
2.182168e+003	2.120317e-001
2.183133e+003	2.097986e-001
2.184097e+003	2.034266e-001
2.185061e+003	1.943088e-001
2.186025e+003	1.847854e-001
2.186990e+003	1.816383e-001
2.187954e+003	1.781962e-001
2.188918e+003	1.741092e-001
2.189882e+003	1.691732e-001
2.190847e+003	1.648210e-001
2.191811e+003	1.598634e-001
2.192775e+003	1.552310e-001
2.193740e+003	1.538853e-001
2.194704e+003	1.508112e-001
2.195668e+003	1.478980e-001
2.196632e+003	1.468096e-001
2.197597e+003	1.468418e-001
2.198561e+003	1.470817e-001
2.199525e+003	1.473136e-001
2.200490e+003	1.412513e-001
2.201454e+003	1.357883e-001
2.202418e+003	1.376346e-001
2.203382e+003	1.358424e-001
2.204347e+003	1.349400e-001
2.205311e+003	1.369842e-001
2.206275e+003	1.426395e-001
2.207240e+003	1.408387e-001
2.208204e+003	1.376642e-001
2.209168e+003	1.351322e-001
2.210132e+003	1.337330e-001
2.211097e+003	1.340657e-001
2.212061e+003	1.349757e-001
2.213025e+003	1.387066e-001
2.213990e+003	1.382938e-001
2.214954e+003	1.338133e-001
2.215918e+003	1.338533e-001
2.216882e+003	1.366913e-001
2.217847e+003	1.368721e-001
2.218811e+003	1.380787e-001
2.219775e+003	1.397226e-001
2.220740e+003	1.382796e-001
2.221704e+003	1.361492e-001
2.222668e+003	1.362082e-001
2.223632e+003	1.340019e-001
2.224596e+003	1.380472e-001
2.225561e+003	1.390569e-001
2.226525e+003	1.374644e-001
2.227490e+003	1.360339e-001
2.228454e+003	1.376767e-001
2.229418e+003	1.391479e-001
2.230382e+003	1.396959e-001
2.231346e+003	1.410038e-001
2.232311e+003	1.404196e-001
2.233275e+003	1.372772e-001
2.234239e+003	1.356913e-001
2.235204e+003	1.376925e-001
2.236168e+003	1.388652e-001
2.237132e+003	1.397378e-001
2.238096e+003	1.393789e-001
2.239061e+003	1.383139e-001
2.240025e+003	1.385526e-001
2.240989e+003	1.389149e-001
2.241954e+003	1.395401e-001
2.242918e+003	1.389422e-001
2.243882e+003	1.385503e-001
2.244846e+003	1.392190e-001
2.245811e+003	1.408976e-001
2.246775e+003	1.397039e-001
2.247739e+003	1.402179e-001
2.248704e+003	1.414593e-001
2.249668e+003	1.422458e-001
2.250632e+003	1.417591e-001
2.251596e+003	1.433662e-001
2.252561e+003	1.448060e-001
2.253525e+003	1.422479e-001
2.254489e+003	1.393639e-001
2.255454e+003	1.421182e-001
2.256418e+003	1.439230e-001
2.257382e+003	1.433432e-001
2.258346e+003	1.445521e-001
2.259311e+003	1.461693e-001
2.260275e+003	1.469342e-001
2.261239e+003	1.466606e-001
2.262204e+003	1.459722e-001
2.263168e+003	1.449649e-001
2.264132e+003	1.425683e-001
2.265096e+003	1.437860e-001
2.266061e+003	1.466743e-001
2.267025e+003	1.474261e-001
2.267989e+003	1.471748e-001
2.268953e+003	1.463437e-001
2.269918e+003	1.472306e-001
2.270882e+003	1.482374e-001
2.271846e+003	1.460867e-001
2.272811e+003	1.454787e-001
2.273775e+003	1.468305e-001
2.274739e+003	1.475267e-001
2.275703e+003	1.474224e-001
2.276668e+003	1.487570e-001
2.277632e+003	1.484592e-001
2.278596e+003	1.483514e-001
2.279561e+003	1.484273e-001
2.280525e+003	1.502331e-001
2.281489e+003	1.528972e-001
2.282453e+003	1.534854e-001
2.283418e+003	1.530902e-001
2.284382e+003	1.533809e-001
2.285346e+003	1.546656e-001
2.286311e+003	1.539019e-001
2.287275e+003	1.536398e-001
2.288239e+003	1.543516e-001
2.289203e+003	1.548581e-001
2.290168e+003	1.545539e-001
2.291132e+003	1.548674e-001
2.292096e+003	1.551351e-001
2.293061e+003	1.546958e-001
2.294025e+003	1.556645e-001
2.294989e+003	1.560650e-001
2.295953e+003	1.561826e-001
2.296918e+003	1.560879e-001
2.297882e+003	1.567074e-001
2.298846e+003	1.566129e-001
2.299811e+003	1.576666e-001
2.300775e+003	1.578628e-001
2.301739e+003	1.574610e-001
2.302703e+003	1.566924e-001
2.303668e+003	1.586498e-001
2.304632e+003	1.592260e-001
2.305596e+003	1.591144e-001
2.306561e+003	1.581145e-001
2.307525e+003	1.603768e-001
2.308489e+003	1.612702e-001
2.309453e+003	1.620411e-001
2.310417e+003	1.629041e-001
2.311382e+003	1.636045e-001
2.312346e+003	1.639168e-001
2.313310e+003	1.648234e-001
2.314275e+003	1.658829e-001
2.315239e+003	1.653866e-001
2.316203e+003	1.658035e-001
2.317167e+003	1.669190e-001
2.318132e+003	1.683790e-001
2.319096e+003	1.687448e-001
2.320060e+003	1.688205e-001
2.321025e+003	1.690333e-001
2.321989e+003	1.702638e-001
2.322953e+003	1.706394e-001
2.323917e+003	1.727485e-001
2.324882e+003	1.738037e-001
2.325846e+003	1.734618e-001
2.326810e+003	1.727058e-001
2.327775e+003	1.721991e-001
[truncated: 1,734 more rows]
