# Supplementary material for: Introduction to Pharmaceutical Co-amorphous Systems Using a Green Co-milling Technique
Source: J Chem Educ. 2023 Mar 23;100(4):1627–32. doi: 10.1021/acs.jchemed.3c00036 (PMC10100544; doi:10.1021/acs.jchemed.3c00036)
Supplement: Supplementary file 4 — ed3c00036_si_004.zip [file ed3c00036_si_004.zip › XRPD/NPX-CIM_COA.csv]

4.00010013580322	11.3089005235602
4.02054678276181	11.2879581151832
4.0409934297204	10.4607329842932
4.06144007667899	10.7225130890052
4.08188672363758	10.565445026178
4.10233337059617	10.4816753926702
4.12278001755476	11.1413612565445
4.14322666451335	11.0890052356021
4.16367331147194	11.0785340314136
4.18411995843053	10.7539267015707
4.20456660538912	11.2879581151832
4.22501325234771	11.0261780104712
4.2454598993063	10.4083769633508
4.26590654626489	10.7434554973822
4.28635319322348	10.4607329842932
4.30679984018207	11.0994764397906
4.32724648714066	11.2670157068063
4.34769313409925	10.3350785340314
4.36813978105783	10.9109947643979
4.38858642801642	11.3298429319372
4.40903307497501	11.0261780104712
4.4294797219336	10.0523560209424
4.44992636889219	9.98952879581152
4.47037301585078	10.1256544502618
4.49081966280937	10.5549738219895
4.51126630976796	10.586387434555
4.53171295672655	10.5549738219895
4.55215960368514	11.0366492146597
4.57260625064373	10.1884816753927
4.59305289760232	10.9214659685864
4.61349954456091	10.8167539267016
4.6339461915195	10.1884816753927
4.65439283847809	10.6387434554974
4.67483948543668	10.6910994764398
4.69528613239527	10.5549738219895
4.71573277935386	10.4293193717277
4.73617942631245	10.2513089005236
4.75662607327104	10.565445026178
4.77707272022963	10.4502617801047
4.79751936718822	10.7120418848168
4.8179660141468	10.5340314136126
4.83841266110539	10.8376963350785
4.85885930806398	10.4397905759162
4.87930595502257	10.4607329842932
4.89975260198116	10.5235602094241
4.92019924893975	10.4397905759162
4.94064589589834	10.2931937172775
4.96109254285693	10.6701570680628
4.98153918981552	10.4816753926702
5.00198583677411	10.5759162303665
5.0224324837327	10.586387434555
5.04287913069129	10.4712041884817
5.06332577764988	10.2094240837696
5.08377242460847	10.4921465968586
5.10421907156706	10.6282722513089
5.12466571852565	11.151832460733
5.14511236548424	9.97905759162304
5.16555901244283	10.261780104712
5.18600565940142	10.2094240837696
5.20645230636001	10.0837696335079
5.2268989533186	10.1675392670157
5.24734560027719	10.5026178010471
5.26779224723578	10.5235602094241
5.28823889419436	10.303664921466
5.30868554115295	10.2094240837696
5.32913218811154	10.2513089005236
5.34957883507013	9.91623036649215
5.37002548202872	10.7015706806283
5.39047212898731	10.5968586387435
5.4109187759459	9.95811518324607
5.43136542290449	10.1675392670157
5.45181206986308	10.9109947643979
5.47225871682167	10.4921465968586
5.49270536378026	10.1047120418848
5.51315201073885	10.4188481675393
5.53359865769744	9.83246073298429
5.55404530465603	9.53926701570681
5.57449195161462	10.8376963350785
5.59493859857321	9.70680628272251
5.6153852455318	9.93717277486911
5.63583189249039	10.3874345549738
5.65627853944898	10.544502617801
5.67672518640757	10.7015706806283
5.69717183336616	9.67539267015707
5.71761848032475	9.98952879581152
5.73806512728333	10.1780104712042
5.75851177424192	10.3246073298429
5.77895842120051	9.87434554973822
5.7994050681591	10.4607329842932
5.81985171511769	10.4083769633508
5.84029836207628	9.96858638743456
5.86074500903487	10.4921465968586
5.88119165599346	10.3560209424084
5.90163830295205	10.9424083769634
5.92208494991064	10.6701570680628
5.94253159686923	10.1675392670157
5.96297824382782	10.6910994764398
5.98342489078641	10.6596858638743
6.003871537745	10.2722513089005
6.02431818470359	10.6910994764398
6.04476483166218	10.5340314136126
6.06521147862077	10.7853403141361
6.08565812557936	10.261780104712
6.10610477253795	10.2513089005236
6.12655141949654	9.8848167539267
6.14699806645513	9.39267015706806
6.16744471341372	10.2303664921466
6.1878913603723	10.4712041884817
6.20833800733089	10.1151832460733
6.22878465428948	11.1623036649215
6.24923130124807	10.4712041884817
6.26967794820666	10.2094240837696
6.29012459516525	10.282722513089
6.31057124212384	9.56020942408377
6.33101788908243	9.44502617801047
6.35146453604102	10.2094240837696
6.37191118299961	10.2408376963351
6.3923578299582	9.79057591623037
6.41280447691679	10.5759162303665
6.43325112387538	10.4607329842932
6.45369777083397	10.6387434554974
6.47414441779256	10.1570680628272
6.49459106475115	10.8376963350785
6.51503771170974	10.3874345549738
6.53548435866833	10.8586387434555
6.55593100562692	10.2931937172775
6.57637765258551	9.66492146596859
6.5968242995441	10.565445026178
6.61727094650269	10.6701570680628
6.63771759346128	9.90575916230367
6.65816424041986	10
6.67861088737845	10.7225130890052
6.69905753433704	10.1780104712042
6.71950418129563	10.8062827225131
6.73995082825422	10.2094240837696
6.76039747521281	10.2513089005236
6.7808441221714	10.6596858638743
6.80129076912999	10.5130890052356
6.82173741608858	9.90575916230367
6.84218406304717	10.4921465968586
6.86263071000576	10.7329842931937
6.88307735696435	10.0837696335079
6.90352400392294	10.4188481675393
6.92397065088153	10.4188481675393
6.94441729784012	10.2303664921466
6.96486394479871	10.2722513089005
6.9853105917573	10.544502617801
7.00575723871589	10.1047120418848
7.02620388567448	10.7225130890052
7.04665053263307	10.4712041884817
7.06709717959166	10.3979057591623
7.08754382655025	10.4607329842932
7.10799047350883	11.0994764397906
7.12843712046742	11.6125654450262
7.14888376742601	10.544502617801
7.1693304143846	10.6178010471204
7.18977706134319	10.4188481675393
7.21022370830178	11.1937172774869
7.23067035526037	10.565445026178
7.25111700221896	10.5968586387435
7.27156364917755	10.3246073298429
7.29201029613614	9.79057591623037
7.31245694309473	10.020942408377
7.33290359005332	11.3821989528796
7.35335023701191	10.5130890052356
7.3737968839705	10.1256544502618
7.39424353092909	10.565445026178
7.41469017788768	10.1465968586387
7.43513682484627	10.1047120418848
7.45558347180486	10.4397905759162
7.47603011876345	10.1675392670157
7.49647676572204	10.6910994764398
7.51692341268063	9.61256544502618
7.53737005963922	10.4397905759162
7.55781670659781	10.6178010471204
7.57826335355639	10.020942408377
7.59871000051498	10.3979057591623
7.61915664747357	10.3141361256544
7.63960329443216	10.2722513089005
7.66004994139075	10.282722513089
7.68049658834934	10.4188481675393
7.70094323530793	10.8272251308901
7.72138988226652	10.261780104712
7.74183652922511	10.8795811518325
7.7622831761837	10.4083769633508
7.78272982314229	10.5130890052356
7.80317647010088	10.1989528795812
7.82362311705947	10.1675392670157
7.84406976401806	10.5968586387435
7.86451641097665	10.261780104712
7.88496305793524	10.9005235602094
7.90540970489383	10.544502617801
7.92585635185242	10.7853403141361
7.94630299881101	10.3141361256544
7.9667496457696	9.57068062827225
7.98719629272819	10.261780104712
8.00764293968678	10.7015706806283
8.02808958664536	10.4921465968586
8.04853623360395	10.6806282722513
8.06898288056254	10.0942408376963
8.08942952752113	10.1780104712042
8.10987617447972	9.74869109947644
8.13032282143831	10.7015706806283
8.1507694683969	9.93717277486911
8.17121611535549	10.9842931937173
8.19166276231408	10.2303664921466
8.21210940927267	10.3769633507853
8.23255605623126	10.869109947644
8.25300270318985	10.1361256544503
8.27344935014844	10.6701570680628
8.29389599710703	10.0314136125654
8.31434264406562	9.72774869109948
8.33478929102421	10.3874345549738
8.3552359379828	10.8272251308901
8.37568258494139	11.1204188481675
8.39612923189998	10.6387434554974
8.41657587885857	10.7329842931937
8.43702252581716	10.4397905759162
8.45746917277575	10.282722513089
8.47791581973433	10.0628272251309
8.49836246669292	9.67539267015707
8.51880911365151	10.261780104712
8.5392557606101	10.0523560209424
8.55970240756869	10.1047120418848
8.58014905452728	10.2198952879581
8.60059570148587	10.3560209424084
8.62104234844446	11.0471204188482
8.64148899540305	10.8376963350785
8.66193564236164	10.4502617801047
8.68238228932023	10.4188481675393
8.70282893627882	10.0732984293194
8.72327558323741	10.2722513089005
8.743722230196	10.586387434555
8.76416887715459	10.1675392670157
8.78461552411318	10.7853403141361
8.80506217107177	10.4083769633508
8.82550881803036	10.5340314136126
8.84595546498895	10.282722513089
8.86640211194754	10.3246073298429
8.88684875890613	11.0261780104712
8.90729540586472	10.2931937172775
8.92774205282331	10.7853403141361
8.94818869978189	10.4502617801047
8.96863534674048	10.2198952879581
8.98908199369907	10.4083769633508
9.00952864065766	10.9633507853403
9.02997528761625	10.6910994764398
9.05042193457484	10.9005235602094
9.07086858153343	10.544502617801
9.09131522849202	11.0994764397906
9.11176187545061	10.5968586387435
9.1322085224092	10.5235602094241
9.15265516936779	10.586387434555
9.17310181632638	10.8272251308901
9.19354846328497	11.2565445026178
9.21399511024356	11.1727748691099
9.23444175720215	10.6282722513089
9.25488840416074	10.4607329842932
9.27533505111933	10.4397905759162
9.29578169807792	10.6701570680628
9.31622834503651	11.0261780104712
9.3366749919951	10.8167539267016
9.35712163895369	11.0471204188482
9.37756828591228	11.0680628272251
9.39801493287086	10.6701570680628
9.41846157982945	10.8272251308901
9.43890822678804	10.7329842931937
9.45935487374663	10.7958115183246
9.47980152070522	10.6492146596859
9.50024816766381	10.8795811518325
9.5206948146224	10.3560209424084
9.54114146158099	11.3193717277487
9.56158810853958	10.6178010471204
9.58203475549817	10.9319371727749
9.60248140245676	10.565445026178
9.62292804941535	10.8167539267016
9.64337469637394	11.5706806282723
9.66382134333253	10.544502617801
9.68426799029112	11.2356020942408
9.70471463724971	10.3979057591623
9.7251612842083	11.6544502617801
9.74560793116689	11.0785340314136
9.76605457812548	11.2565445026178
9.78650122508407	10.9005235602094
9.80694787204266	11.3089005235602
9.82739451900125	11.2041884816754
9.84784116595984	11.5706806282723
9.86828781291842	11.0261780104712
9.88873445987701	11.7696335078534
9.9091811068356	11.2670157068063
9.92962775379419	11.0785340314136
9.95007440075278	11.2251308900524
9.97052104771137	10.7120418848168
9.99096769466996	11.7068062827225
10.0114143416286	10.5968586387435
10.0318609885871	11.4659685863874
10.0523076355457	10.3874345549738
10.0727542825043	10.5026178010471
10.0932009294629	11.4764397905759
10.1136475764215	11.6649214659686
10.1340942233801	11.151832460733
10.1545408703387	11.5183246073298
10.1749875172973	11.8534031413613
10.1954341642559	11.434554973822
10.2158808112144	11.3926701570681
10.236327458173	11.3507853403141
10.2567741051316	11.9057591623037
10.2772207520902	11.455497382199
10.2976673990488	11.2460732984293
10.3181140460074	11.8324607329843
10.338560692966	12.0418848167539
10.3590073399246	12.5340314136126
10.3794539868832	11.7591623036649
10.3999006338418	11.4869109947644
10.4203472808003	12.1884816753927
10.4407939277589	11.5183246073298
10.4612405747175	11.6544502617801
10.4816872216761	11.9371727748691
10.5021338686347	11.2879581151832
10.5225805155933	11.1623036649215
10.5430271625519	11.5811518324607
10.5634738095105	11.9895287958115
10.5839204564691	11.9476439790576
10.6043671034276	12.0314136125654
10.6248137503862	11.5183246073298
10.6452603973448	12.1570680628272
10.6657070443034	12.1151832460733
10.686153691262	12.1361256544503
10.7066003382206	11.6544502617801
10.7270469851792	12.0942408376963
10.7474936321378	11.979057591623
10.7679402790964	13.2251308900524
10.788386926055	12.0942408376963
10.8088335730135	12.1361256544503
10.8292802199721	12.2303664921466
10.8497268669307	12.1361256544503
10.8701735138893	12.6806282722513
10.8906201608479	12.2094240837696
10.9110668078065	12.2513089005236
10.9315134547651	11.7277486910995
10.9519601017237	11.8952879581152
10.9724067486823	12.4502617801047
10.9928533956409	11.6753926701571
11.0133000425994	13.0157068062827
11.033746689558	12.7748691099476
11.0541933365166	12.6178010471204
11.0746399834752	12.7120418848168
11.0950866304338	12.6910994764398
11.1155332773924	13.0157068062827
11.135979924351	12.6282722513089
11.1564265713096	12.6806282722513
11.1768732182682	12.8900523560209
11.1973198652267	12.4293193717277
11.2177665121853	12.3979057591623
11.2382131591439	12.7958115183246
11.2586598061025	12.1884816753927
11.2791064530611	12.2722513089005
11.2995531000197	13.0994764397906
11.3199997469783	12.9947643979058
11.3404463939369	12.4712041884817
11.3608930408955	13.5706806282723
11.3813396878541	12.869109947644
11.4017863348126	12.565445026178
11.4222329817712	12.8272251308901
11.4426796287298	13.2984293193717
11.4631262756884	12.9214659685864
11.483572922647	12.8167539267016
11.5040195696056	12.9947643979058
11.5244662165642	13.0680628272251
11.5449128635228	12.7015706806283
11.5653595104814	13.0261780104712
11.5858061574399	13.5392670157068
11.6062528043985	13.3717277486911
11.6266994513571	12.7643979057592
11.6471460983157	13.8324607329843
11.6675927452743	13.6858638743456
11.6880393922329	13.413612565445
11.7084860391915	13.9162303664921
11.7289326861501	12.9424083769634
11.7493793331087	12.848167539267
11.7698259800673	13.3403141361257
11.7902726270258	12.7748691099476
11.8107192739844	13.4240837696335
11.831165920943	13.0680628272251
11.8516125679016	13.2984293193717
11.8720592148602	13.130890052356
11.8925058618188	13.6125654450262
11.9129525087774	13.4450261780105
11.933399155736	12.9214659685864
11.9538458026946	14.1047120418848
11.9742924496531	13.6439790575916
11.9947390966117	13.4450261780105
12.0151857435703	13.4659685863874
12.0356323905289	13.8324607329843
12.0560790374875	14.1151832460733
12.0765256844461	13.3612565445026
12.0969723314047	13.5811518324607
12.1174189783633	14.2094240837696
12.1378656253219	13.738219895288
12.1583122722805	13.7905759162304
12.178758919239	13.6020942408377
12.1992055661976	13.3298429319372
12.2196522131562	13.8952879581152
12.2400988601148	14.6178010471204
12.2605455070734	13.7486910994764
12.280992154032	13.8219895287958
12.3014388009906	13.434554973822
12.3218854479492	14.3560209424084
12.3423320949078	14.2094240837696
12.3627787418664	14.3141361256544
12.3832253888249	14.0837696335079
12.4036720357835	13.9895287958115
12.4241186827421	14.1780104712042
12.4445653297007	14.869109947644
12.4650119766593	14.0418848167539
12.4854586236179	13.8324607329843
12.5059052705765	14.5968586387435
12.5263519175351	14.4816753926702
12.5467985644937	14.4397905759162
12.5672452114522	13.9057591623037
12.5876918584108	14.7329842931937
12.6081385053694	14.3769633507853
12.628585152328	14.544502617801
12.6490317992866	14.282722513089
12.6694784462452	13.7486910994764
12.6899250932038	14.1047120418848
12.7103717401624	14.5759162303665
12.730818387121	14.1884816753927
12.7512650340796	15.0261780104712
12.7717116810381	15.1413612565445
12.7921583279967	15.0994764397906
12.8126049749553	14.9738219895288
12.8330516219139	14.9214659685864
12.8534982688725	14.9528795811518
12.8739449158311	14.1256544502618
12.8943915627897	15.5706806282723
12.9148382097483	15.6439790575916
12.9352848567069	15.3298429319372
12.9557315036654	15.5916230366492
12.976178150624	15.8429319371728
12.9966247975826	14.4816753926702
13.0170714445412	15.738219895288
13.0375180914998	15.1623036649215
13.0579647384584	15.5811518324607
13.078411385417	15.0994764397906
13.0988580323756	15.5916230366492
13.1193046793342	15.5497382198953
13.1397513262928	14.9214659685864
13.1601979732513	14.9738219895288
13.1806446202099	15.5287958115183
13.2010912671685	15.7068062827225
13.2215379141271	15.8534031413613
13.2419845610857	15.2251308900524
13.2624312080443	15.6230366492147
13.2828778550029	15.9057591623037
13.3033245019615	15.0785340314136
13.3237711489201	15.3507853403141
13.3442177958786	15.3403141361257
13.3646644428372	15.7905759162304
13.3851110897958	15.8743455497382
13.4055577367544	16.2408376963351
13.426004383713	16.1675392670157
13.4464510306716	16.6178010471204
13.4668976776302	15.1937172774869
13.4873443245888	15.979057591623
13.5077909715474	15.3193717277487
13.528237618506	15.6649214659686
13.5486842654645	16.1989528795812
13.5691309124231	16.5549738219895
13.5895775593817	16.2094240837696
13.6100242063403	17.0052356020942
13.6304708532989	15.2984293193717
13.6509175002575	16.1465968586387
13.6713641472161	16.4502617801047
13.6918107941747	16.3769633507853
13.7122574411333	16.4083769633508
13.7327040880919	16.4188481675393
13.7531507350504	16.2198952879581
13.773597382009	17.6230366492147
13.7940440289676	16.7329842931937
13.8144906759262	16.586387434555
13.8349373228848	16.7329842931937
13.8553839698434	16.5759162303665
13.875830616802	16.2094240837696
13.8962772637606	17.3298429319372
13.9167239107192	16.9214659685864
13.9371705576777	17.1727748691099
13.9576172046363	17.413612565445
13.9780638515949	17.5497382198953
13.9985104985535	17.0261780104712
14.0189571455121	17.434554973822
14.0394037924707	17.8534031413613
14.0598504394293	17.7696335078534
14.0802970863879	17.0261780104712
14.1007437333465	16.8167539267016
14.1211903803051	16.2931937172775
14.1416370272636	18.3560209424084
14.1620836742222	17.738219895288
14.1825303211808	17.8638743455497
14.2029769681394	17.5706806282723
14.223423615098	17.5811518324607
14.2438702620566	17.455497382199
14.2643169090152	18.0104712041885
14.2847635559738	17.6649214659686
14.3052102029324	17.6858638743456
14.3256568498909	18.1361256544503
14.3461034968495	17.979057591623
14.3665501438081	18.0628272251309
14.3869967907667	18.7120418848168
14.4074434377253	18.6596858638743
14.4278900846839	17.6858638743456
14.4483367316425	17.5811518324607
14.4687833786011	17.717277486911
14.4892300255597	18.2513089005236
14.5096766725183	18.3350785340314
14.5301233194768	18.9109947643979
14.5505699664354	19.1099476439791
14.571016613394	18.7225130890052
14.5914632603526	18.5130890052356
14.6119099073112	18.6806282722513
14.6323565542698	19.0890052356021
14.6528032012284	18.4397905759162
14.673249848187	18.2408376963351
14.6936964951456	20.0523560209424
14.7141431421041	18.9214659685864
14.7345897890627	19.3507853403141
14.7550364360213	18.303664921466
14.7754830829799	19.2146596858639
14.7959297299385	18.3560209424084
14.8163763768971	19.2251308900524
14.8368230238557	19.6125654450262
14.8572696708143	18.544502617801
14.8777163177729	18.8586387434555
14.8981629647315	19.3298429319372
14.91860961169	18.7643979057592
14.9390562586486	18.9633507853403
14.9595029056072	19.2565445026178
14.9799495525658	18.6178010471204
15.0003961995244	20.5130890052356
15.020842846483	19.5706806282723
15.0412894934416	19.4659685863874
15.0617361404002	19.6649214659686
15.0821827873588	19.8010471204188
15.1026294343174	20.1884816753927
15.1230760812759	19.696335078534
15.1435227282345	19.8534031413613
15.1639693751931	19.4031413612565
15.1844160221517	19.3821989528796
15.2048626691103	20.1989528795812
15.2253093160689	20.3141361256545
15.2457559630275	20.3141361256545
15.2662026099861	19.8429319371728
15.2866492569447	20.5549738219895
15.3070959039032	20.848167539267
15.3275425508618	20.1570680628272
15.3479891978204	20.8167539267016
15.368435844779	21.2565445026178
15.3888824917376	19.7277486910995
15.4093291386962	21.3089005235602
15.4297757856548	20.1047120418848
15.4502224326134	20.6701570680628
15.470669079572	20.4293193717278
15.4911157265306	20.586387434555
15.5115623734891	20.9424083769634
15.5320090204477	20.5549738219895
15.5524556674063	20.5235602094241
15.5729023143649	21.4659685863874
15.5933489613235	21.151832460733
15.6137956082821	21.6544502617801
15.6342422552407	21.4659685863874
15.6546889021993	21.0471204188482
15.6751355491579	21.5602094240838
15.6955821961164	21.3298429319372
15.716028843075	22.1151832460733
15.7364754900336	21.2146596858639
15.7569221369922	21.5497382198953
15.7773687839508	21.0052356020942
15.7978154309094	21.7591623036649
15.818262077868	21.5183246073298
15.8387087248266	21.5706806282723
15.8591553717852	22.9214659685864
15.8796020187438	21.696335078534
15.9000486657023	22.3141361256545
15.9204953126609	21.2565445026178
15.9409419596195	21.5706806282723
15.9613886065781	21.8952879581152
15.9818352535367	21.434554973822
16.0022819004953	22.5968586387435
16.0227285474539	21.7591623036649
16.0431751944125	22.0628272251309
16.0636218413711	21.6230366492147
16.0840684883296	22.3455497382199
16.1045151352882	23.1937172774869
16.1249617822468	21.8010471204188
16.1454084292054	22.8062827225131
16.165855076164	21.8848167539267
16.1863017231226	21.455497382199
16.2067483700812	21.8324607329843
16.2271950170398	22.5549738219895
16.2476416639984	22.4607329842932
16.268088310957	23.0575916230367
16.2885349579155	23.1937172774869
16.3089816048741	22.8795811518325
16.3294282518327	23.6335078534031
16.3498748987913	23.3821989528796
16.3703215457499	23.0890052356021
16.3907681927085	22.4083769633508
16.4112148396671	23.8534031413613
16.4316614866257	22.2303664921466
16.4521081335843	22.7329842931937
16.4725547805429	24.0104712041885
16.4930014275014	22.9214659685864
16.51344807446	23.5287958115183
16.5338947214186	23.0157068062827
16.5543413683772	22.9214659685864
16.5747880153358	23.1099476439791
16.5952346622944	23.2460732984293
16.615681309253	23.717277486911
16.6361279562116	23.696335078534
16.6565746031702	23.7801047120419
16.6770212501287	22.9528795811518
16.6974678970873	23.4764397905759
16.7179145440459	23.4031413612565
16.7383611910045	24.1884816753927
16.7588078379631	24.9214659685864
16.7792544849217	23.5602094240838
16.7997011318803	23.7905759162304
16.8201477788389	23.3193717277487
16.8405944257975	23.4659685863874
16.8610410727561	23.7277486910995
16.8814877197146	23.5497382198953
16.9019343666732	24.2931937172775
16.9223810136318	23.5706806282723
16.9428276605904	23.717277486911
16.963274307549	23.4659685863874
16.9837209545076	24.8376963350785
17.0041676014662	24.544502617801
17.0246142484248	24.4397905759162
17.0450608953834	24.6178010471204
17.0655075423419	23.5078534031414
17.0859541893005	24.6701570680628
17.1064008362591	25.0471204188482
17.1268474832177	23.7905759162304
17.1472941301763	23.9476439790576
17.1677407771349	24.6073298429319
17.1881874240935	25.2670157068063
17.2086340710521	24.1465968586387
17.2290807180107	24.8795811518325
17.2495273649693	24.4502617801047
17.2699740119278	24.7120418848168
17.2904206588864	24.7748691099476
17.310867305845	24.1780104712042
17.3313139528036	24.3664921465969
17.3517605997622	24.2198952879581
17.3722072467208	24.9109947643979
17.3926538936794	24.4921465968586
17.413100540638	23.9267015706806
17.4335471875966	24.5968586387435
17.4539938345551	25.2356020942408
17.4744404815137	25.0994764397906
17.4948871284723	24.565445026178
17.5153337754309	24.1256544502618
17.5357804223895	25.0575916230367
17.5562270693481	25.1413612565445
17.5766737163067	25.0785340314136
17.5971203632653	25.2460732984293
17.6175670102239	25.5392670157068
17.6380136571825	25.0052356020942
17.658460304141	25.4659685863874
17.6789069510996	25.5287958115183
17.6993535980582	25.5287958115183
17.7198002450168	25.6544502617801
17.7402468919754	26.2094240837696
17.760693538934	25.5183246073298
17.7811401858926	24.6178010471204
17.8015868328512	24.3350785340314
17.8220334798098	25.5183246073298
17.8424801267684	25.4659685863874
17.8629267737269	25.2879581151832
17.8833734206855	24.3664921465969
17.9038200676441	25.6544502617801
17.9242667146027	25.8429319371728
17.9447133615613	24.7958115183246
17.9651600085199	25.434554973822
17.9856066554785	25.0575916230367
18.0060533024371	24.6282722513089
18.0264999493957	25.5497382198953
18.0469465963542	25.4869109947644
18.0673932433128	26.0523560209424
18.0878398902714	25.7801047120419
18.10828653723	25.5602094240838
18.1287331841886	25.4869109947644
18.1491798311472	25.151832460733
18.1696264781058	25.8324607329843
18.1900731250644	25.3089005235602
18.210519772023	27.2146596858639
18.2309664189816	25.2041884816754
18.2514130659401	26.6806282722513
18.2718597128987	25.9057591623037
18.2923063598573	25.7905759162304
18.3127530068159	26.1151832460733
18.3331996537745	25.9581151832461
18.3536463007331	26.6596858638743
18.3740929476917	25.9685863874346
18.3945395946503	25.6544502617801
18.4149862416089	25.8743455497382
18.4354328885674	26.3246073298429
18.455879535526	25.9476439790576
18.4763261824846	25.0890052356021
18.4967728294432	26.0418848167539
18.5172194764018	25.9267015706806
18.5376661233604	25.6858638743456
18.558112770319	25.5916230366492
18.5785594172776	25.4659685863874
18.5990060642362	26.1151832460733
18.6194527111948	26.3350785340314
18.6398993581533	26.1361256544503
18.6603460051119	26.1465968586387
18.6807926520705	25.738219895288
18.7012392990291	25.1623036649215
18.7216859459877	25.3612565445026
18.7421325929463	25.2041884816754
18.7625792399049	25.4659685863874
18.7830258868635	25.9057591623037
18.8034725338221	25.7068062827225
18.8239191807806	26.3455497382199
18.8443658277392	26.9109947643979
18.8648124746978	26.3560209424084
18.8852591216564	26.0418848167539
18.905705768615	25.9162303664921
18.9261524155736	26.6596858638743
18.9465990625322	26.2931937172775
18.9670457094908	26.5235602094241
18.9874923564494	25.6649214659686
19.007939003408	25.717277486911
19.0283856503665	25.5497382198953
19.0488322973251	25.4240837696335
19.0692789442837	25.9581151832461
19.0897255912423	26.7748691099476
19.1101722382009	25.455497382199
19.1306188851595	26.1465968586387
19.1510655321181	25.8848167539267
19.1715121790767	26.3769633507853
19.1919588260353	25.9581151832461
19.2124054729939	25.4869109947644
19.2328521199524	26.3246073298429
19.253298766911	26.6910994764398
19.2737454138696	25.7068062827225
19.2941920608282	26.3141361256545
19.3146387077868	25.2041884816754
19.3350853547454	25.7486910994764
19.355532001704	26.3769633507853
19.3759786486626	25.1099476439791
19.3964252956212	25.8324607329843
19.4168719425797	25.9895287958115
19.4373185895383	26.020942408377
19.4577652364969	25.7277486910995
19.4782118834555	25.8010471204188
19.4986585304141	26.1989528795812
19.5191051773727	26.6073298429319
19.5395518243313	25.5811518324607
19.5599984712899	26.0942408376963
19.5804451182485	25.9162303664921
19.6008917652071	25.3193717277487
19.6213384121656	26.848167539267
19.6417850591242	25.5392670157068
19.6622317060828	25.6020942408377
19.6826783530414	26.0418848167539
19.703125	25.6125654450262
19.7235716469586	26.848167539267
19.7440182939172	26.4921465968586
19.7644649408758	25.8219895287958
19.7849115878344	26.4188481675393
19.8053582347929	25.9476439790576
19.8258048817515	26.1256544502618
19.8462515287101	26.869109947644
19.8666981756687	26.3979057591623
19.8871448226273	26.0314136125654
19.9075914695859	26.4816753926702
19.9280381165445	25.6335078534031
19.9484847635031	25.0680628272251
19.9689314104617	25.2879581151832
19.9893780574203	26.1780104712042
20.0098247043788	25.5916230366492
20.0302713513374	25.3089005235602
20.050717998296	26.3141361256545
20.0711646452546	25.7696335078534
20.0916112922132	26.2513089005236
20.1120579391718	24.6387434554974
20.1325045861304	25.979057591623
20.152951233089	26.4921465968586
20.1733978800476	26.1780104712042
20.1938445270061	25.8324607329843
20.2142911739647	25.6753926701571
20.2347378209233	26.2408376963351
20.2551844678819	26.1780104712042
20.2756311148405	25.9371727748691
20.2960777617991	25.8429319371728
20.3165244087577	25.7696335078534
20.3369710557163	25.5811518324607
20.3574177026749	25.4973821989529
20.3778643496335	26.869109947644
20.398310996592	26.2198952879581
20.4187576435506	26.9319371727749
20.4392042905092	25.6020942408377
20.4596509374678	26.4083769633508
20.4800975844264	26.7853403141361
20.500544231385	26.3455497382199
20.5209908783436	26.565445026178
20.5414375253022	26.8062827225131
20.5618841722608	25.6020942408377
20.5823308192194	25.9476439790576
20.6027774661779	25.6125654450262
20.6232241131365	25.3507853403141
20.6436707600951	25.8534031413613
20.6641174070537	25.5078534031414
20.6845640540123	26
20.7050107009709	26.2094240837696
20.7254573479295	26.586387434555
20.7459039948881	26.3979057591623
20.7663506418467	26.4188481675393
20.7867972888052	25.717277486911
20.8072439357638	25.8638743455497
20.8276905827224	26.4712041884817
20.848137229681	25.2146596858639
20.8685838766396	25.7591623036649
20.8890305235982	26.2303664921466
20.9094771705568	25.8848167539267
20.9299238175154	26.2198952879581
20.950370464474	26.2408376963351
20.9708171114326	26.4397905759162
20.9912637583911	25.6439790575916
21.0117104053497	24.9633507853403
21.0321570523083	26.9633507853403
21.0526036992669	26.7015706806283
21.0730503462255	25.8534031413613
21.0934969931841	26.2931937172775
21.1139436401427	26.1151832460733
21.1343902871013	25.4973821989529
21.1548369340599	25.8534031413613
21.1752835810184	26.0942408376963
21.195730227977	25.696335078534
21.2161768749356	26.848167539267
21.2366235218942	25.696335078534
21.2570701688528	25.7801047120419
21.2775168158114	25.7277486910995
21.29796346277	25.8743455497382
21.3184101097286	26.1256544502618
21.3388567566872	25.9162303664921
21.3593034036458	25.3821989528796
21.3797500506043	26
21.4001966975629	24.8900523560209
21.4206433445215	25.8848167539267
21.4410899914801	25.6020942408377
21.4615366384387	25.8534031413613
21.4819832853973	26.0628272251309
21.5024299323559	26.1780104712042
21.5228765793145	25.738219895288
21.5433232262731	26.9947643979058
21.5637698732316	26.3874345549738
21.5842165201902	25.1099476439791
21.6046631671488	25.8534031413613
21.6251098141074	26.1151832460733
21.645556461066	26.3141361256545
21.6660031080246	26.1151832460733
21.6864497549832	24.6596858638743
21.7068964019418	25.2251308900524
21.7273430489004	26.4188481675393
21.747789695859	26.9319371727749
21.7682363428175	24.9319371727749
21.7886829897761	26.4188481675393
21.8091296367347	25.6335078534031
21.8295762836933	27.5497382198953
21.8500229306519	26.0837696335079
21.8704695776105	25.9057591623037
21.8909162245691	25.738219895288
21.9113628715277	25.8743455497382
21.9318095184863	26.4502617801047
21.9522561654449	25.9895287958115
21.9727028124034	24.7015706806283
21.993149459362	27.0471204188482
22.0135961063206	26.1884816753927
22.0340427532792	26.1361256544503
22.0544894002378	25.5706806282723
22.0749360471964	26.1780104712042
22.095382694155	25.7486910994764
22.1158293411136	25.2879581151832
22.1362759880722	25.413612565445
22.1567226350307	25.6649214659686
22.1771692819893	24.9424083769634
22.1976159289479	26.5340314136126
22.2180625759065	25.6753926701571
22.2385092228651	25.6544502617801
22.2589558698237	26.7958115183246
22.2794025167823	25.1727748691099
22.2998491637409	24.8795811518325
22.3202958106995	24.6596858638743
22.3407424576581	25.151832460733
22.3611891046166	25.2984293193717
22.3816357515752	25.4973821989529
22.4020823985338	26.2722513089005
22.4225290454924	25.2879581151832
22.442975692451	24.7120418848168
22.4634223394096	25.3717277486911
22.4838689863682	25.5287958115183
22.5043156333268	25.5811518324607
22.5247622802854	24.8062827225131
22.5452089272439	25.4659685863874
22.5656555742025	24.8062827225131
22.5861022211611	26.6073298429319
22.6065488681197	24.6596858638743
22.6269955150783	24.6701570680628
22.6474421620369	26.1047120418848
22.6678888089955	26.5549738219895
22.6883354559541	25.7905759162304
22.7087821029127	25.2879581151832
22.7292287498713	26.0418848167539
22.7496753968298	25.5078534031414
22.7701220437884	25.2670157068063
22.790568690747	24.6596858638743
22.8110153377056	24.9005235602094
22.8314619846642	24.9005235602094
22.8519086316228	25.7277486910995
22.8723552785814	25.6125654450262
22.89280192554	24.6596858638743
22.9132485724986	25.7068062827225
22.9336952194572	25.0785340314136
22.9541418664157	24.9109947643979
22.9745885133743	25.7591623036649
22.9950351603329	24.9319371727749
23.0154818072915	25.5916230366492
23.0359284542501	24.9738219895288
23.0563751012087	25.6649214659686
23.0768217481673	25.0366492146597
23.0972683951259	23.9895287958115
23.1177150420845	24.9947643979058
23.138161689043	24.3141361256545
23.1586083360016	24.6596858638743
23.1790549829602	25.4031413612565
23.1995016299188	25.2774869109948
23.2199482768774	25.2670157068063
23.240394923836	25.4031413612565
23.2608415707946	25.0052356020942
23.2812882177532	25.3507853403141
23.3017348647118	24.9633507853403
23.3221815116704	25.2251308900524
23.3426281586289	25.8743455497382
23.3630748055875	25.0157068062827
23.3835214525461	26.3664921465969
23.4039680995047	24.6282722513089
23.4244147464633	25.1727748691099
23.4448613934219	25.1413612565445
23.4653080403805	25.6125654450262
23.4857546873391	24.9738219895288
23.5062013342977	25.0366492146597
23.5266479812562	24.6178010471204
23.5470946282148	25.0261780104712
23.5675412751734	24.4293193717278
23.587987922132	24.2303664921466
23.6084345690906	24.7329842931937
23.6288812160492	26.3455497382199
23.6493278630078	24.3350785340314
23.6697745099664	25.1937172774869
23.690221156925	24.4816753926702
23.7106678038836	24.6596858638743
23.7311144508421	24.9424083769634
23.7515610978007	24.0523560209424
23.7720077447593	24.0942408376963
23.7924543917179	24.5759162303665
23.8129010386765	25.3507853403141
23.8333476856351	24.8167539267016
23.8537943325937	24.1884816753927
23.8742409795523	24.5026178010471
23.8946876265109	25.0680628272251
23.9151342734694	24.8167539267016
23.935580920428	23.9581151832461
23.9560275673866	23.5602094240838
23.9764742143452	25.4764397905759
23.9969208613038	24.303664921466
24.0173675082624	24.7539267015707
24.037814155221	25.5811518324607
24.0582608021796	24.1256544502618
24.0787074491382	24.5759162303665
24.0991540960968	24.2198952879581
24.1196007430553	23.0785340314136
24.1400473900139	24.1256544502618
24.1604940369725	24.3246073298429
24.1809406839311	24.0942408376963
24.2013873308897	24.2408376963351
24.2218339778483	24.4397905759162
24.2422806248069	23.5602094240838
24.2627272717655	24.3769633507853
24.2831739187241	24.0732984293194
24.3036205656827	24.3979057591623
24.3240672126412	24.544502617801
24.3445138595998	24.1361256544503
24.3649605065584	24.1256544502618
24.385407153517	24.6073298429319
24.4058538004756	22.9633507853403
24.4263004474342	23.3926701570681
24.4467470943928	23.696335078534
24.4671937413514	23.5497382198953
24.48764038831	22.8167539267016
24.5080870352685	23.7591623036649
24.5285336822271	23.3193717277487
24.5489803291857	24.5549738219895
24.5694269761443	23.8848167539267
24.5898736231029	23.130890052356
24.6103202700615	23.1937172774869
24.6307669170201	24.0523560209424
24.6512135639787	23.2460732984293
24.6716602109373	23.4031413612565
24.6921068578959	23.7696335078534
24.7125535048544	24.8586387434555
24.733000151813	23.3926701570681
24.7534467987716	22.8376963350785
24.7738934457302	23.696335078534
24.7943400926888	23.5706806282723
24.8147867396474	23.0575916230367
24.835233386606	23.1623036649215
24.8556800335646	23.130890052356
24.8761266805232	23.0890052356021
24.8965733274817	24.565445026178
24.9170199744403	23.7591623036649
24.9374666213989	23.9895287958115
24.9579132683575	23.2146596858639
24.9783599153161	24.0314136125654
24.9988065622747	24.1465968586387
25.0192532092333	22.9738219895288
25.0396998561919	23.3298429319372
25.0601465031505	22.5340314136126
25.0805931501091	23.434554973822
25.1010397970676	23.1623036649215
25.1214864440262	22.7539267015707
25.1419330909848	23.0261780104712
25.1623797379434	23.7277486910995
25.182826384902	23.0890052356021
25.2032730318606	22.544502617801
25.2237196788192	22.261780104712
25.2441663257778	22.6282722513089
25.2646129727364	22.4607329842932
25.2850596196949	22.4712041884817
25.3055062666535	22.9319371727749
25.3259529136121	23.6439790575916
25.3463995605707	22.7015706806283
25.3668462075293	22.0732984293194
25.3872928544879	22.5968586387435
25.4077395014465	22.0314136125654
25.4281861484051	22.2513089005236
25.4486327953637	22.2303664921466
25.4690794423223	22.6387434554974
25.4895260892808	22.544502617801
25.5099727362394	22.7015706806283
25.530419383198	22.5340314136126
25.5508660301566	22.1989528795812
25.5713126771152	22.3664921465969
25.5917593240738	22.3769633507853
25.6122059710324	22.1989528795812
25.632652617991	21.455497382199
25.6530992649496	22.0837696335079
25.6735459119082	21.7277486910995
25.6939925588667	21.8219895287958
25.7144392058253	21.2460732984293
25.7348858527839	21.6230366492147
25.7553324997425	21.6858638743456
25.7757791467011	21.5287958115183
25.7962257936597	21.0366492146597
25.8166724406183	21.2041884816754
25.8371190875769	21.413612565445
25.8575657345355	22.2198952879581
25.878012381494	21.130890052356
25.8984590284526	21.5811518324607
25.9189056754112	20.8062827225131
25.9393523223698	21.7905759162304
25.9597989693284	20.1570680628272
25.980245616287	21.1937172774869
26.0006922632456	22.1989528795812
26.0211389102042	21.434554973822
26.0415855571628	20.9738219895288
26.0620322041214	21.6230366492147
26.0824788510799	21.0575916230367
26.1029254980385	20.5759162303665
26.1233721449971	21.8534031413613
26.1438187919557	20.7958115183246
26.1642654389143	20.0732984293194
26.1847120858729	21.2041884816754
26.2051587328315	20.869109947644
26.2256053797901	21.1413612565445
26.2460520267487	21.1727748691099
26.2664986737072	20.3874345549738
26.2869453206658	20.8167539267016
26.3073919676244	20.6178010471204
26.327838614583	20.9214659685864
26.3482852615416	20.1989528795812
26.3687319085002	19.6335078534031
26.3891785554588	19.8743455497382
26.4096252024174	20.6178010471204
26.430071849376	20.1780104712042
26.4505184963346	20.6596858638743
26.4709651432931	20.9738219895288
26.4914117902517	20.1256544502618
26.5118584372103	20.6387434554974
26.5323050841689	19.7905759162304
26.5527517311275	20.4712041884817
26.5731983780861	19.8324607329843
26.5936450250447	20.020942408377
26.6140916720033	19.696335078534
26.6345383189619	19.738219895288
26.6549849659204	19.8219895287958
26.675431612879	19.3612565445026
26.6958782598376	19.4450261780105
26.7163249067962	19.7486910994764
26.7367715537548	19.6125654450262
26.7572182007134	19.5287958115183
26.777664847672	19.7696335078534
26.7981114946306	19.979057591623
26.8185581415892	19.8848167539267
26.8390047885478	19.151832460733
26.8594514355063	19.3193717277487
26.8798980824649	19.6125654450262
26.9003447294235	18.869109947644
26.9207913763821	19.0680628272251
26.9412380233407	19.2879581151832
26.9616846702993	19.4240837696335
26.9821313172579	18.8376963350785
27.0025779642165	19.6125654450262
27.0230246111751	19.0052356020942
27.0434712581337	18.7958115183246
27.0639179050922	18.848167539267
27.0843645520508	18.3246073298429
27.1048111990094	18.0732984293194
27.125257845968	19.0366492146597
27.1457044929266	19.1727748691099
27.1661511398852	18.9424083769634
27.1865977868438	19.2460732984293
27.2070444338024	18.5130890052356
27.227491080761	19.0261780104712
27.2479377277195	18.4607329842932
27.2683843746781	18.2931937172775
27.2888310216367	18.4397905759162
27.3092776685953	18.9109947643979
27.3297243155539	17.7905759162304
27.3501709625125	18.0418848167539
27.3706176094711	18.7015706806283
27.3910642564297	18.4502617801047
27.4115109033883	18.1989528795812
27.4319575503469	18.0104712041885
27.4524041973054	17.9895287958115
27.472850844264	18.1675392670157
27.4932974912226	17.9057591623037
27.5137441381812	17.8219895287958
27.5341907851398	17.3926701570681
27.5546374320984	17.8638743455497
27.575084079057	17.5706806282723
27.5955307260156	18.3141361256545
27.6159773729742	17.5602094240838
27.6364240199327	17.0261780104712
27.6568706668913	17.5497382198953
27.6773173138499	17.413612565445
27.6977639608085	17.3507853403141
27.7182106077671	17.2460732984293
27.7386572547257	17.9476439790576
27.7591039016843	16.9947643979058
27.7795505486429	17.1413612565445
27.7999971956015	16.9319371727749
27.8204438425601	17.5706806282723
27.8408904895186	17.2356020942408
27.8613371364772	17.0471204188482
27.8817837834358	17.7696335078534
27.9022304303944	17.3193717277487
27.922677077353	16.7748691099476
27.9431237243116	17.3926701570681
27.9635703712702	17.1623036649215
27.9840170182288	17.6020942408377
28.0044636651874	16.8062827225131
28.0249103121459	16.8376963350785
28.0453569591045	16.8900523560209
28.0658036060631	16.5340314136126
28.0862502530217	16.7434554973822
28.1066968999803	16.9424083769634
28.1271435469389	16.8586387434555
28.1475901938975	16.3664921465969
28.1680368408561	16.3350785340314
28.1884834878147	16.3769633507853
28.2089301347733	16.5340314136126
28.2293767817318	16.020942408377
28.2498234286904	15.9581151832461
28.270270075649	15.6125654450262
28.2907167226076	15.5916230366492
28.3111633695662	15.9476439790576
28.3316100165248	15.9895287958115
28.3520566634834	16.5026178010471
28.372503310442	16.7225130890052
28.3929499574006	16.0628272251309
28.4133966043592	15.6649214659686
28.4338432513177	15.8115183246073
28.4542898982763	15.8952879581152
28.4747365452349	16.0314136125654
28.4951831921935	14.9633507853403
28.5156298391521	15.8848167539267
28.5360764861107	16.3455497382199
28.5565231330693	16.020942408377
28.5769697800279	15.2251308900524
28.5974164269865	15.3926701570681
28.617863073945	14.9424083769634
28.6383097209036	15.6125654450262
28.6587563678622	15.2984293193717
28.6792030148208	15.1937172774869
28.6996496617794	15.6649214659686
28.720096308738	16.3141361256545
28.7405429556966	15.4869109947644
28.7609896026552	15.9371727748691
28.7814362496138	14.7015706806283
28.8018828965724	15.3403141361257
28.8223295435309	15.3403141361257
28.8427761904895	16.0314136125654
28.8632228374481	14.8586387434555
28.8836694844067	14.5026178010471
28.9041161313653	14.8167539267016
28.9245627783239	15.3717277486911
28.9450094252825	14.5235602094241
28.9654560722411	14.9528795811518
28.9859027191997	14.7120418848168
29.0063493661582	15.2565445026178
29.0267960131168	15.2041884816754
29.0472426600754	14.3141361256544
29.067689307034	14.4816753926702
29.0881359539926	15.0052356020942
29.1085826009512	13.717277486911
29.1290292479098	14.7225130890052
29.1494758948684	14.5549738219895
29.169922541827	14.8272251308901
29.1903691887856	15.0575916230366
29.2108158357441	15.1727748691099
29.2312624827027	13.6335078534031
29.2517091296613	13.9581151832461
29.2721557766199	13.2984293193717
29.2926024235785	14
29.3130490705371	13.5287958115183
29.3334957174957	14.5130890052356
29.3539423644543	13.979057591623
29.3743890114129	13.7696335078534
29.3948356583714	13.7905759162304
29.41528230533	13.8534031413613
29.4357289522886	13.6649214659686
29.4561755992472	13.8219895287958
29.4766222462058	13.717277486911
29.4970688931644	13.8743455497382
29.517515540123	13.6020942408377
29.5379621870816	13.6753926701571
29.5584088340402	13.4659685863874
29.5788554809988	14
29.5993021279573	13.1623036649215
29.6197487749159	13.151832460733
29.6401954218745	13.1204188481675
29.6606420688331	13.4450261780105
29.6810887157917	13.455497382199
29.7015353627503	12.9738219895288
29.7219820097089	13.7068062827225
29.7424286566675	13.7068062827225
29.7628753036261	13.8848167539267
29.7833219505847	13.3089005235602
29.8037685975432	13.1623036649215
29.8242152445018	13.0471204188482
29.8446618914604	13.130890052356
29.865108538419	12.7748691099476
29.8855551853776	13.0785340314136
29.9060018323362	12.8167539267016
29.9264484792948	12.7120418848168
29.9468951262534	12.6492146596859
29.967341773212	12.4816753926702
29.9877884201705	13.7068062827225
30.0082350671291	12.8900523560209
30.0286817140877	13.0890052356021
30.0491283610463	13.6335078534031
30.0695750080049	13.0471204188482
30.0900216549635	12.5968586387435
30.1104683019221	12.6178010471204
30.1309149488807	13.0575916230366
30.1513615958393	12.586387434555
30.1718082427979	12.9842931937173
30.1922548897564	12.1570680628272
30.212701536715	12.1989528795812
30.2331481836736	12.6178010471204
30.2535948306322	12.9424083769634
30.2740414775908	13.0890052356021
30.2944881245494	11.8534031413613
30.314934771508	12.2931937172775
30.3353814184666	12.7329842931937
30.3558280654252	12.3979057591623
30.3762747123837	12.4293193717277
30.3967213593423	12.1151832460733
30.4171680063009	12.565445026178
30.4376146532595	12.7225130890052
30.4580613002181	13.0366492146597
30.4785079471767	12.0837696335079
30.4989545941353	12.303664921466
30.5194012410939	12.1675392670157
30.5398478880525	11.8115183246073
30.5602945350111	11.9685863874346
30.5807411819696	12.3141361256544
30.6011878289282	12.3769633507853
30.6216344758868	12.6701570680628
30.6420811228454	11.4031413612565
30.662527769804	11.9371727748691
30.6829744167626	11.6335078534031
30.7034210637212	12.4607329842932
30.7238677106798	11.9895287958115
30.7443143576384	11.8324607329843
30.7647610045969	12.4712041884817
30.7852076515555	11.8534031413613
30.8056542985141	12.1884816753927
30.8261009454727	11.9162303664921
30.8465475924313	11.738219895288
30.8669942393899	11.9581151832461
30.8874408863485	11.434554973822
30.9078875333071	12.2722513089005
30.9283341802657	11.9162303664921
30.9487808272243	11.7486910994764
30.9692274741828	10.9214659685864
30.9896741211414	11.4973821989529
31.0101207681	11.7277486910995
31.0305674150586	11.5602094240838
31.0510140620172	10.6596858638743
31.0714607089758	12.020942408377
31.0919073559344	10.9842931937173
31.112354002893	12
31.1328006498516	11.6335078534031
31.1532472968102	11.3403141361257
31.1736939437687	11.2670157068063
31.1941405907273	11.1099476439791
31.2145872376859	11.8324607329843
31.2350338846445	10.5759162303665
31.2554805316031	11.3717277486911
31.2759271785617	11.0785340314136
31.2963738255203	11.2041884816754
31.3168204724789	11.3298429319372
31.3372671194375	11.2146596858639
31.357713766396	11.2670157068063
31.3781604133546	11.1413612565445
31.3986070603132	10.7643979057592
31.4190537072718	11.5497382198953
31.4395003542304	10.7853403141361
31.459947001189	10.8062827225131
31.4803936481476	10.7643979057592
31.5008402951062	10.9528795811518
31.5212869420648	10.9424083769634
31.5417335890234	10.6596858638743
31.5621802359819	10.3874345549738
31.5826268829405	10.4816753926702
31.6030735298991	10.544502617801
31.6235201768577	10.9528795811518
31.6439668238163	11.2460732984293
31.6644134707749	10.6806282722513
31.6848601177335	10.7958115183246
31.7053067646921	10.3979057591623
31.7257534116507	10.3141361256544
31.7462000586092	10.9842931937173
31.7666467055678	9.78010471204188
31.7870933525264	10.6387434554974
31.807539999485	10.4397905759162
31.8279866464436	10.4397905759162
31.8484332934022	10.6806282722513
31.8688799403608	10.2094240837696
31.8893265873194	10.6282722513089
31.909773234278	10.4712041884817
31.9302198812366	10.6178010471204
31.9506665281951	10.0732984293194
31.9711131751537	10.3664921465969
31.9915598221123	9.78010471204188
32.0120064690709	10.1675392670157
32.0324531160295	9.94764397905759
32.0528997629881	9.87434554973822
32.0733464099467	10.3874345549738
32.0937930569053	10.303664921466
32.1142397038639	10.7958115183246
32.1346863508224	9.72774869109948
32.155132997781	10.4816753926702
32.1755796447396	10.3350785340314
32.1960262916982	10.3769633507853
32.2164729386568	9.8848167539267
32.2369195856154	10.3874345549738
32.257366232574	9.83246073298429
32.2778128795326	9.97905759162304
32.2982595264912	9.69633507853403
32.3187061734498	10.848167539267
32.3391528204083	10.020942408377
32.3595994673669	9.63350785340314
32.3800461143255	9.98952879581152
32.4004927612841	10.0314136125654
32.4209394082427	9.79057591623037
32.4413860552013	9.7696335078534
32.4618327021599	9.80104712041885
32.4822793491185	9.53926701570681
32.5027259960771	10.0628272251309
32.5231726430357	9.86387434554974
32.5436192899942	9.59162303664922
32.5640659369528	9.73821989528796
32.5845125839114	10.020942408377
32.60495923087	9.78010471204188
32.6254058778286	9.70680628272251
32.6458525247872	10.3141361256544
32.6662991717458	9.41361256544503
32.6867458187044	9.84293193717278
32.707192465663	10.2513089005236
32.7276391126215	9.84293193717278
32.7480857595801	9.51832460732984
32.7685324065387	9.6020942408377
32.7889790534973	10.1256544502618
32.8094257004559	9.46596858638743
32.8298723474145	9.92670157068063
32.8503189943731	9.50785340314136
32.8707656413317	9.91623036649215
32.8912122882903	9.71727748691099
32.9116589352489	9.49738219895288
32.9321055822074	9.64397905759162
32.952552229166	9.57068062827225
32.9729988761246	10.0104712041885
32.9934455230832	9.13089005235602
33.0138921700418	9.51832460732984
33.0343388170004	8.9738219895288
33.054785463959	9.36125654450262
33.0752321109176	9.54973821989529
33.0956787578762	9.22513089005236
33.1161254048347	9.36125654450262
33.1365720517933	9.52879581151833
33.1570186987519	9.84293193717278
33.1774653457105	9.78010471204188
33.1979119926691	9.21465968586388
33.2183586396277	9.69633507853403
33.2388052865863	9.40314136125654
33.2592519335449	8.68062827225131
33.2796985805035	9.23560209424084
33.3001452274621	9.05759162303665
33.3205918744206	9.34031413612565
33.3410385213792	9.30890052356021
33.3614851683378	8.90052356020942
33.3819318152964	9.16230366492147
33.402378462255	8.93193717277487
33.4228251092136	8.84816753926702
33.4432717561722	9.41361256544503
33.4637184031308	9.40314136125654
33.4841650500894	9.32984293193717
33.5046116970479	8.95287958115183
33.5250583440065	9.13089005235602
33.5455049909651	9.6020942408377
33.5659516379237	9.50785340314136
33.5863982848823	9.96858638743456
33.6068449318409	9.40314136125654
33.6272915787995	9.43455497382199
33.6477382257581	9.46596858638743
33.6681848727167	9.24607329842932
33.6886315196753	9.1413612565445
33.7090781666338	9.21465968586388
33.7295248135924	8.59685863874346
33.749971460551	9.07853403141361
33.7704181075096	8.71204188481675
33.7908647544682	9.1413612565445
33.8113114014268	8.9738219895288
33.8317580483854	8.90052356020942
33.852204695344	8.80628272251309
33.8726513423026	8.75392670157068
33.8930979892612	8.84816753926702
33.9135446362197	9.26701570680628
33.9339912831783	8.56544502617801
33.9544379301369	9.16230366492147
33.9748845770955	9.22513089005236
33.9953312240541	8.52356020942408
34.0157778710127	8.53403141361257
34.0362245179713	8.53403141361257
34.0566711649299	9.17277486910995
34.0771178118885	9.69633507853403
34.097564458847	9.26701570680628
34.1180111058056	8.68062827225131
34.1384577527642	9.19371727748691
34.1589043997228	9.24607329842932
34.1793510466814	8.79581151832461
34.19979769364	8.2303664921466
34.2202443405986	8.42931937172775
34.2406909875572	8.73298429319372
34.2611376345158	8.9738219895288
34.2815842814744	8.71204188481675
34.3020309284329	8.61780104712042
34.3224775753915	8.89005235602094
34.3429242223501	9.05759162303665
34.3633708693087	9.05759162303665
34.3838175162673	8.75392670157068
34.4042641632259	8.90052356020942
34.4247108101845	8.41884816753927
34.4451574571431	8.5130890052356
34.4656041041017	8.57591623036649
34.4860507510602	8.49214659685864
34.5064973980188	8.98429319371728
34.5269440449774	8.83769633507853
34.547390691936	8.69109947643979
34.5678373388946	8.82722513089005
34.5882839858532	8.20942408376963
34.6087306328118	8.65968586387435
34.6291772797704	8.1151832460733
34.649623926729	8.35602094240838
34.6700705736876	8.48167539267016
34.6905172206461	8.52356020942408
34.7109638676047	8.28272251308901
34.7314105145633	8.33507853403141
34.7518571615219	8.53403141361257
34.7723038084805	8.64921465968586
34.7927504554391	7.95811518324607
34.8131971023977	8.24083769633508
34.8336437493563	8.61780104712042
34.8540903963149	8.38743455497382
34.8745370432734	8.45026178010471
34.894983690232	8.2303664921466
34.9154303371906	9.28795811518325
34.9358769841492	8.72251308900524
34.9563236311078	8.41884816753927
34.9767702780664	8.21989528795812
34.997216925025	8.61780104712042
35.0176635719836	8.90052356020942
35.0381102189422	8.18848167539267
35.0585568659008	8.42931937172775
35.0790035128593	8.38743455497382
35.0994501598179	8.16753926701571
35.1198968067765	8.5130890052356
35.1403434537351	8.89005235602094
35.1607901006937	8.50261780104712
35.1812367476523	8.54450261780105
35.2016833946109	8.14659685863874
35.2221300415695	8.20942408376963
35.2425766885281	8.12565445026178
35.2630233354867	8.37696335078534
35.2834699824452	9.00523560209424
35.3039166294038	7.87434554973822
35.3243632763624	7.83246073298429
35.344809923321	8.10471204188482
35.3652565702796	7.90575916230366
35.3857032172382	8.13612565445026
35.4061498641968	8.57591623036649
35.4265965111554	8.3455497382199
35.447043158114	8.49214659685864
35.4674898050725	8.70157068062827
35.4879364520311	8.28272251308901
35.5083830989897	8.20942408376963
35.5288297459483	8
35.5492763929069	8.42931937172775
35.5697230398655	8.27225130890052
35.5901696868241	8.19895287958115
35.6106163337827	8.60732984293194
35.6310629807413	8.06282722513089
35.6515096276999	8.04188481675393
35.6719562746584	8.07329842931937
35.692402921617	8.56544502617801
35.7128495685756	8.27225130890052
35.7332962155342	8.08376963350785
35.7537428624928	8.41884816753927
35.7741895094514	8.35602094240838
35.79463615641	8.30366492146597
35.8150828033686	8.35602094240838
35.8355294503272	8.50261780104712
35.8559760972857	8.09424083769633
35.8764227442443	8.19895287958115
35.8968693912029	8.08376963350785
35.9173160381615	8.58638743455497
35.9377626851201	8.41884816753927
35.9582093320787	8.13612565445026
35.9786559790373	8.04188481675393
35.9991026259959	7.84293193717278
36.0195492729545	7.81151832460733
36.0399959199131	8.05235602094241
36.0604425668716	8.27225130890052
36.0808892138302	8.3455497382199
36.1013358607888	8.25130890052356
36.1217825077474	8.13612565445026
36.142229154706	8.1151832460733
36.1626758016646	7.85340314136126
36.1831224486232	7.44502617801047
36.2035690955818	8.18848167539267
36.2240157425404	8.07329842931937
36.2444623894989	8.42931937172775
36.2649090364575	7.95811518324607
36.2853556834161	8.42931937172775
36.3058023303747	7.96858638743455
36.3262489773333	8.28272251308901
36.3466956242919	8.37696335078534
36.3671422712505	7.80104712041885
36.3875889182091	7.85340314136126
36.4080355651677	8.64921465968586
36.4284822121263	8.56544502617801
36.4489288590848	8.84816753926702
36.4693755060434	7.66492146596859
36.489822153002	7.84293193717278
36.5102687999606	8.20942408376963
36.5307154469192	8.3455497382199
36.5511620938778	8.53403141361257
36.5716087408364	7.78010471204188
36.592055387795	7.72774869109948
36.6125020347536	7.71727748691099
36.6329486817122	8.12565445026178
36.6533953286707	8.1151832460733
36.6738419756293	8.40837696335078
36.6942886225879	8
36.7147352695465	7.97905759162304
36.7351819165051	7.81151832460733
36.7556285634637	8.32460732984293
36.7760752104223	8.36649214659686
36.7965218573809	7.94764397905759
36.8169685043395	8.40837696335078
36.837415151298	8.19895287958115
36.8578617982566	7.89528795811518
36.8783084452152	7.93717277486911
36.8987550921738	8.49214659685864
36.9192017391324	7.90575916230366
36.939648386091	8.04188481675393
36.9600950330496	8.56544502617801
36.9805416800082	7.81151832460733
37.0009883269668	7.70680628272251
37.0214349739254	8.01047120418848
37.0418816208839	8.29319371727749
37.0623282678425	7.82198952879581
37.0827749148011	8.3455497382199
37.1032215617597	7.62303664921466
37.1236682087183	8.12565445026178
37.1441148556769	8.12565445026178
37.1645615026355	8.1151832460733
37.1850081495941	8.08376963350785
37.2054547965527	8
37.2259014435112	8
37.2463480904698	8.29319371727749
37.2667947374284	7.91623036649215
37.287241384387	8.27225130890052
37.3076880313456	8.18848167539267
37.3281346783042	8.1151832460733
37.3485813252628	8.09424083769633
37.3690279722214	7.57068062827225
37.38947461918	8.03141361256544
37.4099212661386	8.09424083769633
37.4303679130971	8.19895287958115
37.4508145600557	7.89528795811518
37.4712612070143	7.45549738219895
37.4917078539729	8.15706806282723
37.5121545009315	7.72774869109948
37.5326011478901	7.6020942408377
37.5530477948487	8.31413612565445
37.5734944418073	7.6544502617801
37.5939410887659	8.21989528795812
37.6143877357244	7.90575916230366
37.634834382683	8.16753926701571
37.6552810296416	8.18848167539267
37.6757276766002	7.71727748691099
37.6961743235588	7.70680628272251
37.7166209705174	8.43979057591623
37.737067617476	7.75916230366492
37.7575142644346	7.35078534031414
37.7779609113932	8.04188481675393
37.7984075583518	7.68586387434555
37.8188542053103	7.86387434554974
37.8393008522689	8.13612565445026
37.8597474992275	7.8848167539267
37.8801941461861	7.83246073298429
37.9006407931447	7.93717277486911
37.9210874401033	7.62303664921466
37.9415340870619	7.98952879581152
37.9619807340205	8.2303664921466
37.9824273809791	7.80104712041885
38.0028740279377	8.56544502617801
38.0233206748962	7.7696335078534
38.0437673218548	7.44502617801047
38.0642139688134	8.06282722513089
38.084660615772	7.84293193717278
38.1051072627306	8.01047120418848
38.1255539096892	8.13612565445026
38.1460005566478	7.71727748691099
38.1664472036064	8.47120418848167
38.186893850565	7.63350785340314
38.2073404975235	8.1151832460733
38.2277871444821	8.04188481675393
38.2482337914407	7.8848167539267
38.2686804383993	7.91623036649215
38.2891270853579	8.19895287958115
38.3095737323165	7.8848167539267
38.3300203792751	8.30366492146597
38.3504670262337	8.46073298429319
38.3709136731923	8.54450261780105
38.3913603201509	7.64397905759162
38.4118069671094	8.12565445026178
38.432253614068	7.93717277486911
38.4527002610266	7.87434554973822
38.4731469079852	7.78010471204188
38.4935935549438	8.19895287958115
38.5140402019024	8.01047120418848
38.534486848861	7.41361256544503
38.5549334958196	8.03141361256544
38.5753801427782	8.14659685863874
38.5958267897367	7.96858638743455
38.6162734366953	8.21989528795812
38.6367200836539	7.97905759162304
38.6571667306125	8.10471204188482
38.6776133775711	7.38219895287958
38.6980600245297	7.98952879581152
38.7185066714883	7.93717277486911
38.7389533184469	8.33507853403141
38.7593999654055	8.19895287958115
38.7798466123641	7.61256544502618
38.8002932593226	8.20942408376963
38.8207399062812	7.90575916230366
38.8411865532398	8.05235602094241
38.8616332001984	7.58115183246073
38.882079847157	7.98952879581152
38.9025264941156	8.12565445026178
38.9229731410742	8.31413612565445
38.9434197880328	7.85340314136126
38.9638664349914	8.30366492146597
38.9843130819499	7.96858638743455
39.0047597289085	8.2303664921466
39.0252063758671	7.50785340314136
39.0456530228257	7.70680628272251
39.0660996697843	8.16753926701571
39.0865463167429	7.74869109947644
39.1069929637015	8.02094240837696
39.1274396106601	7.92670157068063
39.1478862576187	7.83246073298429
39.1683329045773	7.86387434554974
39.1887795515358	7.71727748691099
39.2092261984944	8.01047120418848
39.229672845453	8.2303664921466
39.2501194924116	8.04188481675393
39.2705661393702	7.66492146596859
39.2910127863288	7.69633507853403
39.3114594332874	7.63350785340314
39.331906080246	7.78010471204188
39.3523527272046	7.84293193717278
39.3727993741632	7.6020942408377
39.3932460211217	8.09424083769633
39.4136926680803	8.35602094240838
39.4341393150389	7.30890052356021
39.4545859619975	8.01047120418848
39.4750326089561	7.84293193717278
39.4954792559147	7.75916230366492
39.5159259028733	7.93717277486911
39.5363725498319	7.86387434554974
39.5568191967905	7.72774869109948
39.577265843749	7.81151832460733
39.5977124907076	7.66492146596859
39.6181591376662	7.66492146596859
39.6386057846248	7.70680628272251
39.6590524315834	8.54450261780105
39.679499078542	8.02094240837696
39.6999457255006	8.12565445026178
39.7203923724592	7.80104712041885
39.7408390194178	7.84293193717278
39.7612856663764	7.24607329842932
39.7817323133349	8
39.8021789602935	8
39.8226256072521	7.61256544502618
39.8430722542107	8.33507853403141
39.8635189011693	7.47643979057592
39.8839655481279	7.93717277486911
39.9044121950865	8.5130890052356
39.9248588420451	7.96858638743455
39.9453054890037	8.03141361256544
39.9657521359622	8.03141361256544
39.9861987829208	8.36649214659686
40.0066454298794	8.06282722513089
40.027092076838	8.17801047120419
40.0475387237966	7.79057591623037
40.0679853707552	8.18848167539267
40.0884320177138	8.29319371727749
40.1088786646724	8.26178010471204
40.129325311631	7.64397905759162
40.1497719585896	7.56020942408377
40.1702186055481	7.51832460732984
40.1906652525067	8.05235602094241
40.2111118994653	8.29319371727749
40.2315585464239	8.03141361256544
40.2520051933825	8.21989528795812
40.2724518403411	7.97905759162304
40.2928984872997	8.04188481675393
40.3133451342583	7.71727748691099
40.3337917812169	7.72774869109948
40.3542384281754	8.21989528795812
40.374685075134	7.85340314136126
40.3951317220926	7.8848167539267
40.4155783690512	8.63874345549738
40.4360250160098	7.82198952879581
40.4564716629684	7.73821989528796
40.476918309927	7.96858638743455
40.4973649568856	7.64397905759162
40.5178116038442	8.28272251308901
40.5382582508028	7.4869109947644
40.5587048977613	7.64397905759162
40.5791515447199	7.94764397905759
40.5995981916785	7.94764397905759
40.6200448386371	7.63350785340314
40.6404914855957	7.71727748691099
40.6609381325543	7.89528795811518
40.6813847795129	8.24083769633508
40.7018314264715	8.16753926701571
40.7222780734301	7.64397905759162
40.7427247203887	8.12565445026178
40.7631713673472	8.15706806282723
40.7836180143058	7.28795811518325
40.8040646612644	7.67539267015707
40.824511308223	8.35602094240838
40.8449579551816	8.1151832460733
40.8654046021402	8.30366492146597
40.8858512490988	8.03141361256544
40.9062978960574	7.90575916230366
40.926744543016	8.01047120418848
40.9471911899745	7.83246073298429
40.9676378369331	7.73821989528796
40.9880844838917	7.8848167539267
41.0085311308503	7.83246073298429
41.0289777778089	8.52356020942408
41.0494244247675	7.74869109947644
41.0698710717261	8.35602094240838
41.0903177186847	8.14659685863874
41.1107643656433	7.81151832460733
41.1312110126019	7.91623036649215
41.1516576595604	7.82198952879581
41.172104306519	7.98952879581152
41.1925509534776	7.69633507853403
41.2129976004362	7.83246073298429
41.2334442473948	7.96858638743455
41.2538908943534	7.98952879581152
41.274337541312	7.95811518324607
41.2947841882706	8.16753926701571
41.3152308352292	7.54973821989529
41.3356774821877	7.27748691099476
41.3561241291463	7.96858638743455
41.3765707761049	7.72774869109948
41.3970174230635	7.52879581151832
41.4174640700221	8.14659685863874
41.4379107169807	8.33507853403141
41.4583573639393	7.67539267015707
41.4788040108979	7.66492146596859
41.4992506578565	7.78010471204188
41.5196973048151	7.57068062827225
41.5401439517736	7.75916230366492
41.5605905987322	8.15706806282723
41.5810372456908	8.12565445026178
41.6014838926494	7.53926701570681
41.621930539608	7.75916230366492
41.6423771865666	7.87434554973822
41.6628238335252	7.68586387434555
41.6832704804838	7.66492146596859
41.7037171274424	8.28272251308901
41.7241637744009	7.41361256544503
41.7446104213595	8.09424083769633
41.7650570683181	8.21989528795812
41.7855037152767	8.2303664921466
41.8059503622353	7.58115183246073
41.8263970091939	7.78010471204188
41.8468436561525	7.4869109947644
41.8672903031111	7.53926701570681
41.8877369500697	7.67539267015707
41.9081835970283	7.61256544502618
41.9286302439868	7.4869109947644
41.9490768909454	7.46596858638743
41.969523537904	8.07329842931937
41.9899701848626	7.98952879581152
42.0104168318212	7.46596858638743
42.0308634787798	7.80104712041885
42.0513101257384	7.83246073298429
42.071756772697	7.24607329842932
42.0922034196556	8.1151832460733
42.1126500666142	7.06806282722513
42.1330967135727	7.81151832460733
42.1535433605313	7.6020942408377
42.1739900074899	7.42408376963351
42.1944366544485	7.06806282722513
42.2148833014071	7.92670157068063
42.2353299483657	7.6020942408377
42.2557765953243	8.26178010471204
42.2762232422829	7.96858638743455
42.2966698892415	7.79057591623037
42.3171165362	7.94764397905759
42.3375631831586	7.52879581151832
42.3580098301172	7.6020942408377
42.3784564770758	7.7696335078534
42.3989031240344	7.93717277486911
42.419349770993	7.17277486910995
42.4397964179516	7.52879581151832
42.4602430649102	7.26701570680628
42.4806897118688	7.71727748691099
42.5011363588274	7.54973821989529
42.5215830057859	7.49738219895288
42.5420296527445	7.69633507853403
42.5624762997031	7.39267015706806
42.5829229466617	7.35078534031414
42.6033695936203	7.30890052356021
42.6238162405789	7.17277486910995
42.6442628875375	7.36125654450262
42.6647095344961	7.59162303664921
42.6851561814547	7.72774869109948
42.7056028284132	7.90575916230366
42.7260494753718	8.17801047120419
42.7464961223304	8.07329842931937
42.766942769289	7.23560209424084
42.7873894162476	7.53926701570681
42.8078360632062	7.53926701570681
42.8282827101648	7.79057591623037
42.8487293571234	7.51832460732984
42.869176004082	7.64397905759162
42.8896226510406	6.91099476439791
42.9100692979991	7.45549738219895
42.9305159449577	7.67539267015707
42.9509625919163	8.04188481675393
42.9714092388749	7.68586387434555
42.9918558858335	7.39267015706806
43.0123025327921	7.57068062827225
43.0327491797507	7.72774869109948
43.0531958267093	7.51832460732984
43.0736424736679	7.38219895287958
43.0940891206265	7.43455497382199
43.114535767585	7.43455497382199
43.1349824145436	7.51832460732984
43.1554290615022	7.79057591623037
43.1758757084608	7.36125654450262
43.1963223554194	7.31937172774869
43.216769002378	7.36125654450262
43.2372156493366	8.13612565445026
43.2576622962952	7.50785340314136
43.2781089432538	7.7696335078534
43.2985555902123	7.69633507853403
43.3190022371709	7.07853403141361
43.3394488841295	7.41361256544503
43.3598955310881	7.64397905759162
43.3803421780467	7.69633507853403
43.4007888250053	7.75916230366492
43.4212354719639	7.73821989528796
43.4416821189225	7.64397905759162
43.4621287658811	7.3717277486911
43.4825754128397	7.56020942408377
43.5030220597982	7.74869109947644
43.5234687067568	7.29842931937173
43.5439153537154	6.78534031413613
43.564362000674	7.28795811518325
43.5848086476326	7.74869109947644
43.6052552945912	6.86910994764398
43.6257019415498	7.31937172774869
43.6461485885084	6.94240837696335
43.666595235467	7.41361256544503
43.6870418824255	7.4869109947644
43.7074885293841	6.80628272251309
43.7279351763427	7.3717277486911
43.7483818233013	7.62303664921466
43.7688284702599	7.61256544502618
43.7892751172185	7.51832460732984
43.8097217641771	7.35078534031414
43.8301684111357	7.26701570680628
43.8506150580943	7.12041884816754
43.8710617050529	7.4869109947644
43.8915083520114	7.41361256544503
43.91195499897	7.27748691099476
43.9324016459286	7.2565445026178
43.9528482928872	7.3717277486911
43.9732949398458	7.81151832460733
43.9937415868044	7.56020942408377
44.014188233763	7.84293193717278
44.0346348807216	7.66492146596859
44.0550815276802	7.47643979057592
44.0755281746387	7.51832460732984
44.0959748215973	7.83246073298429
44.1164214685559	7.70680628272251
44.1368681155145	7.34031413612565
44.1573147624731	7.43455497382199
44.1777614094317	7.41361256544503
44.1982080563903	7.31937172774869
44.2186547033489	7.66492146596859
44.2391013503075	7.51832460732984
44.2595479972661	7.28795811518325
44.2799946442246	7.85340314136126
44.3004412911832	7.68586387434555
44.3208879381418	7.39267015706806
44.3413345851004	7.27748691099476
44.361781232059	7.15183246073298
44.3822278790176	7.72774869109948
44.4026745259762	7.18324607329843
44.4231211729348	7.54973821989529
44.4435678198934	7.19371727748691
44.464014466852	7.18324607329843
44.4844611138105	7.51832460732984
44.5049077607691	7.26701570680628
44.5253544077277	7.62303664921466
44.5458010546863	7.08900523560209
44.5662477016449	7.10994764397906
44.5866943486035	6.60732984293194
44.6071409955621	7.49738219895288
44.6275876425207	7.31937172774869
44.6480342894793	7.35078534031414
44.6684809364378	7.35078534031414
44.6889275833964	7.10994764397906
44.709374230355	7.31937172774869
44.7298208773136	7.41361256544503
44.7502675242722	7.10994764397906
44.7707141712308	7.22513089005236
44.7911608181894	7.05759162303665
44.811607465148	7.44502617801047
44.8320541121066	6.93193717277487
44.8525007590652	6.95287958115183
44.8729474060237	7.46596858638743
[truncated: 250 more rows]
