# Supplementary material for: Introduction to Pharmaceutical Co-amorphous Systems Using a Green Co-milling Technique
Source: J Chem Educ. 2023 Mar 23;100(4):1627–32. doi: 10.1021/acs.jchemed.3c00036 (PMC10100544; doi:10.1021/acs.jchemed.3c00036)
Supplement: Supplementary file 4 — ed3c00036_si_004.zip [file ed3c00036_si_004.zip › XRPD/XRD_commercial_CIM.csv]

4.00010013580322	8.7434554973822
4.02054678276181	9.05759162303665
4.0409934297204	9.03664921465969
4.06144007667899	9.23560209424084
4.08188672363758	9.09947643979058
4.10233337059617	8.9738219895288
4.12278001755476	8.58638743455497
4.14322666451335	9.31937172774869
4.16367331147194	9.00523560209424
4.18411995843053	9.21465968586388
4.20456660538912	8.52356020942408
4.22501325234771	8.78534031413612
4.2454598993063	8.31413612565445
4.26590654626489	8.54450261780105
4.28635319322348	8.37696335078534
4.30679984018207	8.28272251308901
4.32724648714066	8.89005235602094
4.34769313409925	8.87958115183246
4.36813978105783	8.13612565445026
4.38858642801642	8.31413612565445
4.40903307497501	8.24083769633508
4.4294797219336	8.59685863874346
4.44992636889219	8.17801047120419
4.47037301585078	8.45026178010471
4.49081966280937	8.35602094240838
4.51126630976796	8.54450261780105
4.53171295672655	8.63874345549738
4.55215960368514	8.49214659685864
4.57260625064373	8.55497382198953
4.59305289760232	7.85340314136126
4.61349954456091	8.38743455497382
4.6339461915195	8.76439790575916
4.65439283847809	8.40837696335078
4.67483948543668	8.31413612565445
4.69528613239527	8.01047120418848
4.71573277935386	8.38743455497382
4.73617942631245	7.86387434554974
4.75662607327104	8.40837696335078
4.77707272022963	8.08376963350785
4.79751936718822	8.2303664921466
4.8179660141468	7.72774869109948
4.83841266110539	8.29319371727749
4.85885930806398	8.07329842931937
4.87930595502257	7.93717277486911
4.89975260198116	7.66492146596859
4.92019924893975	8.21989528795812
4.94064589589834	8.12565445026178
4.96109254285693	7.87434554973822
4.98153918981552	8.03141361256544
5.00198583677411	7.42408376963351
5.0224324837327	7.6544502617801
5.04287913069129	7.84293193717278
5.06332577764988	7.61256544502618
5.08377242460847	7.62303664921466
5.10421907156706	7.63350785340314
5.12466571852565	7.61256544502618
5.14511236548424	7.79057591623037
5.16555901244283	7.6020942408377
5.18600565940142	7.40314136125654
5.20645230636001	7.69633507853403
5.2268989533186	7.6020942408377
5.24734560027719	7.40314136125654
5.26779224723578	7.47643979057592
5.28823889419436	7.71727748691099
5.30868554115295	7.13089005235602
5.32913218811154	7.79057591623037
5.34957883507013	7.44502617801047
5.37002548202872	7.50785340314136
5.39047212898731	6.92146596858639
5.4109187759459	6.94240837696335
5.43136542290449	7.26701570680628
5.45181206986308	7.47643979057592
5.47225871682167	7.68586387434555
5.49270536378026	6.80628272251309
5.51315201073885	7.27748691099476
5.53359865769744	7.57068062827225
5.55404530465603	7.74869109947644
5.57449195161462	7.24607329842932
5.59493859857321	7.32984293193717
5.6153852455318	7.19371727748691
5.63583189249039	7.06806282722513
5.65627853944898	7.23560209424084
5.67672518640757	7.03664921465969
5.69717183336616	7.39267015706806
5.71761848032475	7.21465968586387
5.73806512728333	7.00523560209424
5.75851177424192	7.00523560209424
5.77895842120051	6.89005235602094
5.7994050681591	7.19371727748691
5.81985171511769	7.05759162303665
5.84029836207628	6.6282722513089
5.86074500903487	7.07853403141361
5.88119165599346	6.89005235602094
5.90163830295205	6.76439790575916
5.92208494991064	6.93193717277487
5.94253159686923	7.26701570680628
5.96297824382782	6.67015706806283
5.98342489078641	6.84816753926702
6.003871537745	7.07853403141361
6.02431818470359	7.30890052356021
6.04476483166218	6.72251308900524
6.06521147862077	6.36649214659686
6.08565812557936	7.05759162303665
6.10610477253795	6.95287958115183
6.12655141949654	6.81675392670157
6.14699806645513	6.80628272251309
6.16744471341372	7.10994764397906
6.1878913603723	6.72251308900524
6.20833800733089	6.71204188481675
6.22878465428948	6.43979057591623
6.24923130124807	7.15183246073298
6.26967794820666	7.28795811518325
6.29012459516525	7.17277486910995
6.31057124212384	6.81675392670157
6.33101788908243	6.7434554973822
6.35146453604102	6.90052356020942
6.37191118299961	6.9738219895288
6.3923578299582	6.48167539267016
6.41280447691679	6.61780104712042
6.43325112387538	6.38743455497382
6.45369777083397	6.90052356020942
6.47414441779256	6.18848167539267
6.49459106475115	6.72251308900524
6.51503771170974	6.42931937172775
6.53548435866833	6.79581151832461
6.55593100562692	6.7434554973822
6.57637765258551	6.56544502617801
6.5968242995441	6.82722513089005
6.61727094650269	7.31937172774869
6.63771759346128	6.64921465968586
6.65816424041986	6.57591623036649
6.67861088737845	6.36649214659686
6.69905753433704	6.56544502617801
6.71950418129563	5.93717277486911
6.73995082825422	6.77486910994764
6.76039747521281	6.47120418848168
6.7808441221714	6.63874345549738
6.80129076912999	6.5130890052356
6.82173741608858	6.67015706806283
6.84218406304717	6.82722513089005
6.86263071000576	6.20942408376963
6.88307735696435	6.06282722513089
6.90352400392294	6.76439790575916
6.92397065088153	6.17801047120419
6.94441729784012	5.98952879581152
6.96486394479871	6.42931937172775
6.9853105917573	6.61780104712042
7.00575723871589	6.71204188481675
7.02620388567448	6.29319371727749
7.04665053263307	6.33507853403141
7.06709717959166	6.52356020942408
7.08754382655025	5.83246073298429
7.10799047350883	6.32460732984293
7.12843712046742	6.64921465968586
7.14888376742601	6.12565445026178
7.1693304143846	6.05235602094241
7.18977706134319	5.91623036649215
7.21022370830178	5.72774869109948
7.23067035526037	5.95811518324607
7.25111700221896	5.61256544502618
7.27156364917755	6.17801047120419
7.29201029613614	5.92670157068063
7.31245694309473	5.69633507853403
7.33290359005332	6.05235602094241
7.35335023701191	6.09424083769634
7.3737968839705	5.91623036649215
7.39424353092909	6.48167539267016
7.41469017788768	5.56020942408377
7.43513682484627	6.10471204188482
7.45558347180486	5.68586387434555
7.47603011876345	6.24083769633508
7.49647676572204	5.29842931937173
7.51692341268063	5.57068062827225
7.53737005963922	5.54973821989529
7.55781670659781	6.14659685863874
7.57826335355639	5.72774869109948
7.59871000051498	5.93717277486911
7.61915664747357	5.86387434554974
7.63960329443216	5.54973821989529
7.66004994139075	5.64397905759162
7.68049658834934	5.26701570680628
7.70094323530793	5.91623036649215
7.72138988226652	5.93717277486911
7.74183652922511	5.21465968586387
7.7622831761837	5.70680628272251
7.78272982314229	5.82198952879581
7.80317647010088	5.57068062827225
7.82362311705947	5.24607329842932
7.84406976401806	5.51832460732984
7.86451641097665	5.43455497382199
7.88496305793524	6.1151832460733
7.90540970489383	5.28795811518325
7.92585635185242	5.50785340314136
7.94630299881101	5.84293193717278
7.9667496457696	5.6020942408377
7.98719629272819	5.59162303664921
8.00764293968678	5.59162303664921
8.02808958664536	5.50785340314136
8.04853623360395	5.42408376963351
8.06898288056254	5.1413612565445
8.08942952752113	5.41361256544503
8.10987617447972	5.10994764397906
8.13032282143831	4.95287958115183
8.1507694683969	5.42408376963351
8.17121611535549	5.46596858638743
8.19166276231408	5.13089005235602
8.21210940927267	5.17277486910995
8.23255605623126	4.9738219895288
8.25300270318985	5.15183246073298
8.27344935014844	5.26701570680628
8.29389599710703	5.42408376963351
8.31434264406562	5.28795811518325
8.33478929102421	4.96335078534031
8.3552359379828	4.90052356020942
8.37568258494139	5.21465968586387
8.39612923189998	5.15183246073298
8.41657587885857	5.12041884816754
8.43702252581716	5.34031413612565
8.45746917277575	5.35078534031414
8.47791581973433	5.09947643979058
8.49836246669292	5.40314136125654
8.51880911365151	4.60732984293194
8.5392557606101	4.61780104712042
8.55970240756869	4.94240837696335
8.58014905452728	4.96335078534031
8.60059570148587	5.01570680628272
8.62104234844446	4.68062827225131
8.64148899540305	4.9738219895288
8.66193564236164	4.78534031413613
8.68238228932023	4.8586387434555
8.70282893627882	4.8586387434555
8.72327558323741	4.83769633507853
8.743722230196	5.00523560209424
8.76416887715459	4.8586387434555
8.78461552411318	4.90052356020942
8.80506217107177	5.1413612565445
8.82550881803036	4.63874345549738
8.84595546498895	4.5130890052356
8.86640211194754	4.71204188481675
8.88684875890613	4.76439790575916
8.90729540586472	4.45026178010471
8.92774205282331	4.99476439790576
8.94818869978189	4.56544502617801
8.96863534674048	4.99476439790576
8.98908199369907	5.01570680628272
9.00952864065766	4.83769633507853
9.02997528761625	4.5130890052356
9.05042193457484	4.89005235602094
9.07086858153343	4.80628272251309
9.09131522849202	4.63874345549738
9.11176187545061	4.73298429319372
9.1322085224092	4.63874345549738
9.15265516936779	5.04712041884817
9.17310181632638	5.18324607329843
9.19354846328497	5.94764397905759
9.21399511024356	5.85340314136126
9.23444175720215	5.94764397905759
9.25488840416074	6.63874345549738
9.27533505111933	8.5130890052356
9.29578169807792	9.58115183246073
9.31622834503651	11.2251308900524
9.3366749919951	15.455497382199
9.35712163895369	19.6230366492147
9.37756828591228	22.586387434555
9.39801493287086	19.6858638743456
9.41846157982945	12.0942408376963
9.43890822678804	6.33507853403141
9.45935487374663	5.35078534031414
9.47980152070522	5.59162303664921
9.50024816766381	5.68586387434555
9.5206948146224	5.84293193717278
9.54114146158099	6.64921465968586
9.56158810853958	7.12041884816754
9.58203475549817	7.83246073298429
9.60248140245676	8.81675392670157
9.62292804941535	9.95811518324607
9.64337469637394	10.020942408377
9.66382134333253	9.45549738219895
9.68426799029112	7.93717277486911
9.70471463724971	6.37696335078534
9.7251612842083	5.21465968586387
9.74560793116689	5.44502617801047
9.76605457812548	5.07853403141361
9.78650122508407	5.22513089005236
9.80694787204266	5.21465968586387
9.82739451900125	4.5130890052356
9.84784116595984	5.19371727748691
9.86828781291842	5.24607329842932
9.88873445987701	4.56544502617801
9.9091811068356	5.38219895287958
9.92962775379419	5.42408376963351
9.95007440075278	6.49214659685864
9.97052104771137	7.01570680628272
9.99096769466996	7.95811518324607
10.0114143416286	9.27748691099476
10.0318609885871	8.77486910994764
10.0523076355457	7.29842931937173
10.0727542825043	5.44502617801047
10.0932009294629	4.45026178010471
10.1136475764215	5.04712041884817
10.1340942233801	4.91099476439791
10.1545408703387	4.68062827225131
10.1749875172973	4.61780104712042
10.1954341642559	4.65968586387435
10.2158808112144	4.8586387434555
10.236327458173	4.50261780104712
10.2567741051316	4.86910994764398
10.2772207520902	4.57591623036649
10.2976673990488	4.48167539267016
10.3181140460074	4.68062827225131
10.338560692966	4.24083769633508
10.3590073399246	4.40837696335079
10.3794539868832	4.64921465968586
10.3999006338418	4.69109947643979
10.4203472808003	4.57591623036649
10.4407939277589	4.79581151832461
10.4612405747175	5.03664921465969
10.4816872216761	5.10994764397906
10.5021338686347	4.91099476439791
10.5225805155933	5.46596858638743
10.5430271625519	5.89528795811518
10.5634738095105	6.36649214659686
10.5839204564691	6.98429319371728
10.6043671034276	6.55497382198953
10.6248137503862	6.59685863874346
10.6452603973448	4.86910994764398
10.6657070443034	5.15183246073298
10.686153691262	4.63874345549738
10.7066003382206	4.64921465968586
10.7270469851792	4.26178010471204
10.7474936321378	4.73298429319372
10.7679402790964	4.38743455497382
10.788386926055	4.42931937172775
10.8088335730135	4.2303664921466
10.8292802199721	4.59685863874346
10.8497268669307	4.33507853403141
10.8701735138893	4.56544502617801
10.8906201608479	4.61780104712042
10.9110668078065	4.61780104712042
10.9315134547651	4.53403141361257
10.9519601017237	4.49214659685864
10.9724067486823	4.43979057591623
10.9928533956409	4.41884816753927
11.0133000425994	3.91623036649215
11.033746689558	3.89528795811518
11.0541933365166	4.1151832460733
11.0746399834752	4.43979057591623
11.0950866304338	4.3455497382199
11.1155332773924	4.10471204188482
11.135979924351	4.31413612565445
11.1564265713096	4.31413612565445
11.1768732182682	4.16753926701571
11.1973198652267	4.12565445026178
11.2177665121853	4.12565445026178
11.2382131591439	3.67539267015707
11.2586598061025	3.92670157068063
11.2791064530611	3.81151832460733
11.2995531000197	3.8848167539267
11.3199997469783	4.15706806282723
11.3404463939369	3.86387434554974
11.3608930408955	4.53403141361257
11.3813396878541	4.17801047120419
11.4017863348126	3.96858638743455
11.4222329817712	3.97905759162304
11.4426796287298	4.30366492146597
11.4631262756884	3.96858638743455
11.483572922647	4.17801047120419
11.5040195696056	4.26178010471204
11.5244662165642	4.35602094240838
11.5449128635228	4.50261780104712
11.5653595104814	4.17801047120419
11.5858061574399	4.48167539267016
11.6062528043985	4.52356020942408
11.6266994513571	4.54450261780105
11.6471460983157	4.28272251308901
11.6675927452743	4.31413612565445
11.6880393922329	3.91623036649215
11.7084860391915	4.6282722513089
11.7289326861501	4.48167539267016
11.7493793331087	4.1151832460733
11.7698259800673	3.95811518324607
11.7902726270258	4.02094240837696
11.8107192739844	4.30366492146597
11.831165920943	4.24083769633508
11.8516125679016	4.15706806282723
11.8720592148602	4.13612565445026
11.8925058618188	4.06282722513089
11.9129525087774	4.36649214659686
11.933399155736	3.87434554973822
11.9538458026946	4.05235602094241
11.9742924496531	4.06282722513089
11.9947390966117	3.93717277486911
12.0151857435703	4.07329842931937
12.0356323905289	4.31413612565445
12.0560790374875	4.35602094240838
12.0765256844461	4.06282722513089
12.0969723314047	3.91623036649215
12.1174189783633	4.12565445026178
12.1378656253219	3.75916230366492
12.1583122722805	4.04188481675393
12.178758919239	4.3979057591623
12.1992055661976	4.20942408376963
12.2196522131562	4.47120418848168
12.2400988601148	4.32460732984293
12.2605455070734	4.50261780104712
12.280992154032	4.59685863874346
12.3014388009906	5.00523560209424
12.3218854479492	4.68062827225131
12.3423320949078	5.45549738219895
12.3627787418664	6.17801047120419
12.3832253888249	6.35602094240838
12.4036720357835	6.80628272251309
12.4241186827421	6.15706806282723
12.4445653297007	5.70680628272251
12.4650119766593	5.67539267015707
12.4854586236179	5.53926701570681
12.5059052705765	5.49738219895288
12.5263519175351	5.47643979057592
12.5467985644937	5.0261780104712
12.5672452114522	5.6020942408377
12.5876918584108	5.56020942408377
12.6081385053694	4.67015706806283
12.628585152328	5.27748691099476
12.6490317992866	4.72251308900524
12.6694784462452	5.00523560209424
12.6899250932038	5.41361256544503
12.7103717401624	5.8848167539267
12.730818387121	6.50261780104712
12.7512650340796	8.25130890052356
12.7717116810381	10.9528795811518
12.7921583279967	14.4607329842932
12.8126049749553	20.6701570680628
12.8330516219139	30.0837696335079
12.8534982688725	45.8219895287958
12.8739449158311	67.9057591623037
12.8943915627897	88.9633507853403
12.9148382097483	112.418848167539
12.9352848567069	95.9371727748691
12.9557315036654	56.5130890052356
12.976178150624	27.1623036649215
12.9966247975826	13.2670157068063
13.0170714445412	9.4869109947644
13.0375180914998	7.61256544502618
13.0579647384584	5.72774869109948
13.078411385417	5.64397905759162
13.0988580323756	5.54973821989529
13.1193046793342	5.04712041884817
13.1397513262928	4.46073298429319
13.1601979732513	4.33507853403141
13.1806446202099	4.57591623036649
13.2010912671685	4.57591623036649
13.2215379141271	4.26178010471204
13.2419845610857	4.10471204188482
13.2624312080443	4.93193717277487
13.2828778550029	4.40837696335079
13.3033245019615	4.38743455497382
13.3237711489201	3.91623036649215
13.3442177958786	4.09424083769634
13.3646644428372	4.42931937172775
13.3851110897958	4.09424083769634
13.4055577367544	4.15706806282723
13.426004383713	4.5130890052356
13.4464510306716	4.50261780104712
13.4668976776302	4.21989528795812
13.4873443245888	4.69109947643979
13.5077909715474	4.53403141361257
13.528237618506	4.43979057591623
13.5486842654645	4.82722513089005
13.5691309124231	4.18848167539267
13.5895775593817	3.86387434554974
13.6100242063403	4.30366492146597
13.6304708532989	3.8848167539267
13.6509175002575	4.1151832460733
13.6713641472161	4.07329842931937
13.6918107941747	3.98952879581152
13.7122574411333	3.82198952879581
13.7327040880919	3.97905759162304
13.7531507350504	3.73821989528796
13.773597382009	3.96858638743455
13.7940440289676	4.54450261780105
13.8144906759262	4.65968586387435
13.8349373228848	3.8848167539267
13.8553839698434	3.96858638743455
13.875830616802	4.06282722513089
13.8962772637606	4.21989528795812
13.9167239107192	4.10471204188482
13.9371705576777	4.03141361256545
13.9576172046363	4.10471204188482
13.9780638515949	3.74869109947644
13.9985104985535	3.8848167539267
14.0189571455121	4.05235602094241
14.0394037924707	3.98952879581152
14.0598504394293	4.02094240837696
14.0802970863879	4.42931937172775
14.1007437333465	4.03141361256545
14.1211903803051	3.82198952879581
14.1416370272636	4.18848167539267
14.1620836742222	4.50261780104712
14.1825303211808	4.29319371727749
14.2029769681394	4.33507853403141
14.223423615098	4.28272251308901
14.2438702620566	4.46073298429319
14.2643169090152	4.28272251308901
14.2847635559738	4.59685863874346
14.3052102029324	4.61780104712042
14.3256568498909	4.73298429319372
14.3461034968495	4.91099476439791
14.3665501438081	4.37696335078534
14.3869967907667	4.64921465968586
14.4074434377253	4.38743455497382
14.4278900846839	4.96335078534031
14.4483367316425	4.94240837696335
14.4687833786011	4.77486910994764
14.4892300255597	5.32984293193717
14.5096766725183	6.70157068062827
14.5301233194768	7.78010471204188
14.5505699664354	10.4397905759162
14.571016613394	13.6753926701571
14.5914632603526	19.2460732984293
14.6119099073112	25.0157068062827
14.6323565542698	34.2198952879581
14.6528032012284	48.261780104712
14.673249848187	52.9424083769634
14.6936964951456	44.7015706806283
14.7141431421041	28.3246073298429
14.7345897890627	16.020942408377
14.7550364360213	8.08376963350785
14.7754830829799	6.05235602094241
14.7959297299385	5.01570680628272
14.8163763768971	5.54973821989529
14.8368230238557	5.66492146596859
14.8572696708143	5.90575916230366
14.8777163177729	6.58638743455497
14.8981629647315	6.80628272251309
14.91860961169	6.54450261780105
14.9390562586486	6.83769633507853
14.9595029056072	5.50785340314136
14.9799495525658	5.06806282722513
15.0003961995244	5.09947643979058
15.020842846483	4.50261780104712
15.0412894934416	4.31413612565445
15.0617361404002	4.37696335078534
15.0821827873588	4.35602094240838
15.1026294343174	3.98952879581152
15.1230760812759	3.98952879581152
15.1435227282345	4.06282722513089
15.1639693751931	4.10471204188482
15.1844160221517	3.73821989528796
15.2048626691103	3.83246073298429
15.2253093160689	4.10471204188482
15.2457559630275	3.78010471204188
15.2662026099861	3.96858638743455
15.2866492569447	4.02094240837696
15.3070959039032	3.78010471204188
15.3275425508618	3.85340314136126
15.3479891978204	3.82198952879581
15.368435844779	4.15706806282723
15.3888824917376	3.54973821989529
15.4093291386962	3.79057591623037
15.4297757856548	3.78010471204188
15.4502224326134	3.69633507853403
15.470669079572	3.94764397905759
15.4911157265306	3.78010471204188
15.5115623734891	3.47643979057592
15.5320090204477	3.6544502617801
15.5524556674063	3.75916230366492
15.5729023143649	3.64397905759162
15.5933489613235	3.70680628272251
15.6137956082821	4.05235602094241
15.6342422552407	3.69633507853403
15.6546889021993	3.7696335078534
15.6751355491579	3.67539267015707
15.6955821961164	3.93717277486911
15.716028843075	3.86387434554974
15.7364754900336	3.70680628272251
15.7569221369922	3.54973821989529
15.7773687839508	3.82198952879581
15.7978154309094	3.97905759162304
15.818262077868	3.87434554973822
15.8387087248266	3.87434554973822
15.8591553717852	4.25130890052356
15.8796020187438	3.78010471204188
15.9000486657023	3.8848167539267
15.9204953126609	4.06282722513089
15.9409419596195	4.40837696335079
15.9613886065781	4.1151832460733
15.9818352535367	4.31413612565445
16.0022819004953	4.24083769633508
16.0227285474539	4.80628272251309
16.0431751944125	4.82722513089005
16.0636218413711	4.42931937172775
16.0840684883296	4.76439790575916
16.1045151352882	4.41884816753927
16.1249617822468	5.04712041884817
16.1454084292054	4.87958115183246
16.165855076164	4.93193717277487
16.1863017231226	4.90052356020942
16.2067483700812	5.64397905759162
16.2271950170398	5.6020942408377
16.2476416639984	6.27225130890052
16.268088310957	6.63874345549738
16.2885349579155	7.36125654450262
16.3089816048741	8.76439790575916
16.3294282518327	11.738219895288
16.3498748987913	14.2408376963351
16.3703215457499	18.9214659685864
16.3907681927085	24.9633507853403
16.4112148396671	34.1780104712042
16.4316614866257	44.4293193717278
16.4521081335843	53.9685863874346
16.4725547805429	58.6282722513089
16.4930014275014	42.5235602094241
16.51344807446	29.2774869109948
16.5338947214186	18.3455497382199
16.5543413683772	14.0628272251309
16.5747880153358	15.8429319371728
16.5952346622944	19.9371727748691
16.615681309253	28.7958115183246
16.6361279562116	38.7015706806283
16.6565746031702	53.2565445026178
16.6770212501287	57.3821989528796
16.6974678970873	49.0471204188482
16.7179145440459	43.7801047120419
16.7383611910045	46.6806282722513
16.7588078379631	55.9057591623037
16.7792544849217	68.6910994764398
16.7997011318803	72.282722513089
16.8201477788389	57.6020942408377
16.8405944257975	35.3193717277487
16.8610410727561	20.2408376963351
16.8814877197146	9.50785340314136
16.9019343666732	6.59685863874346
16.9223810136318	5.43455497382199
16.9428276605904	5.35078534031414
16.963274307549	5.01570680628272
16.9837209545076	4.76439790575916
17.0041676014662	4.60732984293194
17.0246142484248	4.99476439790576
17.0450608953834	4.56544502617801
17.0655075423419	4.84816753926702
17.0859541893005	4.64921465968586
17.1064008362591	4.57591623036649
17.1268474832177	4.55497382198953
17.1472941301763	5.73821989528796
17.1677407771349	5.34031413612565
17.1881874240935	5.04712041884817
17.2086340710521	5.39267015706806
17.2290807180107	5.21465968586387
17.2495273649693	4.96335078534031
17.2699740119278	5.38219895287958
17.2904206588864	5.69633507853403
17.310867305845	5.8848167539267
17.3313139528036	5.68586387434555
17.3517605997622	5.80104712041885
17.3722072467208	5.85340314136126
17.3926538936794	5.4869109947644
17.413100540638	6.19895287958115
17.4335471875966	5.93717277486911
17.4539938345551	6.53403141361257
17.4744404815137	6.90052356020942
17.4948871284723	7.82198952879581
17.5153337754309	8.64921465968586
17.5357804223895	9.89528795811518
17.5562270693481	11.8429319371728
17.5766737163067	13.7905759162304
17.5971203632653	16.282722513089
17.6175670102239	19.2670157068063
17.6380136571825	22.9947643979058
17.658460304141	32.6701570680628
17.6789069510996	44.6073298429319
17.6993535980582	68.4816753926702
17.7198002450168	99.0785340314136
17.7402468919754	125.560209424084
17.760693538934	145.748691099476
17.7811401858926	130.994764397906
17.8015868328512	79.5078534031414
17.8220334798098	53.8010471204189
17.8424801267684	23.8848167539267
17.8629267737269	11.0785340314136
17.8833734206855	8.73298429319372
17.9038200676441	7.54973821989529
17.9242667146027	6.95287958115183
17.9447133615613	6.96335078534031
17.9651600085199	6.3979057591623
17.9856066554785	5.69633507853403
18.0060533024371	6.13612565445026
18.0264999493957	5.91623036649215
18.0469465963542	5.61256544502618
18.0673932433128	5.93717277486911
18.0878398902714	5.83246073298429
18.10828653723	6.31413612565445
18.1287331841886	6.7434554973822
18.1491798311472	7.50785340314136
18.1696264781058	7.66492146596859
18.1900731250644	9.52879581151833
18.210519772023	11.3612565445026
18.2309664189816	12.8795811518325
18.2514130659401	18.7853403141361
18.2718597128987	24.7539267015707
18.2923063598573	36.6387434554974
18.3127530068159	50.5968586387435
18.3331996537745	68.1047120418848
18.3536463007331	96.1884816753927
18.3740929476917	139.643979057592
18.3945395946503	140.973821989529
18.4149862416089	91.4973821989529
18.4354328885674	70.1361256544503
18.455879535526	35.6125654450262
18.4763261824846	14.6073298429319
18.4967728294432	10.4293193717277
18.5172194764018	9.22513089005236
18.5376661233604	8.95287958115183
18.558112770319	8.47120418848167
18.5785594172776	7.97905759162304
18.5990060642362	7.91623036649215
18.6194527111948	8.06282722513089
18.6398993581533	7.50785340314136
18.6603460051119	7.95811518324607
18.6807926520705	7.45549738219895
18.7012392990291	8.68062827225131
18.7216859459877	8.89005235602094
18.7421325929463	10.1256544502618
18.7625792399049	10.4607329842932
18.7830258868635	13.3821989528796
18.8034725338221	14.9633507853403
18.8239191807806	17.1204188481675
18.8443658277392	15.738219895288
18.8648124746978	11.8534031413613
18.8852591216564	10.0418848167539
18.905705768615	8.41884816753927
18.9261524155736	8.01047120418848
18.9465990625322	8.54450261780105
18.9670457094908	9.03664921465969
18.9874923564494	10.3141361256544
19.007939003408	12.1256544502618
19.0283856503665	13.5287958115183
19.0488322973251	14.303664921466
19.0692789442837	13.434554973822
19.0897255912423	10.2513089005236
19.1101722382009	9.27748691099476
19.1306188851595	7.57068062827225
19.1510655321181	6.04188481675393
19.1715121790767	6.43979057591623
19.1919588260353	5.95811518324607
19.2124054729939	6.02094240837696
19.2328521199524	6.01047120418848
19.253298766911	6.20942408376963
19.2737454138696	7.00523560209424
19.2941920608282	6.63874345549738
19.3146387077868	6.30366492146597
19.3350853547454	6.56544502617801
19.355532001704	6.81675392670157
19.3759786486626	7.40314136125654
19.3964252956212	8.55497382198953
19.4168719425797	9.05759162303665
19.4373185895383	10
19.4577652364969	12.3455497382199
19.4782118834555	15.2774869109948
19.4986585304141	19.4973821989529
19.5191051773727	28.9842931937173
19.5395518243313	36.5759162303665
19.5599984712899	46.4712041884817
19.5804451182485	52.0942408376963
19.6008917652071	57.0890052356021
19.6213384121656	65.5392670157068
19.6417850591242	69.5392670157068
19.6622317060828	50.8376963350785
19.6826783530414	38.6701570680628
19.703125	30.4083769633508
19.7235716469586	21.5183246073298
19.7440182939172	21.3089005235602
19.7644649408758	26.9633507853403
19.7849115878344	35.1623036649215
19.8053582347929	47.5287958115183
19.8258048817515	64.8167539267016
19.8462515287101	76.3246073298429
19.8666981756687	60.848167539267
19.8871448226273	41.5706806282723
19.9075914695859	31.6544502617801
19.9280381165445	16.7958115183246
19.9484847635031	10.4502617801047
19.9689314104617	8.40837696335078
19.9893780574203	9.13089005235602
20.0098247043788	9.75916230366492
20.0302713513374	9.6020942408377
20.050717998296	10.9005235602094
20.0711646452546	10.6596858638743
20.0916112922132	10.3560209424084
20.1120579391718	11.2984293193717
20.1325045861304	10.6596858638743
20.152951233089	9.00523560209424
20.1733978800476	8.15706806282723
20.1938445270061	6.49214659685864
20.2142911739647	6.48167539267016
20.2347378209233	5.67539267015707
20.2551844678819	5.24607329842932
20.2756311148405	4.98429319371728
20.2960777617991	5.16230366492147
20.3165244087577	5.58115183246073
20.3369710557163	5.86387434554974
20.3574177026749	6.27225130890052
20.3778643496335	6.87958115183246
20.398310996592	7.57068062827225
20.4187576435506	8.87958115183246
20.4392042905092	10.6387434554974
20.4596509374678	12.3246073298429
20.4800975844264	13.2041884816754
20.500544231385	12.1675392670157
20.5209908783436	9.85340314136126
20.5414375253022	8.77486910994764
20.5618841722608	7.19371727748691
20.5823308192194	6.15706806282723
20.6027774661779	6.7434554973822
20.6232241131365	5.59162303664921
20.6436707600951	5.92670157068063
20.6641174070537	5.18324607329843
20.6845640540123	5.22513089005236
20.7050107009709	5.21465968586387
20.7254573479295	5.15183246073298
20.7459039948881	5.12041884816754
20.7663506418467	4.64921465968586
20.7867972888052	4.91099476439791
20.8072439357638	4.79581151832461
20.8276905827224	5.75916230366492
20.848137229681	5.50785340314136
20.8685838766396	5.80104712041885
20.8890305235982	5.1413612565445
20.9094771705568	4.78534031413613
20.9299238175154	4.54450261780105
20.950370464474	4.5130890052356
20.9708171114326	4.60732984293194
20.9912637583911	4.31413612565445
21.0117104053497	4.93193717277487
21.0321570523083	4.81675392670157
21.0526036992669	4.60732984293194
21.0730503462255	4.75392670157068
21.0934969931841	5.39267015706806
21.1139436401427	5.64397905759162
21.1343902871013	6.40837696335079
21.1548369340599	6.46073298429319
21.1752835810184	7.21465968586387
21.195730227977	8.20942408376963
21.2161768749356	8.56544502617801
21.2366235218942	9.44502617801047
21.2570701688528	10.7225130890052
21.2775168158114	12.5130890052356
21.29796346277	11.4240837696335
21.3184101097286	10.9005235602094
21.3388567566872	9.57068062827225
21.3593034036458	8.01047120418848
21.3797500506043	6.56544502617801
21.4001966975629	5.95811518324607
21.4206433445215	5.51832460732984
21.4410899914801	5.27748691099476
21.4615366384387	4.36649214659686
21.4819832853973	4.73298429319372
21.5024299323559	4.78534031413613
21.5228765793145	4.8586387434555
21.5433232262731	4.58638743455497
21.5637698732316	4.24083769633508
21.5842165201902	4.43979057591623
21.6046631671488	4.61780104712042
21.6251098141074	4.09424083769634
21.645556461066	4.24083769633508
21.6660031080246	4.2303664921466
21.6864497549832	3.59162303664921
21.7068964019418	4.27225130890052
21.7273430489004	4.01047120418848
21.747789695859	4.03141361256545
21.7682363428175	3.8848167539267
21.7886829897761	3.72774869109948
21.8091296367347	4.14659685863874
21.8295762836933	3.89528795811518
21.8500229306519	4.13612565445026
21.8704695776105	4.55497382198953
21.8909162245691	3.94764397905759
21.9113628715277	3.69633507853403
21.9318095184863	3.96858638743455
21.9522561654449	4.12565445026178
21.9727028124034	4.13612565445026
21.993149459362	3.97905759162304
22.0135961063206	4.30366492146597
22.0340427532792	3.73821989528796
22.0544894002378	4.3979057591623
22.0749360471964	4.18848167539267
22.095382694155	4.07329842931937
22.1158293411136	4.43979057591623
22.1362759880722	4.40837696335079
22.1567226350307	4.86910994764398
22.1771692819893	4.37696335078534
22.1976159289479	4.83769633507853
22.2180625759065	5.08900523560209
22.2385092228651	4.81675392670157
22.2589558698237	4.89005235602094
22.2794025167823	4.68062827225131
22.2998491637409	4.76439790575916
22.3202958106995	4.76439790575916
22.3407424576581	4.54450261780105
22.3611891046166	4.40837696335079
22.3816357515752	4.89005235602094
22.4020823985338	4.35602094240838
22.4225290454924	5.01570680628272
22.442975692451	4.83769633507853
22.4634223394096	4.93193717277487
22.4838689863682	5.07853403141361
22.5043156333268	4.77486910994764
22.5247622802854	4.87958115183246
22.5452089272439	4.78534031413613
22.5656555742025	4.84816753926702
22.5861022211611	5.43455497382199
22.6065488681197	5.38219895287958
22.6269955150783	5.43455497382199
22.6474421620369	6.04188481675393
22.6678888089955	6.20942408376963
22.6883354559541	6.38743455497382
22.7087821029127	7.03664921465969
22.7292287498713	6.68062827225131
22.7496753968298	7.42408376963351
22.7701220437884	7.89528795811518
22.790568690747	7.18324607329843
22.8110153377056	6.78534031413613
22.8314619846642	6.67015706806283
22.8519086316228	6.60732984293194
22.8723552785814	6.03141361256545
22.89280192554	6.57591623036649
22.9132485724986	6.95287958115183
22.9336952194572	6.95287958115183
22.9541418664157	7.68586387434555
22.9745885133743	9.06806282722513
22.9950351603329	9.16230366492147
23.0154818072915	10.1047120418848
23.0359284542501	12.4188481675393
23.0563751012087	14.848167539267
23.0768217481673	15.7905759162304
23.0972683951259	15.6125654450262
23.1177150420845	17.3926701570681
23.138161689043	18.7329842931937
23.1586083360016	22.8795811518325
23.1790549829602	29.8743455497382
23.1995016299188	40.2198952879581
23.2199482768774	50.5235602094241
23.240394923836	55.0471204188482
23.2608415707946	54.303664921466
23.2812882177532	43.3403141361257
23.3017348647118	38.7853403141361
23.3221815116704	38.6282722513089
23.3426281586289	38.8376963350785
23.3630748055875	45.738219895288
23.3835214525461	62.3455497382199
23.4039680995047	88.2408376963351
23.4244147464633	131.79057591623
23.4448613934219	176.523560209424
23.4653080403805	209.664921465969
23.4857546873391	239.958115183246
23.5062013342977	200.82722513089
23.5266479812562	127.916230366492
23.5470946282148	106.429319371728
23.5675412751734	68.1047120418848
23.587987922132	29.1937172774869
23.6084345690906	18.2303664921466
23.6288812160492	15.5183246073298
23.6493278630078	16.6596858638743
23.6697745099664	17.0785340314136
23.690221156925	20.8900523560209
23.7106678038836	25.2146596858639
23.7311144508421	33.1099476439791
23.7515610978007	42.7748691099476
23.7720077447593	50.848167539267
23.7924543917179	51.8534031413613
23.8129010386765	37.17277486911
23.8333476856351	28.7748691099476
23.8537943325937	24.3455497382199
23.8742409795523	13.8848167539267
23.8946876265109	8.32460732984293
23.9151342734694	7.12041884816754
23.935580920428	6.06282722513089
23.9560275673866	6.38743455497382
23.9764742143452	6.04188481675393
23.9969208613038	6.47120418848168
24.0173675082624	6.19895287958115
24.037814155221	5.97905759162304
24.0582608021796	5.95811518324607
24.0787074491382	5.71727748691099
24.0991540960968	5.85340314136126
24.1196007430553	6.08376963350785
24.1400473900139	6.04188481675393
24.1604940369725	6.01047120418848
24.1809406839311	5.79057591623037
24.2013873308897	5.51832460732984
24.2218339778483	5.74869109947644
24.2422806248069	5.68586387434555
24.2627272717655	4.9738219895288
24.2831739187241	5.03664921465969
24.3036205656827	5.1413612565445
24.3240672126412	5.39267015706806
24.3445138595998	5.23560209424084
24.3649605065584	5.2565445026178
24.385407153517	5.24607329842932
24.4058538004756	4.95287958115183
24.4263004474342	5.27748691099476
24.4467470943928	5.24607329842932
24.4671937413514	5.52879581151832
24.48764038831	5.39267015706806
24.5080870352685	5.78010471204188
24.5285336822271	5.44502617801047
24.5489803291857	5.69633507853403
24.5694269761443	5.49738219895288
24.5898736231029	5.58115183246073
24.6103202700615	5.6544502617801
24.6307669170201	4.98429319371728
24.6512135639787	5.4869109947644
24.6716602109373	5.00523560209424
24.6921068578959	4.80628272251309
24.7125535048544	5.39267015706806
24.733000151813	4.9738219895288
24.7534467987716	5.05759162303665
24.7738934457302	5.06806282722513
24.7943400926888	5.36125654450262
24.8147867396474	5.28795811518325
24.835233386606	5.53926701570681
24.8556800335646	5.74869109947644
24.8761266805232	6.14659685863874
24.8965733274817	7.16230366492147
24.9170199744403	6.72251308900524
24.9374666213989	7.6544502617801
24.9579132683575	7.47643979057592
24.9783599153161	7.16230366492147
24.9988065622747	6.82722513089005
25.0192532092333	6.57591623036649
25.0396998561919	6.71204188481675
25.0601465031505	6.79581151832461
25.0805931501091	6.73298429319372
25.1010397970676	6.83769633507853
25.1214864440262	7.4869109947644
25.1419330909848	7.85340314136126
25.1623797379434	8.28272251308901
25.182826384902	8.9738219895288
25.2032730318606	9.80104712041885
25.2237196788192	10.7225130890052
25.2441663257778	11.4869109947644
25.2646129727364	11.7068062827225
25.2850596196949	10.9005235602094
25.3055062666535	10.0314136125654
25.3259529136121	9.31937172774869
25.3463995605707	8.31413612565445
25.3668462075293	7.78010471204188
25.3872928544879	7.17277486910995
25.4077395014465	7.27748691099476
25.4281861484051	6.26178010471204
25.4486327953637	5.98952879581152
25.4690794423223	5.97905759162304
25.4895260892808	6.36649214659686
25.5099727362394	6.24083769633508
25.530419383198	5.71727748691099
25.5508660301566	6.80628272251309
25.5713126771152	7.3717277486911
25.5917593240738	7.44502617801047
25.6122059710324	8.27225130890052
25.632652617991	9.39267015706806
25.6530992649496	11.7905759162304
25.6735459119082	13.0261780104712
25.6939925588667	15.5916230366492
25.7144392058253	18.8795811518325
25.7348858527839	22.2303664921466
25.7553324997425	20.7643979057592
25.7757791467011	17.3089005235602
25.7962257936597	16.1047120418848
25.8166724406183	16.4502617801047
25.8371190875769	17.4764397905759
25.8575657345355	19.5078534031414
25.878012381494	25.5287958115183
25.8984590284526	31.717277486911
25.9189056754112	39.6335078534031
25.9393523223698	53.5916230366492
25.9597989693284	77.8638743455497
25.980245616287	107.141361256544
26.0006922632456	139.141361256545
26.0211389102042	151.633507853403
26.0415855571628	94.6701570680628
26.0620322041214	74.282722513089
26.0824788510799	73.0471204188482
26.1029254980385	41.6544502617801
26.1233721449971	17.8010471204188
26.1438187919557	12.5340314136126
26.1642654389143	10.3769633507853
26.1847120858729	10.3769633507853
26.2051587328315	11.2460732984293
26.2256053797901	10.7643979057592
26.2460520267487	12.6073298429319
26.2664986737072	13.0785340314136
26.2869453206658	13.5078534031414
26.3073919676244	11.8534031413613
26.327838614583	10.0732984293194
26.3482852615416	9.89528795811518
26.3687319085002	8.48167539267016
26.3891785554588	7.29842931937173
26.4096252024174	6.09424083769634
26.430071849376	7.17277486910995
26.4505184963346	6.2303664921466
26.4709651432931	6.56544502617801
26.4914117902517	6.77486910994764
26.5118584372103	7.24607329842932
26.5323050841689	7.38219895287958
26.5527517311275	7.6544502617801
26.5731983780861	7.69633507853403
26.5936450250447	8.25130890052356
26.6140916720033	9.4869109947644
26.6345383189619	9.73821989528796
26.6549849659204	10.2303664921466
26.675431612879	10.7853403141361
26.6958782598376	11.8115183246073
26.7163249067962	13.6649214659686
26.7367715537548	15.1832460732984
26.7572182007134	18.3769633507853
26.777664847672	22.1570680628272
26.7981114946306	27.0994764397906
26.8185581415892	27.2774869109948
26.8390047885478	21.2670157068063
26.8594514355063	18.1151832460733
26.8798980824649	17.8219895287958
26.9003447294235	14.7329842931937
26.9207913763821	12.0104712041885
26.9412380233407	10.5549738219895
26.9616846702993	11.0994764397906
26.9821313172579	12.3455497382199
27.0025779642165	14.1151832460733
27.0230246111751	14.9424083769634
27.0434712581337	16.8376963350785
27.0639179050922	15.9476439790576
27.0843645520508	16.3350785340314
27.1048111990094	20.020942408377
27.125257845968	22.2408376963351
27.1457044929266	26.8272251308901
27.1661511398852	35.0785340314136
27.1865977868438	45.6858638743456
27.2070444338024	55.2565445026178
27.227491080761	60.586387434555
27.2479377277195	46.4502617801047
27.2683843746781	43.4973821989529
27.2888310216367	44.5968586387435
27.3092776685953	34.848167539267
27.3297243155539	20.848167539267
27.3501709625125	16.1361256544503
27.3706176094711	13.5916230366492
27.3910642564297	9.71727748691099
27.4115109033883	7.90575916230366
27.4319575503469	7.69633507853403
27.4524041973054	6.94240837696335
27.472850844264	7.22513089005236
27.4932974912226	7.58115183246073
27.5137441381812	8.16753926701571
27.5341907851398	8.03141361256544
27.5546374320984	8.57591623036649
27.575084079057	9.40314136125654
27.5955307260156	9.91623036649215
27.6159773729742	9.90575916230367
27.6364240199327	10.0523560209424
27.6568706668913	9.04712041884817
27.6773173138499	8.21989528795812
27.6977639608085	8.46073298429319
27.7182106077671	9.26701570680628
27.7386572547257	9.1413612565445
27.7591039016843	10.020942408377
27.7795505486429	10.8586387434555
27.7999971956015	11.0575916230366
27.8204438425601	10.3141361256544
27.8408904895186	9.85340314136126
27.8613371364772	9.62303664921466
27.8817837834358	9.92670157068063
27.9022304303944	10.0837696335079
27.922677077353	11.4031413612565
27.9431237243116	12.586387434555
27.9635703712702	14.2931937172775
27.9840170182288	16.7329842931937
28.0044636651874	19.4240837696335
28.0249103121459	20.9633507853403
28.0453569591045	17.9162303664921
28.0658036060631	15.2146596858639
28.0862502530217	12.7643979057592
28.1066968999803	11.7801047120419
28.1271435469389	9.72774869109948
28.1475901938975	7.80104712041885
28.1680368408561	7.4869109947644
28.1884834878147	7.31937172774869
28.2089301347733	7.75916230366492
28.2293767817318	8.76439790575916
28.2498234286904	9.59162303664922
28.270270075649	11.6230366492147
28.2907167226076	14.5235602094241
28.3111633695662	16.4816753926702
28.3316100165248	20.8900523560209
28.3520566634834	28.303664921466
28.372503310442	37.9476439790576
28.3929499574006	48.7434554973822
28.4133966043592	61.2984293193717
28.4338432513177	56.3350785340314
28.4542898982763	39.9476439790576
28.4747365452349	34.0628272251309
28.4951831921935	31.7905759162304
28.5156298391521	21.9685863874346
28.5360764861107	13.130890052356
28.5565231330693	8.59685863874346
28.5769697800279	6.91099476439791
28.5974164269865	6.21989528795812
28.617863073945	5.75916230366492
28.6383097209036	5.79057591623037
28.6587563678622	5.8848167539267
28.6792030148208	5.53926701570681
28.6996496617794	5.68586387434555
28.720096308738	5.22513089005236
28.7405429556966	5.35078534031414
28.7609896026552	5.04712041884817
28.7814362496138	5.28795811518325
28.8018828965724	5.69633507853403
28.8223295435309	5.58115183246073
28.8427761904895	6.16753926701571
28.8632228374481	5.74869109947644
28.8836694844067	5.50785340314136
28.9041161313653	6.27225130890052
28.9245627783239	6.55497382198953
28.9450094252825	7.63350785340314
28.9654560722411	8
28.9859027191997	9.35078534031414
29.0063493661582	11.3298429319372
29.0267960131168	13.8010471204188
29.0472426600754	19.0157068062827
29.067689307034	20.4293193717278
29.0881359539926	18.5340314136126
29.1085826009512	14.6073298429319
29.1290292479098	12.7643979057592
29.1494758948684	11.8534031413613
29.169922541827	9.3717277486911
29.1903691887856	6.60732984293194
29.2108158357441	5.91623036649215
29.2312624827027	5.08900523560209
29.2517091296613	5.29842931937173
29.2721557766199	5.18324607329843
29.2926024235785	5.00523560209424
29.3130490705371	4.98429319371728
29.3334957174957	4.43979057591623
29.3539423644543	4.47120418848168
29.3743890114129	4.96335078534031
29.3948356583714	4.78534031413613
29.41528230533	4.60732984293194
29.4357289522886	4.55497382198953
29.4561755992472	4.68062827225131
29.4766222462058	4.71204188481675
29.4970688931644	4.42931937172775
29.517515540123	4.60732984293194
29.5379621870816	4.75392670157068
29.5584088340402	4.98429319371728
29.5788554809988	5.22513089005236
29.5993021279573	4.98429319371728
29.6197487749159	5.30890052356021
29.6401954218745	5.23560209424084
29.6606420688331	5.6020942408377
29.6810887157917	5.32984293193717
29.7015353627503	5.54973821989529
29.7219820097089	6.17801047120419
29.7424286566675	6.1151832460733
29.7628753036261	6.53403141361257
29.7833219505847	7.40314136125654
29.8037685975432	7.12041884816754
29.8242152445018	7.06806282722513
29.8446618914604	6.67015706806283
29.865108538419	7.45549738219895
29.8855551853776	7.85340314136126
29.9060018323362	8.8586387434555
29.9264484792948	10.3560209424084
29.9468951262534	10.4921465968586
29.967341773212	9.83246073298429
29.9877884201705	8.06282722513089
30.0082350671291	7.32984293193717
30.0286817140877	7.4869109947644
30.0491283610463	6.76439790575916
30.0695750080049	6.50261780104712
30.0900216549635	6.17801047120419
30.1104683019221	5.90575916230366
30.1309149488807	6.41884816753927
30.1513615958393	5.73821989528796
30.1718082427979	5.91623036649215
30.1922548897564	6.41884816753927
30.212701536715	6.01047120418848
30.2331481836736	7.12041884816754
30.2535948306322	7.26701570680628
30.2740414775908	8.33507853403141
30.2944881245494	10.6492146596859
30.314934771508	13.3089005235602
30.3353814184666	15.738219895288
30.3558280654252	20.9005235602094
30.3762747123837	26.4502617801047
30.3967213593423	32.4293193717278
30.4171680063009	29.3612565445026
30.4376146532595	23.2774869109948
30.4580613002181	22.8376963350785
30.4785079471767	24.4921465968586
30.4989545941353	24.303664921466
30.5194012410939	19.4973821989529
30.5398478880525	13.4659685863874
30.5602945350111	10.5549738219895
30.5807411819696	11.3612565445026
30.6011878289282	10.303664921466
30.6216344758868	7.28795811518325
30.6420811228454	5.68586387434555
30.662527769804	4.99476439790576
30.6829744167626	4.57591623036649
30.7034210637212	4.7434554973822
30.7238677106798	4.6282722513089
30.7443143576384	4.6282722513089
30.7647610045969	4.57591623036649
30.7852076515555	4.53403141361257
30.8056542985141	4.8586387434555
30.8261009454727	4.40837696335079
30.8465475924313	4.53403141361257
30.8669942393899	4.29319371727749
30.8874408863485	4.40837696335079
30.9078875333071	4.04188481675393
30.9283341802657	4.14659685863874
30.9487808272243	4.31413612565445
30.9692274741828	4.13612565445026
30.9896741211414	4.45026178010471
31.0101207681	4.10471204188482
31.0305674150586	4.15706806282723
31.0510140620172	4.09424083769634
31.0714607089758	4.68062827225131
31.0919073559344	4.16753926701571
31.112354002893	4.38743455497382
31.1328006498516	4.19895287958115
31.1532472968102	4.01047120418848
31.1736939437687	3.74869109947644
31.1941405907273	4.53403141361257
31.2145872376859	4.06282722513089
31.2350338846445	4.71204188481675
31.2554805316031	4.54450261780105
31.2759271785617	4.36649214659686
31.2963738255203	4.67015706806283
31.3168204724789	4.70157068062827
31.3372671194375	4.52356020942408
31.357713766396	5.15183246073298
31.3781604133546	5.69633507853403
31.3986070603132	6.73298429319372
31.4190537072718	6.20942408376963
31.4395003542304	6.06282722513089
31.459947001189	6.40837696335079
31.4803936481476	6.82722513089005
31.5008402951062	6.84816753926702
31.5212869420648	6.89005235602094
31.5417335890234	6.82722513089005
31.5621802359819	7.04712041884817
31.5826268829405	7.6544502617801
31.6030735298991	7.44502617801047
31.6235201768577	6.19895287958115
31.6439668238163	6.03141361256545
31.6644134707749	6.31413612565445
31.6848601177335	6.02094240837696
31.7053067646921	5.68586387434555
31.7257534116507	6.47120418848168
31.7462000586092	7.06806282722513
31.7666467055678	6.92146596858639
31.7870933525264	6.70157068062827
31.807539999485	5.66492146596859
31.8279866464436	5.4869109947644
31.8484332934022	5.53926701570681
31.8688799403608	5.15183246073298
31.8893265873194	4.63874345549738
31.909773234278	4.53403141361257
31.9302198812366	4.29319371727749
31.9506665281951	3.97905759162304
31.9711131751537	4.28272251308901
31.9915598221123	4.31413612565445
32.0120064690709	3.61256544502618
32.0324531160295	4.09424083769634
32.0528997629881	3.93717277486911
32.0733464099467	4.17801047120419
32.0937930569053	4.21989528795812
32.1142397038639	4.60732984293194
32.1346863508224	4.53403141361257
32.155132997781	4.1151832460733
32.1755796447396	4.72251308900524
32.1960262916982	4.41884816753927
32.2164729386568	4.30366492146597
32.2369195856154	5.07853403141361
32.257366232574	5.56020942408377
32.2778128795326	5.68586387434555
32.2982595264912	6.37696335078534
32.3187061734498	7.40314136125654
32.3391528204083	8.56544502617801
32.3595994673669	9.78010471204188
32.3800461143255	10.7225130890052
32.4004927612841	11.413612565445
32.4209394082427	10.4921465968586
32.4413860552013	11.434554973822
32.4618327021599	12.3664921465969
32.4822793491185	12.8586387434555
32.5027259960771	11.8219895287958
32.5231726430357	12.1465968586387
32.5436192899942	13.9267015706806
32.5640659369528	16.3455497382199
32.5845125839114	19.5183246073298
32.60495923087	23.1099476439791
32.6254058778286	20.6701570680628
32.6458525247872	16.8376963350785
32.6662991717458	13.7696335078534
32.6867458187044	13.0261780104712
32.707192465663	12.3455497382199
32.7276391126215	8.91099476439791
32.7480857595801	6.19895287958115
32.7685324065387	5.13089005235602
32.7889790534973	5.01570680628272
32.8094257004559	4.72251308900524
32.8298723474145	4.95287958115183
32.8503189943731	4.38743455497382
32.8707656413317	4.10471204188482
32.8912122882903	4.69109947643979
32.9116589352489	4.50261780104712
32.9321055822074	4.75392670157068
32.952552229166	5.10994764397906
32.9729988761246	4.96335078534031
32.9934455230832	4.71204188481675
33.0138921700418	4.65968586387435
33.0343388170004	4.83769633507853
33.054785463959	4.55497382198953
33.0752321109176	4.56544502617801
33.0956787578762	4.52356020942408
33.1161254048347	4.2303664921466
33.1365720517933	4.12565445026178
33.1570186987519	4.68062827225131
33.1774653457105	4.53403141361257
33.1979119926691	4.40837696335079
33.2183586396277	4.70157068062827
33.2388052865863	4.77486910994764
33.2592519335449	5.46596858638743
33.2796985805035	5.89528795811518
33.3001452274621	5.7696335078534
33.3205918744206	5.63350785340314
33.3410385213792	4.90052356020942
33.3614851683378	5.38219895287958
33.3819318152964	5.50785340314136
33.402378462255	5.18324607329843
33.4228251092136	4.99476439790576
33.4432717561722	4.7434554973822
33.4637184031308	4.84816753926702
33.4841650500894	4.58638743455497
33.5046116970479	5.24607329842932
33.5250583440065	6.01047120418848
33.5455049909651	6.61780104712042
33.5659516379237	7.6020942408377
33.5863982848823	9.23560209424084
33.6068449318409	10.3141361256544
33.6272915787995	13.151832460733
33.6477382257581	15.3089005235602
33.6681848727167	19.7801047120419
33.6886315196753	27.0366492146597
33.7090781666338	34.9528795811518
33.7295248135924	36.6178010471204
33.749971460551	30.7225130890052
33.7704181075096	27.6439790575916
33.7908647544682	31.4869109947644
33.8113114014268	34.2513089005236
33.8317580483854	31.9685863874346
33.852204695344	27.2984293193717
33.8726513423026	26.0418848167539
33.8930979892612	21.3507853403141
33.9135446362197	19.2670157068063
33.9339912831783	19.6020942408377
33.9544379301369	18.5235602094241
33.9748845770955	16.3141361256545
33.9953312240541	12.586387434555
34.0157778710127	10.3350785340314
34.0362245179713	8.75392670157068
34.0566711649299	8.17801047120419
34.0771178118885	7.56020942408377
34.097564458847	6.76439790575916
34.1180111058056	5.35078534031414
34.1384577527642	5.03664921465969
34.1589043997228	4.82722513089005
34.1793510466814	4.63874345549738
34.19979769364	4.91099476439791
34.2202443405986	4.79581151832461
34.2406909875572	4.83769633507853
34.2611376345158	5.31937172774869
34.2815842814744	5.63350785340314
34.3020309284329	5.35078534031414
34.3224775753915	6.7434554973822
34.3429242223501	7.54973821989529
34.3633708693087	8.58638743455497
34.3838175162673	9.95811518324607
34.4042641632259	12.2198952879581
34.4247108101845	15.4450261780105
34.4451574571431	18.1361256544503
34.4656041041017	19.0575916230367
34.4860507510602	19.0994764397906
34.5064973980188	20.7225130890052
34.5269440449774	19.0785340314136
34.547390691936	14.6806282722513
34.5678373388946	12.6806282722513
34.5882839858532	12.7853403141361
34.6087306328118	11.696335078534
34.6291772797704	10.020942408377
34.649623926729	8.30366492146597
34.6700705736876	7.26701570680628
34.6905172206461	6.6282722513089
34.7109638676047	6.60732984293194
34.7314105145633	6.91099476439791
34.7518571615219	6.81675392670157
34.7723038084805	6.06282722513089
34.7927504554391	5.3717277486911
34.8131971023977	6.02094240837696
34.8336437493563	6.78534031413613
34.8540903963149	7.1413612565445
34.8745370432734	8.07329842931937
34.894983690232	8.6282722513089
34.9154303371906	8.54450261780105
34.9358769841492	9.95811518324607
34.9563236311078	11.6649214659686
34.9767702780664	12.6596858638743
34.997216925025	12.7434554973822
35.0176635719836	9.79057591623037
35.0381102189422	8.09424083769633
35.0585568659008	8.09424083769633
35.0790035128593	7.94764397905759
35.0994501598179	6.57591623036649
35.1198968067765	5.20418848167539
35.1403434537351	4.80628272251309
35.1607901006937	4.67015706806283
35.1812367476523	4.45026178010471
35.2016833946109	4.03141361256545
35.2221300415695	4.10471204188482
35.2425766885281	4.25130890052356
35.2630233354867	4.19895287958115
35.2834699824452	3.91623036649215
35.3039166294038	4.40837696335079
35.3243632763624	4.33507853403141
35.344809923321	4.53403141361257
35.3652565702796	3.75916230366492
35.3857032172382	4.53403141361257
35.4061498641968	4.60732984293194
35.4265965111554	4.65968586387435
35.447043158114	5.71727748691099
35.4674898050725	5.71727748691099
35.4879364520311	6.83769633507853
35.5083830989897	7.50785340314136
35.5288297459483	7.43455497382199
35.5492763929069	8.03141361256544
35.5697230398655	8.07329842931937
35.5901696868241	7.56020942408377
35.6106163337827	6.18848167539267
35.6310629807413	6.2303664921466
35.6515096276999	6.14659685863874
35.6719562746584	6.15706806282723
35.692402921617	6.06282722513089
35.7128495685756	5.1413612565445
35.7332962155342	4.77486910994764
35.7537428624928	4.78534031413613
35.7741895094514	4.7434554973822
35.79463615641	5.2565445026178
35.8150828033686	4.98429319371728
35.8355294503272	5.10994764397906
35.8559760972857	5.49738219895288
35.8764227442443	6.07329842931937
35.8968693912029	6.46073298429319
35.9173160381615	7.29842931937173
35.9377626851201	8.19895287958115
35.9582093320787	10.1256544502618
35.9786559790373	11.1937172774869
35.9991026259959	10.4712041884817
36.0195492729545	8.68062827225131
36.0399959199131	7.51832460732984
36.0604425668716	7.51832460732984
36.0808892138302	7.06806282722513
36.1013358607888	6.56544502617801
36.1217825077474	4.96335078534031
36.142229154706	4.57591623036649
36.1626758016646	4.40837696335079
36.1831224486232	4.35602094240838
36.2035690955818	4.92146596858639
36.2240157425404	4.76439790575916
36.2444623894989	5.00523560209424
36.2649090364575	4.99476439790576
36.2853556834161	5.1413612565445
36.3058023303747	5.85340314136126
36.3262489773333	5.2565445026178
36.3466956242919	4.98429319371728
36.3671422712505	4.36649214659686
36.3875889182091	4.45026178010471
36.4080355651677	4.78534031413613
36.4284822121263	4.36649214659686
36.4489288590848	4.53403141361257
36.4693755060434	4.13612565445026
36.489822153002	4.02094240837696
36.5102687999606	4.35602094240838
36.5307154469192	5.00523560209424
36.5511620938778	4.58638743455497
36.5716087408364	4.94240837696335
36.592055387795	4.16753926701571
36.6125020347536	4.03141361256545
36.6329486817122	3.89528795811518
36.6533953286707	4.28272251308901
36.6738419756293	4.13612565445026
36.6942886225879	3.68586387434555
36.7147352695465	4.02094240837696
36.7351819165051	3.97905759162304
36.7556285634637	4
36.7760752104223	4.12565445026178
36.7965218573809	3.81151832460733
36.8169685043395	4.17801047120419
36.837415151298	4.28272251308901
36.8578617982566	3.59162303664921
36.8783084452152	3.92670157068063
36.8987550921738	4.03141361256545
36.9192017391324	3.8848167539267
36.939648386091	3.85340314136126
36.9600950330496	3.98952879581152
36.9805416800082	3.98952879581152
37.0009883269668	3.93717277486911
37.0214349739254	3.93717277486911
37.0418816208839	3.69633507853403
37.0623282678425	3.94764397905759
37.0827749148011	3.54973821989529
37.1032215617597	4.06282722513089
37.1236682087183	3.90575916230366
37.1441148556769	3.94764397905759
37.1645615026355	3.78010471204188
37.1850081495941	3.93717277486911
37.2054547965527	4
37.2259014435112	3.63350785340314
37.2463480904698	3.58115183246073
37.2667947374284	3.87434554973822
37.287241384387	3.74869109947644
37.3076880313456	4.16753926701571
37.3281346783042	3.97905759162304
37.3485813252628	3.38219895287958
37.3690279722214	3.58115183246073
37.38947461918	4.10471204188482
37.4099212661386	3.52879581151832
37.4303679130971	3.93717277486911
37.4508145600557	4.08376963350785
37.4712612070143	4.18848167539267
37.4917078539729	4.28272251308901
37.5121545009315	3.92670157068063
37.5326011478901	4.59685863874346
37.5530477948487	4.71204188481675
37.5734944418073	4.56544502617801
37.5939410887659	4.69109947643979
37.6143877357244	4.75392670157068
37.634834382683	4.5130890052356
37.6552810296416	4.14659685863874
37.6757276766002	4.19895287958115
37.6961743235588	4.16753926701571
37.7166209705174	4.30366492146597
37.737067617476	4.1151832460733
37.7575142644346	4.1151832460733
37.7779609113932	4.04188481675393
37.7984075583518	4.29319371727749
37.8188542053103	3.8848167539267
37.8393008522689	3.70680628272251
37.8597474992275	3.90575916230366
37.8801941461861	3.75916230366492
37.9006407931447	3.89528795811518
37.9210874401033	4.32460732984293
37.9415340870619	3.95811518324607
37.9619807340205	4.04188481675393
37.9824273809791	4.33507853403141
38.0028740279377	4.59685863874346
38.0233206748962	4.86910994764398
38.0437673218548	4.95287958115183
38.0642139688134	4.81675392670157
38.084660615772	4.93193717277487
38.1051072627306	5.15183246073298
38.1255539096892	5.22513089005236
38.1460005566478	4.91099476439791
38.1664472036064	5.6020942408377
38.186893850565	5.18324607329843
38.2073404975235	5.2565445026178
38.2277871444821	4.80628272251309
38.2482337914407	4.94240837696335
38.2686804383993	4.65968586387435
38.2891270853579	4.86910994764398
38.3095737323165	4.90052356020942
38.3300203792751	4.82722513089005
38.3504670262337	5.10994764397906
38.3709136731923	5.23560209424084
38.3913603201509	5.69633507853403
38.4118069671094	6.04188481675393
38.432253614068	6.12565445026178
38.4527002610266	5.97905759162304
38.4731469079852	5.81151832460733
38.4935935549438	6.54450261780105
38.5140402019024	6.78534031413613
38.534486848861	7.22513089005236
38.5549334958196	7.27748691099476
38.5753801427782	7.44502617801047
38.5958267897367	9.10994764397906
38.6162734366953	10.4712041884817
38.6367200836539	12.020942408377
38.6571667306125	11.0890052356021
38.6776133775711	9.85340314136126
38.6980600245297	8.82722513089005
38.7185066714883	9.12041884816754
38.7389533184469	8.46073298429319
38.7593999654055	7.85340314136126
38.7798466123641	6.91099476439791
38.8002932593226	6.71204188481675
38.8207399062812	6
38.8411865532398	6.20942408376963
38.8616332001984	5.95811518324607
38.882079847157	5.31937172774869
38.9025264941156	5.24607329842932
38.9229731410742	5.29842931937173
38.9434197880328	4.8586387434555
38.9638664349914	4.70157068062827
38.9843130819499	5.13089005235602
39.0047597289085	4.80628272251309
39.0252063758671	4.80628272251309
39.0456530228257	4.96335078534031
39.0660996697843	5.12041884816754
39.0865463167429	4.81675392670157
39.1069929637015	5.98952879581152
39.1274396106601	7.36125654450262
39.1478862576187	7.69633507853403
39.1683329045773	7.90575916230366
39.1887795515358	7.28795811518325
39.2092261984944	6.60732984293194
39.229672845453	6.84816753926702
39.2501194924116	7.06806282722513
39.2705661393702	7.58115183246073
39.2910127863288	7.51832460732984
39.3114594332874	7.56020942408377
39.331906080246	7.71727748691099
39.3523527272046	6.55497382198953
39.3727993741632	6.82722513089005
39.3932460211217	8.6282722513089
39.4136926680803	8.84816753926702
39.4341393150389	10.4607329842932
39.4545859619975	10.586387434555
39.4750326089561	10.3979057591623
39.4954792559147	8
39.5159259028733	6.72251308900524
39.5363725498319	7.26701570680628
39.5568191967905	7.44502617801047
39.577265843749	6.59685863874346
39.5977124907076	5.71727748691099
39.6181591376662	5.01570680628272
39.6386057846248	4.36649214659686
39.6590524315834	4.86910994764398
39.679499078542	5.12041884816754
39.6999457255006	4.54450261780105
39.7203923724592	4.86910994764398
39.7408390194178	5.74869109947644
39.7612856663764	5.17277486910995
39.7817323133349	5.28795811518325
39.8021789602935	4.92146596858639
39.8226256072521	4.78534031413613
39.8430722542107	5.12041884816754
39.8635189011693	5.15183246073298
39.8839655481279	5.42408376963351
39.9044121950865	5.12041884816754
39.9248588420451	4.99476439790576
39.9453054890037	5.05759162303665
39.9657521359622	4.52356020942408
39.9861987829208	5.42408376963351
40.0066454298794	5.05759162303665
40.027092076838	5.54973821989529
40.0475387237966	5.44502617801047
40.0679853707552	5.75916230366492
40.0884320177138	5.67539267015707
40.1088786646724	5.71727748691099
40.129325311631	5.0261780104712
40.1497719585896	5.17277486910995
40.1702186055481	5.39267015706806
40.1906652525067	5.32984293193717
40.2111118994653	5.08900523560209
40.2315585464239	5.40314136125654
40.2520051933825	5.50785340314136
40.2724518403411	5.30890052356021
40.2928984872997	5.6020942408377
40.3133451342583	5.94764397905759
40.3337917812169	7.04712041884817
40.3542384281754	6.56544502617801
40.374685075134	5.56020942408377
40.3951317220926	5.4869109947644
40.4155783690512	5.41361256544503
40.4360250160098	6.32460732984293
40.4564716629684	6.65968586387435
40.476918309927	6.14659685863874
40.4973649568856	5.87434554973822
40.5178116038442	6.21989528795812
40.5382582508028	7.07853403141361
40.5587048977613	6.1151832460733
40.5791515447199	5.26701570680628
40.5995981916785	5.62303664921466
40.6200448386371	5.62303664921466
40.6404914855957	5.4869109947644
40.6609381325543	4.96335078534031
40.6813847795129	4.86910994764398
40.7018314264715	5.13089005235602
40.7222780734301	5.13089005235602
40.7427247203887	5.09947643979058
40.7631713673472	5.91623036649215
40.7836180143058	5.7696335078534
40.8040646612644	6.70157068062827
40.824511308223	7.20418848167539
40.8449579551816	7.7696335078534
40.8654046021402	7.27748691099476
40.8858512490988	7.08900523560209
40.9062978960574	7.54973821989529
40.926744543016	7.70680628272251
40.9471911899745	7.28795811518325
40.9676378369331	6.41884816753927
40.9880844838917	5.39267015706806
41.0085311308503	5.38219895287958
41.0289777778089	5.47643979057592
41.0494244247675	5.23560209424084
41.0698710717261	4.55497382198953
41.0903177186847	4.40837696335079
41.1107643656433	4.60732984293194
41.1312110126019	4.15706806282723
41.1516576595604	4.54450261780105
41.172104306519	4.76439790575916
41.1925509534776	4.8586387434555
41.2129976004362	5.74869109947644
41.2334442473948	6.49214659685864
41.2538908943534	6.42931937172775
41.274337541312	7.08900523560209
41.2947841882706	7.16230366492147
41.3152308352292	6.31413612565445
41.3356774821877	6.84816753926702
41.3561241291463	6.71204188481675
41.3765707761049	6.13612565445026
41.3970174230635	5.27748691099476
41.4174640700221	5.39267015706806
41.4379107169807	4.80628272251309
41.4583573639393	5.04712041884817
41.4788040108979	4.67015706806283
41.4992506578565	4.60732984293194
41.5196973048151	4.21989528795812
41.5401439517736	4.42931937172775
41.5605905987322	3.83246073298429
41.5810372456908	4.37696335078534
41.6014838926494	4.12565445026178
41.621930539608	4.43979057591623
41.6423771865666	4.35602094240838
41.6628238335252	4.1151832460733
41.6832704804838	4.65968586387435
41.7037171274424	4.49214659685864
41.7241637744009	4.48167539267016
41.7446104213595	4.47120418848168
41.7650570683181	4.40837696335079
41.7855037152767	4.33507853403141
41.8059503622353	4.50261780104712
41.8263970091939	3.92670157068063
41.8468436561525	4.14659685863874
41.8672903031111	4.43979057591623
41.8877369500697	4.14659685863874
41.9081835970283	4.04188481675393
41.9286302439868	4.12565445026178
41.9490768909454	4.1151832460733
41.969523537904	4.08376963350785
41.9899701848626	4.26178010471204
42.0104168318212	4.10471204188482
42.0308634787798	4.12565445026178
42.0513101257384	4.3455497382199
42.071756772697	4.12565445026178
42.0922034196556	4.49214659685864
42.1126500666142	4.70157068062827
42.1330967135727	4.47120418848168
42.1535433605313	4.92146596858639
42.1739900074899	5.26701570680628
42.1944366544485	5.84293193717278
42.2148833014071	6.37696335078534
42.2353299483657	6.41884816753927
42.2557765953243	7.06806282722513
42.2762232422829	8.04188481675393
42.2966698892415	8.70157068062827
42.3171165362	9.87434554973822
42.3375631831586	11.8534031413613
42.3580098301172	12.8795811518325
42.3784564770758	13.717277486911
42.3989031240344	12.9528795811518
42.419349770993	13.3717277486911
42.4397964179516	14.586387434555
42.4602430649102	15.4031413612565
42.4806897118688	17.2146596858639
42.5011363588274	19.0680628272251
42.5215830057859	19.2879581151832
42.5420296527445	17.455497382199
42.5624762997031	13.9267015706806
42.5829229466617	12.6806282722513
42.6033695936203	12.6073298429319
42.6238162405789	12.9947643979058
42.6442628875375	12.0418848167539
42.6647095344961	9.43455497382199
42.6851561814547	6.9738219895288
42.7056028284132	6.61780104712042
42.7260494753718	6.18848167539267
42.7464961223304	5.94764397905759
42.766942769289	5.18324607329843
42.7873894162476	5.46596858638743
42.8078360632062	5.15183246073298
42.8282827101648	5.57068062827225
42.8487293571234	5.95811518324607
42.869176004082	5.84293193717278
42.8896226510406	5.90575916230366
42.9100692979991	6
42.9305159449577	6.05235602094241
42.9509625919163	5.89528795811518
42.9714092388749	6.02094240837696
42.9918558858335	6.05235602094241
43.0123025327921	6.60732984293194
43.0327491797507	7.09947643979058
43.0531958267093	6.82722513089005
43.0736424736679	6.37696335078534
43.0940891206265	6.63874345549738
43.114535767585	7.1413612565445
43.1349824145436	7.87434554973822
43.1554290615022	8.47120418848167
43.1758757084608	8.80628272251309
43.1963223554194	9.92670157068063
43.216769002378	12.2408376963351
43.2372156493366	12.8900523560209
43.2576622962952	11.738219895288
43.2781089432538	8.27225130890052
43.2985555902123	7.47643979057592
43.3190022371709	7.26701570680628
43.3394488841295	8.67015706806283
43.3598955310881	8.28272251308901
43.3803421780467	6.80628272251309
43.4007888250053	5.68586387434555
43.4212354719639	5.3717277486911
43.4416821189225	5.40314136125654
43.4621287658811	5.6544502617801
43.4825754128397	5.44502617801047
43.5030220597982	5.45549738219895
43.5234687067568	5.44502617801047
43.5439153537154	5.1413612565445
43.564362000674	4.75392670157068
43.5848086476326	4.95287958115183
43.6052552945912	5.08900523560209
43.6257019415498	5.62303664921466
43.6461485885084	5.12041884816754
43.666595235467	5.13089005235602
43.6870418824255	5.35078534031414
43.7074885293841	5.83246073298429
43.7279351763427	5.94764397905759
43.7483818233013	5.54973821989529
43.7688284702599	5.79057591623037
43.7892751172185	5.41361256544503
43.8097217641771	5.01570680628272
43.8301684111357	4.58638743455497
43.8506150580943	4.89005235602094
43.8710617050529	4.64921465968586
43.8915083520114	4.70157068062827
43.91195499897	4.5130890052356
43.9324016459286	3.93717277486911
43.9528482928872	4.13612565445026
43.9732949398458	4.15706806282723
43.9937415868044	3.81151832460733
44.014188233763	4.38743455497382
44.0346348807216	4.45026178010471
44.0550815276802	4.55497382198953
44.0755281746387	4.63874345549738
44.0959748215973	5.21465968586387
44.1164214685559	5.34031413612565
44.1368681155145	5.73821989528796
44.1573147624731	6.07329842931937
44.1777614094317	6.84816753926702
44.1982080563903	6.53403141361257
44.2186547033489	6.47120418848168
44.2391013503075	5.40314136125654
44.2595479972661	6.01047120418848
44.2799946442246	5.17277486910995
44.3004412911832	5.45549738219895
44.3208879381418	5.23560209424084
44.3413345851004	4.72251308900524
44.361781232059	4.40837696335079
44.3822278790176	4.33507853403141
44.4026745259762	3.87434554973822
44.4231211729348	4.50261780104712
44.4435678198934	4.45026178010471
44.464014466852	4.95287958115183
44.4844611138105	5.2565445026178
44.5049077607691	4.8586387434555
44.5253544077277	4.9738219895288
44.5458010546863	5.39267015706806
44.5662477016449	6.02094240837696
44.5866943486035	6.99476439790576
44.6071409955621	8.16753926701571
44.6275876425207	8.77486910994764
44.6480342894793	9.27748691099476
44.6684809364378	10.0314136125654
44.6889275833964	9.64397905759162
44.709374230355	10.0732984293194
44.7298208773136	11.7068062827225
44.7502675242722	11.6649214659686
44.7707141712308	9.82198952879581
44.7911608181894	8.05235602094241
44.811607465148	7.27748691099476
44.8320541121066	7.56020942408377
44.8525007590652	6.71204188481675
44.8729474060237	6.93193717277487
[truncated: 250 more rows]
