# Supplementary material for: Introduction to Pharmaceutical Co-amorphous Systems Using a Green Co-milling Technique
Source: J Chem Educ. 2023 Mar 23;100(4):1627–32. doi: 10.1021/acs.jchemed.3c00036 (PMC10100544; doi:10.1021/acs.jchemed.3c00036)
Supplement: Supplementary file 4 — ed3c00036_si_004.zip [file ed3c00036_si_004.zip › XRPD/XRD_commercial_NPX.csv]

4.00010013580322	10.4921465968586
4.02054678276181	10.0628272251309
4.0409934297204	9.8848167539267
4.06144007667899	10.0942408376963
4.08188672363758	9.6020942408377
4.10233337059617	10.3141361256544
4.12278001755476	10.0314136125654
4.14322666451335	10.1256544502618
4.16367331147194	9.78010471204188
4.18411995843053	9.50785340314136
4.20456660538912	9.80104712041885
4.22501325234771	10.2513089005236
4.2454598993063	9.81151832460733
4.26590654626489	10.1256544502618
4.28635319322348	9.64397905759162
4.30679984018207	9.35078534031414
4.32724648714066	9.43455497382199
4.34769313409925	10.0314136125654
4.36813978105783	9.97905759162304
4.38858642801642	9.90575916230367
4.40903307497501	9.70680628272251
4.4294797219336	9.78010471204188
4.44992636889219	9.70680628272251
4.47037301585078	9.61256544502618
4.49081966280937	9.4869109947644
4.51126630976796	9.36125654450262
4.53171295672655	9.34031413612565
4.55215960368514	9.38219895287958
4.57260625064373	9.18324607329843
4.59305289760232	9.63350785340314
4.61349954456091	9.58115183246073
4.6339461915195	9.72774869109948
4.65439283847809	10.3350785340314
4.67483948543668	9.23560209424084
4.69528613239527	9.10994764397906
4.71573277935386	9.2565445026178
4.73617942631245	8.92146596858639
4.75662607327104	9.12041884816754
4.77707272022963	9.54973821989529
4.79751936718822	9.01570680628272
4.8179660141468	8.54450261780105
4.83841266110539	8.75392670157068
4.85885930806398	9.30890052356021
4.87930595502257	9.46596858638743
4.89975260198116	9.41361256544503
4.92019924893975	9.16230366492147
4.94064589589834	8.78534031413612
4.96109254285693	9.17277486910995
4.98153918981552	9.05759162303665
5.00198583677411	9.19371727748691
5.0224324837327	9.10994764397906
5.04287913069129	8.9738219895288
5.06332577764988	8.98429319371728
5.08377242460847	8.59685863874346
5.10421907156706	9.70680628272251
5.12466571852565	8.95287958115183
5.14511236548424	8.81675392670157
5.16555901244283	8.76439790575916
5.18600565940142	9.0261780104712
5.20645230636001	9.28795811518325
5.2268989533186	8.48167539267016
5.24734560027719	8.91099476439791
5.26779224723578	9.08900523560209
5.28823889419436	8.86910994764398
5.30868554115295	8.94240837696335
5.32913218811154	8.48167539267016
5.34957883507013	9.35078534031414
5.37002548202872	9.01570680628272
5.39047212898731	8.63874345549738
5.4109187759459	9.29842931937173
5.43136542290449	9.27748691099476
5.45181206986308	8.9738219895288
5.47225871682167	8.8586387434555
5.49270536378026	8.95287958115183
5.51315201073885	8.5130890052356
5.53359865769744	8.26178010471204
5.55404530465603	8.50261780104712
5.57449195161462	8.36649214659686
5.59493859857321	8.12565445026178
5.6153852455318	7.95811518324607
5.63583189249039	8.43979057591623
5.65627853944898	8.83769633507853
5.67672518640757	8.60732984293194
5.69717183336616	8.54450261780105
5.71761848032475	8.71204188481675
5.73806512728333	8.46073298429319
5.75851177424192	9.04712041884817
5.77895842120051	8.14659685863874
5.7994050681591	8.71204188481675
5.81985171511769	8.3455497382199
5.84029836207628	8.56544502617801
5.86074500903487	8.79581151832461
5.88119165599346	9.00523560209424
5.90163830295205	9.05759162303665
5.92208494991064	9.44502617801047
5.94253159686923	8.91099476439791
5.96297824382782	9.20418848167539
5.98342489078641	8.86910994764398
6.003871537745	8.54450261780105
6.02431818470359	8.82722513089005
6.04476483166218	8.73298429319372
6.06521147862077	8.27225130890052
6.08565812557936	8.56544502617801
6.10610477253795	8.70157068062827
6.12655141949654	8.40837696335078
6.14699806645513	7.91623036649215
6.16744471341372	8.72251308900524
6.1878913603723	8.6282722513089
6.20833800733089	9.51832460732984
6.22878465428948	9.69633507853403
6.24923130124807	10.0732984293194
6.26967794820666	11.7591623036649
6.29012459516525	13.0157068062827
6.31057124212384	14.261780104712
6.33101788908243	17.1413612565445
6.35146453604102	20.3246073298429
6.37191118299961	24.7539267015707
6.3923578299582	31.1937172774869
6.41280447691679	39.3298429319372
6.43325112387538	49.2565445026178
6.45369777083397	61.8010471204189
6.47414441779256	80.4607329842932
6.49459106475115	104.073298429319
6.51503771170974	133.748691099476
6.53548435866833	173.392670157068
6.55593100562692	219.329842931937
6.57637765258551	275.057591623037
6.5968242995441	329.026178010471
6.61727094650269	353.03664921466
6.63771759346128	314
6.65816424041986	202.167539267016
6.67861088737845	84.3246073298429
6.69905753433704	33.0366492146597
6.71950418129563	19.2565445026178
6.73995082825422	16.020942408377
6.76039747521281	14.5235602094241
6.7808441221714	12.7958115183246
6.80129076912999	12.2931937172775
6.82173741608858	11.5287958115183
6.84218406304717	11.5706806282723
6.86263071000576	11.3298429319372
6.88307735696435	11.1937172774869
6.90352400392294	11.0157068062827
6.92397065088153	10.3141361256544
6.94441729784012	10.282722513089
6.96486394479871	10.2931937172775
6.9853105917573	10.5759162303665
7.00575723871589	10.3350785340314
7.02620388567448	9.71727748691099
7.04665053263307	9.75916230366492
7.06709717959166	9.75916230366492
7.08754382655025	9.64397905759162
7.10799047350883	10.1151832460733
7.12843712046742	10.0732984293194
7.14888376742601	9.78010471204188
7.1693304143846	9.87434554973822
7.18977706134319	9.59162303664922
7.21022370830178	10.0418848167539
7.23067035526037	9.34031413612565
7.25111700221896	9.74869109947644
7.27156364917755	9.44502617801047
7.29201029613614	9.52879581151833
7.31245694309473	9.30890052356021
7.33290359005332	8.18848167539267
7.35335023701191	9.06806282722513
7.3737968839705	8.95287958115183
7.39424353092909	8.84816753926702
7.41469017788768	8.7434554973822
7.43513682484627	8.55497382198953
7.45558347180486	8.89005235602094
7.47603011876345	8.55497382198953
7.49647676572204	8.91099476439791
7.51692341268063	7.74869109947644
7.53737005963922	8.42931937172775
7.55781670659781	8.04188481675393
7.57826335355639	8.37696335078534
7.59871000051498	8.27225130890052
7.61915664747357	8.35602094240838
7.63960329443216	8.19895287958115
7.66004994139075	8
7.68049658834934	7.94764397905759
7.70094323530793	7.67539267015707
7.72138988226652	7.83246073298429
7.74183652922511	8.14659685863874
7.7622831761837	8.3979057591623
7.78272982314229	8.13612565445026
7.80317647010088	7.59162303664921
7.82362311705947	8.08376963350785
7.84406976401806	7.97905759162304
7.86451641097665	7.85340314136126
7.88496305793524	7.61256544502618
7.90540970489383	8.36649214659686
7.92585635185242	8.13612565445026
7.94630299881101	6.90052356020942
7.9667496457696	7.41361256544503
7.98719629272819	7.54973821989529
8.00764293968678	7.0261780104712
8.02808958664536	7.31937172774869
8.04853623360395	8.1151832460733
8.06898288056254	7.3717277486911
8.08942952752113	6.77486910994764
8.10987617447972	6.6282722513089
8.13032282143831	6.98429319371728
8.1507694683969	7.68586387434555
8.17121611535549	6.98429319371728
8.19166276231408	7.29842931937173
8.21210940927267	6.9738219895288
8.23255605623126	7.28795811518325
8.25300270318985	7.28795811518325
8.27344935014844	6.94240837696335
8.29389599710703	7.08900523560209
8.31434264406562	6.93193717277487
8.33478929102421	6.72251308900524
8.3552359379828	6.93193717277487
8.37568258494139	6.6282722513089
8.39612923189998	6.83769633507853
8.41657587885857	6.96335078534031
8.43702252581716	6.89005235602094
8.45746917277575	6.70157068062827
8.47791581973433	6.53403141361257
8.49836246669292	6.32460732984293
8.51880911365151	7.03664921465969
8.5392557606101	6.65968586387435
8.55970240756869	6.64921465968586
8.58014905452728	6.65968586387435
8.60059570148587	5.95811518324607
8.62104234844446	6.28272251308901
8.64148899540305	6.59685863874346
8.66193564236164	6.36649214659686
8.68238228932023	6.47120418848168
8.70282893627882	6.8586387434555
8.72327558323741	6.38743455497382
8.743722230196	6.82722513089005
8.76416887715459	6.60732984293194
8.78461552411318	6.84816753926702
8.80506217107177	6.73298429319372
8.82550881803036	6.87958115183246
8.84595546498895	6.29319371727749
8.86640211194754	6.26178010471204
8.88684875890613	5.92670157068063
8.90729540586472	6.18848167539267
8.92774205282331	6.15706806282723
8.94818869978189	5.80104712041885
8.96863534674048	6.2303664921466
8.98908199369907	5.80104712041885
9.00952864065766	6.14659685863874
9.02997528761625	6.14659685863874
9.05042193457484	5.82198952879581
9.07086858153343	6.38743455497382
9.09131522849202	6.01047120418848
9.11176187545061	5.90575916230366
9.1322085224092	6.06282722513089
9.15265516936779	6.36649214659686
9.17310181632638	5.96858638743455
9.19354846328497	5.79057591623037
9.21399511024356	5.97905759162304
9.23444175720215	5.61256544502618
9.25488840416074	5.94764397905759
9.27533505111933	6.01047120418848
9.29578169807792	6.03141361256545
9.31622834503651	6.16753926701571
9.3366749919951	5.90575916230366
9.35712163895369	6.07329842931937
9.37756828591228	6.46073298429319
9.39801493287086	6.06282722513089
9.41846157982945	5.90575916230366
9.43890822678804	5.87434554973822
9.45935487374663	5.23560209424084
9.47980152070522	5.64397905759162
9.50024816766381	6.36649214659686
9.5206948146224	5.75916230366492
9.54114146158099	5.39267015706806
9.56158810853958	5.67539267015707
9.58203475549817	5.46596858638743
9.60248140245676	5.91623036649215
9.62292804941535	6.01047120418848
9.64337469637394	5.16230366492147
9.66382134333253	6.05235602094241
9.68426799029112	5.87434554973822
9.70471463724971	5.21465968586387
9.7251612842083	5.67539267015707
9.74560793116689	5.62303664921466
9.76605457812548	5.75916230366492
9.78650122508407	5.84293193717278
9.80694787204266	5.49738219895288
9.82739451900125	5.4869109947644
9.84784116595984	5.83246073298429
9.86828781291842	5.75916230366492
9.88873445987701	6.1151832460733
9.9091811068356	5.67539267015707
9.92962775379419	6.12565445026178
9.95007440075278	5.80104712041885
9.97052104771137	5.73821989528796
9.99096769466996	5.57068062827225
10.0114143416286	5.79057591623037
10.0318609885871	5.84293193717278
10.0523076355457	5.66492146596859
10.0727542825043	5.4869109947644
10.0932009294629	5.6020942408377
10.1136475764215	5.32984293193717
10.1340942233801	5.70680628272251
10.1545408703387	5.52879581151832
10.1749875172973	5.59162303664921
10.1954341642559	5.6544502617801
10.2158808112144	5.87434554973822
10.236327458173	5.57068062827225
10.2567741051316	5.4869109947644
10.2772207520902	5.6020942408377
10.2976673990488	5.56020942408377
10.3181140460074	5.64397905759162
10.338560692966	5.93717277486911
10.3590073399246	5.87434554973822
10.3794539868832	5.56020942408377
10.3999006338418	5.92670157068063
10.4203472808003	5.47643979057592
10.4407939277589	5.6020942408377
10.4612405747175	5.87434554973822
10.4816872216761	5.90575916230366
10.5021338686347	5.6544502617801
10.5225805155933	6.18848167539267
10.5430271625519	5.51832460732984
10.5634738095105	5.30890052356021
10.5839204564691	5.79057591623037
10.6043671034276	5.52879581151832
10.6248137503862	5.4869109947644
10.6452603973448	5.49738219895288
10.6657070443034	5.61256544502618
10.686153691262	5.74869109947644
10.7066003382206	5.64397905759162
10.7270469851792	5.41361256544503
10.7474936321378	5.67539267015707
10.7679402790964	5.42408376963351
10.788386926055	5.62303664921466
10.8088335730135	5.18324607329843
10.8292802199721	5.75916230366492
10.8497268669307	5.84293193717278
10.8701735138893	5.47643979057592
10.8906201608479	5.05759162303665
10.9110668078065	5.28795811518325
10.9315134547651	5.64397905759162
10.9519601017237	5.49738219895288
10.9724067486823	5.47643979057592
10.9928533956409	5.66492146596859
11.0133000425994	5.29842931937173
11.033746689558	5.1413612565445
11.0541933365166	5.18324607329843
11.0746399834752	5.49738219895288
11.0950866304338	5.31937172774869
11.1155332773924	5.67539267015707
11.135979924351	5.31937172774869
11.1564265713096	5.42408376963351
11.1768732182682	5.67539267015707
11.1973198652267	5.71727748691099
11.2177665121853	5.50785340314136
11.2382131591439	5.79057591623037
11.2586598061025	5.83246073298429
11.2791064530611	5.63350785340314
11.2995531000197	5.83246073298429
11.3199997469783	5.92670157068063
11.3404463939369	5.35078534031414
11.3608930408955	6.25130890052356
11.3813396878541	6.36649214659686
11.4017863348126	5.6544502617801
11.4222329817712	5.84293193717278
11.4426796287298	5.63350785340314
11.4631262756884	5.3717277486911
11.483572922647	5.4869109947644
11.5040195696056	5.07853403141361
11.5244662165642	5.49738219895288
11.5449128635228	5.31937172774869
11.5653595104814	5.89528795811518
11.5858061574399	5.67539267015707
11.6062528043985	5.58115183246073
11.6266994513571	5.22513089005236
11.6471460983157	5.54973821989529
11.6675927452743	5.52879581151832
11.6880393922329	5.6020942408377
11.7084860391915	5.43455497382199
11.7289326861501	5.17277486910995
11.7493793331087	5.31937172774869
11.7698259800673	5.44502617801047
11.7902726270258	5.24607329842932
11.8107192739844	6.01047120418848
11.831165920943	5.10994764397906
11.8516125679016	5.1413612565445
11.8720592148602	5.39267015706806
11.8925058618188	5.64397905759162
11.9129525087774	5.40314136125654
11.933399155736	5.58115183246073
11.9538458026946	5.78010471204188
11.9742924496531	5.19371727748691
11.9947390966117	5.63350785340314
12.0151857435703	5.82198952879581
12.0356323905289	5.57068062827225
12.0560790374875	6.2303664921466
12.0765256844461	5.7696335078534
12.0969723314047	6.49214659685864
12.1174189783633	5.85340314136126
12.1378656253219	6.18848167539267
12.1583122722805	6.70157068062827
12.178758919239	6.43979057591623
12.1992055661976	7.20418848167539
12.2196522131562	7.83246073298429
12.2400988601148	7.53926701570681
12.2605455070734	7.32984293193717
12.280992154032	7.52879581151832
12.3014388009906	8.24083769633508
12.3218854479492	8.57591623036649
12.3423320949078	8.52356020942408
12.3627787418664	9.95811518324607
12.3832253888249	10.869109947644
12.4036720357835	12.9214659685864
12.4241186827421	16.544502617801
12.4445653297007	21.4659685863874
12.4650119766593	31.4240837696335
12.4854586236179	43.2356020942408
12.5059052705765	54.4607329842932
12.5263519175351	71.8743455497382
12.5467985644937	91.2041884816754
12.5672452114522	114.408376963351
12.5876918584108	140.115183246073
12.6081385053694	162.502617801047
12.628585152328	183.769633507853
12.6490317992866	187.319371727749
12.6694784462452	166.544502617801
12.6899250932038	115.916230366492
12.7103717401624	65.2146596858639
12.730818387121	31.151832460733
12.7512650340796	15.8952879581152
12.7717116810381	11.3298429319372
12.7921583279967	9.93717277486911
12.8126049749553	9.80104712041885
12.8330516219139	8.75392670157068
12.8534982688725	8.64921465968586
12.8739449158311	8.82722513089005
12.8943915627897	7.59162303664921
12.9148382097483	8.03141361256544
12.9352848567069	8.02094240837696
12.9557315036654	8
12.976178150624	7.71727748691099
12.9966247975826	8.28272251308901
13.0170714445412	8.7434554973822
13.0375180914998	9.47643979057592
13.0579647384584	9.78010471204188
13.078411385417	12.565445026178
13.0988580323756	15.3403141361257
13.1193046793342	19.4764397905759
13.1397513262928	23.5811518324607
13.1601979732513	28.2513089005236
13.1806446202099	34.9633507853403
13.2010912671685	40.3246073298429
13.2215379141271	50.7643979057592
13.2419845610857	58.5026178010471
13.2624312080443	69.5183246073298
13.2828778550029	74.7120418848168
13.3033245019615	70.9214659685864
13.3237711489201	60.2408376963351
13.3442177958786	45.6753926701571
13.3646644428372	39.2565445026178
13.3851110897958	38.3560209424084
13.4055577367544	41.3717277486911
13.426004383713	40.6073298429319
13.4464510306716	34.1465968586387
13.4668976776302	27.9476439790576
13.4873443245888	19.2879581151832
13.5077909715474	11.8743455497382
13.528237618506	8.78534031413612
13.5486842654645	7.53926701570681
13.5691309124231	7.49738219895288
13.5895775593817	7.26701570680628
13.6100242063403	7.01570680628272
13.6304708532989	6.84816753926702
13.6509175002575	6.58638743455497
13.6713641472161	6.41884816753927
13.6918107941747	6.59685863874346
13.7122574411333	6.53403141361257
13.7327040880919	6.71204188481675
13.7531507350504	6.38743455497382
13.773597382009	6.54450261780105
13.7940440289676	6.52356020942408
13.8144906759262	6.68062827225131
13.8349373228848	6.40837696335079
13.8553839698434	6.16753926701571
13.875830616802	5.91623036649215
13.8962772637606	6.10471204188482
13.9167239107192	6.08376963350785
13.9371705576777	6.28272251308901
13.9576172046363	6.36649214659686
13.9780638515949	5.84293193717278
13.9985104985535	6.13612565445026
14.0189571455121	5.73821989528796
14.0394037924707	6.32460732984293
14.0598504394293	6.08376963350785
14.0802970863879	6.1151832460733
14.1007437333465	5.79057591623037
14.1211903803051	6.08376963350785
14.1416370272636	6.13612565445026
14.1620836742222	6.3455497382199
14.1825303211808	6.04188481675393
14.2029769681394	5.62303664921466
14.223423615098	5.75916230366492
14.2438702620566	6.29319371727749
14.2643169090152	6
14.2847635559738	5.70680628272251
14.3052102029324	5.92670157068063
14.3256568498909	5.72774869109948
14.3461034968495	6.20942408376963
14.3665501438081	6.1151832460733
14.3869967907667	5.67539267015707
14.4074434377253	6.24083769633508
14.4278900846839	5.69633507853403
14.4483367316425	5.75916230366492
14.4687833786011	5.73821989528796
14.4892300255597	5.53926701570681
14.5096766725183	5.7696335078534
14.5301233194768	5.73821989528796
14.5505699664354	5.85340314136126
14.571016613394	5.67539267015707
14.5914632603526	6.06282722513089
14.6119099073112	5.70680628272251
14.6323565542698	5.29842931937173
14.6528032012284	5.62303664921466
14.673249848187	5.80104712041885
14.6936964951456	5.7696335078534
14.7141431421041	5.46596858638743
14.7345897890627	5.86387434554974
14.7550364360213	5.66492146596859
14.7754830829799	6.02094240837696
14.7959297299385	5.34031413612565
14.8163763768971	5.73821989528796
14.8368230238557	5.66492146596859
14.8572696708143	5.86387434554974
14.8777163177729	5.73821989528796
14.8981629647315	5.69633507853403
14.91860961169	5.27748691099476
14.9390562586486	5.40314136125654
14.9595029056072	5.69633507853403
14.9799495525658	5.75916230366492
15.0003961995244	5.95811518324607
15.020842846483	5.6544502617801
15.0412894934416	5.79057591623037
15.0617361404002	5.47643979057592
15.0821827873588	5.08900523560209
15.1026294343174	5.7696335078534
15.1230760812759	5.89528795811518
15.1435227282345	5.58115183246073
15.1639693751931	5.73821989528796
15.1844160221517	5.59162303664921
15.2048626691103	5.52879581151832
15.2253093160689	5.36125654450262
15.2457559630275	5.70680628272251
15.2662026099861	5.82198952879581
15.2866492569447	5.7696335078534
15.3070959039032	5.98952879581152
15.3275425508618	6.13612565445026
15.3479891978204	5.86387434554974
15.368435844779	5.51832460732984
15.3888824917376	5.57068062827225
15.4093291386962	5.63350785340314
15.4297757856548	4.83769633507853
15.4502224326134	5.44502617801047
15.470669079572	5.71727748691099
15.4911157265306	5.95811518324607
15.5115623734891	5.58115183246073
15.5320090204477	5.43455497382199
15.5524556674063	5.6020942408377
15.5729023143649	5.64397905759162
15.5933489613235	5.57068062827225
15.6137956082821	5.62303664921466
15.6342422552407	5.81151832460733
15.6546889021993	6.02094240837696
15.6751355491579	6.1151832460733
15.6955821961164	5.62303664921466
15.716028843075	5.97905759162304
15.7364754900336	5.56020942408377
15.7569221369922	6.1151832460733
15.7773687839508	5.66492146596859
15.7978154309094	6.19895287958115
15.818262077868	5.42408376963351
15.8387087248266	5.41361256544503
15.8591553717852	6.04188481675393
15.8796020187438	5.54973821989529
15.9000486657023	5.35078534031414
15.9204953126609	5.64397905759162
15.9409419596195	5.39267015706806
15.9613886065781	5.45549738219895
15.9818352535367	5.89528795811518
16.0022819004953	5.81151832460733
16.0227285474539	5.56020942408377
16.0431751944125	5.64397905759162
16.0636218413711	5.63350785340314
16.0840684883296	6.04188481675393
16.1045151352882	5.98952879581152
16.1249617822468	6.08376963350785
16.1454084292054	6.27225130890052
16.165855076164	6.19895287958115
16.1863017231226	5.93717277486911
16.2067483700812	6.52356020942408
16.2271950170398	6.56544502617801
16.2476416639984	6.68062827225131
16.268088310957	6.96335078534031
16.2885349579155	6.80628272251309
16.3089816048741	6.92146596858639
16.3294282518327	7.21465968586387
16.3498748987913	7.6020942408377
16.3703215457499	7.39267015706806
16.3907681927085	7.38219895287958
16.4112148396671	7.72774869109948
16.4316614866257	8.82722513089005
16.4521081335843	9.69633507853403
16.4725547805429	11.455497382199
16.4930014275014	14.7015706806283
16.51344807446	16.7539267015707
16.5338947214186	21.0261780104712
16.5543413683772	26.6282722513089
16.5747880153358	31.2774869109948
16.5952346622944	37.5706806282723
16.615681309253	45.1413612565445
16.6361279562116	55.979057591623
16.6565746031702	66.9528795811518
16.6770212501287	73.5078534031414
16.6974678970873	79.0366492146597
16.7179145440459	81.0471204188482
16.7383611910045	83.6020942408377
16.7588078379631	88.7434554973822
16.7792544849217	95.717277486911
16.7997011318803	106.910994764398
16.8201477788389	113.560209424084
16.8405944257975	113.706806282723
16.8610410727561	94.9947643979058
16.8814877197146	64.1465968586387
16.9019343666732	39.4031413612565
16.9223810136318	21.3821989528796
16.9428276605904	12.8167539267016
16.963274307549	9.82198952879581
16.9837209545076	8.54450261780105
17.0041676014662	8.06282722513089
17.0246142484248	8.10471204188482
17.0450608953834	7.95811518324607
17.0655075423419	7.3717277486911
17.0859541893005	7.4869109947644
17.1064008362591	7.20418848167539
17.1268474832177	7.54973821989529
17.1472941301763	7.40314136125654
17.1677407771349	7.43455497382199
17.1881874240935	7.00523560209424
17.2086340710521	6.82722513089005
17.2290807180107	6.70157068062827
17.2495273649693	6.6282722513089
17.2699740119278	6.64921465968586
17.2904206588864	6.77486910994764
17.310867305845	6.2303664921466
17.3313139528036	6.5130890052356
17.3517605997622	6.08376963350785
17.3722072467208	6.71204188481675
17.3926538936794	6.56544502617801
17.413100540638	6.87958115183246
17.4335471875966	6.78534031413613
17.4539938345551	6.71204188481675
17.4744404815137	6.87958115183246
17.4948871284723	6.37696335078534
17.5153337754309	6.71204188481675
17.5357804223895	6.67015706806283
17.5562270693481	6.8586387434555
17.5766737163067	6.94240837696335
17.5971203632653	6.57591623036649
17.6175670102239	6.69109947643979
17.6380136571825	6.93193717277487
17.658460304141	6.76439790575916
17.6789069510996	6.95287958115183
17.6993535980582	7.2565445026178
17.7198002450168	7.67539267015707
17.7402468919754	7.74869109947644
17.760693538934	8.86910994764398
17.7811401858926	10.5026178010471
17.8015868328512	12.9214659685864
17.8220334798098	17.7905759162304
17.8424801267684	22.6492146596859
17.8629267737269	27.5078534031414
17.8833734206855	32.9528795811518
17.9038200676441	39.2670157068063
17.9242667146027	46.3874345549738
17.9447133615613	51.3089005235602
17.9651600085199	58.8795811518325
17.9856066554785	63.0157068062827
18.0060533024371	67.6544502617801
18.0264999493957	60.1884816753927
18.0469465963542	46.869109947644
18.0673932433128	32.4502617801047
18.0878398902714	20.1151832460733
18.10828653723	12.9005235602094
18.1287331841886	9.70680628272251
18.1491798311472	8.68062827225131
18.1696264781058	8.61780104712042
18.1900731250644	8.26178010471204
18.210519772023	8.6282722513089
18.2309664189816	8.69109947643979
18.2514130659401	9.09947643979058
18.2718597128987	8.99476439790576
18.2923063598573	9.96858638743456
18.3127530068159	10.1047120418848
18.3331996537745	10.1047120418848
18.3536463007331	10.6806282722513
18.3740929476917	10.3664921465969
18.3945395946503	10.9528795811518
18.4149862416089	11.2356020942408
18.4354328885674	11.0785340314136
18.455879535526	10.6701570680628
18.4763261824846	10.8586387434555
18.4967728294432	10.8272251308901
18.5172194764018	10.9947643979058
18.5376661233604	10.6910994764398
18.558112770319	12.1570680628272
18.5785594172776	12.3560209424084
18.5990060642362	12.7015706806283
18.6194527111948	12.8167539267016
18.6398993581533	14.0942408376963
18.6603460051119	14.9842931937173
18.6807926520705	16.0837696335079
18.7012392990291	17.8638743455497
18.7216859459877	19.6649214659686
18.7421325929463	23.6544502617801
18.7625792399049	30.2408376963351
18.7830258868635	43.2670157068063
18.8034725338221	66.3141361256545
18.8239191807806	99.4450261780105
18.8443658277392	138.994764397906
18.8648124746978	186.324607329843
18.8852591216564	238.146596858639
18.905705768615	281.068062827225
18.9261524155736	329.371727748691
18.9465990625322	373.926701570681
18.9670457094908	415.769633507853
18.9874923564494	443.214659685864
19.007939003408	444.55497382199
19.0283856503665	388.638743455497
19.0488322973251	288.450261780105
19.0692789442837	186.921465968586
19.0897255912423	111.005235602094
19.1101722382009	56.6492146596859
19.1306188851595	31.0785340314136
19.1510655321181	21.2041884816754
19.1715121790767	18.7225130890052
19.1919588260353	14.7015706806283
19.2124054729939	14.4816753926702
19.2328521199524	13.1937172774869
19.253298766911	12.7853403141361
19.2737454138696	11.8324607329843
19.2941920608282	10.9947643979058
19.3146387077868	11.0680628272251
19.3350853547454	10.6596858638743
19.355532001704	9.90575916230367
19.3759786486626	10.2513089005236
19.3964252956212	10.2513089005236
19.4168719425797	9.86387434554974
19.4373185895383	9.53926701570681
19.4577652364969	9.96858638743456
19.4782118834555	9.67539267015707
19.4986585304141	10
19.5191051773727	9.96858638743456
19.5395518243313	9.44502617801047
19.5599984712899	9.98952879581152
19.5804451182485	9.6020942408377
19.6008917652071	10.0104712041885
19.6213384121656	10.2303664921466
19.6417850591242	11.1727748691099
19.6622317060828	10.1675392670157
19.6826783530414	10.5968586387435
19.703125	10.8900523560209
19.7235716469586	11.9685863874346
19.7440182939172	11.696335078534
19.7644649408758	13.4659685863874
19.7849115878344	16.1256544502618
19.8053582347929	20.2303664921466
19.8258048817515	24.7958115183246
19.8462515287101	29.5706806282723
19.8666981756687	32.8586387434555
19.8871448226273	38.7434554973822
19.9075914695859	42.1675392670157
19.9280381165445	47.6230366492147
19.9484847635031	53.7486910994764
19.9689314104617	58.4293193717278
19.9893780574203	61.717277486911
20.0098247043788	58.0732984293194
20.0302713513374	50.2513089005236
20.050717998296	40.0837696335079
20.0711646452546	29.3089005235602
20.0916112922132	24.586387434555
20.1120579391718	23.4240837696335
20.1325045861304	28.0314136125654
20.152951233089	34.9424083769634
20.1733978800476	41.6439790575916
20.1938445270061	51.1623036649215
20.2142911739647	62.869109947644
20.2347378209233	75.9057591623037
20.2551844678819	90.4397905759162
20.2756311148405	103.905759162304
20.2960777617991	114.984293193717
20.3165244087577	122.460732984293
20.3369710557163	120.324607329843
20.3574177026749	113.214659685864
20.3778643496335	107.937172774869
20.398310996592	99.1413612565445
20.4187576435506	88.3664921465969
20.4392042905092	69.6858638743455
20.4596509374678	50.869109947644
20.4800975844264	35.7277486910995
20.500544231385	22.7539267015707
20.5209908783436	15.2146596858639
20.5414375253022	12.0314136125654
20.5618841722608	11.6544502617801
20.5823308192194	10.2408376963351
20.6027774661779	10
20.6232241131365	9.51832460732984
20.6436707600951	9.72774869109948
20.6641174070537	9.59162303664922
20.6845640540123	9.30890052356021
20.7050107009709	8.86910994764398
20.7254573479295	9.49738219895288
20.7459039948881	9.16230366492147
20.7663506418467	9.09947643979058
20.7867972888052	8.55497382198953
20.8072439357638	8.29319371727749
20.8276905827224	8.15706806282723
20.848137229681	8.1151832460733
20.8685838766396	8.63874345549738
20.8890305235982	7.96858638743455
20.9094771705568	8.28272251308901
20.9299238175154	8.17801047120419
20.950370464474	8.16753926701571
20.9708171114326	8.14659685863874
20.9912637583911	8.07329842931937
21.0117104053497	8.32460732984293
21.0321570523083	7.67539267015707
21.0526036992669	7.51832460732984
21.0730503462255	8.19895287958115
21.0934969931841	7.79057591623037
21.1139436401427	8.07329842931937
21.1343902871013	7.81151832460733
21.1548369340599	7.66492146596859
21.1752835810184	7.63350785340314
21.195730227977	7.73821989528796
21.2161768749356	7.6020942408377
21.2366235218942	7.75916230366492
21.2570701688528	7.71727748691099
21.2775168158114	7.66492146596859
21.29796346277	7.91623036649215
21.3184101097286	8.26178010471204
21.3388567566872	8.28272251308901
21.3593034036458	8.40837696335078
21.3797500506043	8.18848167539267
21.4001966975629	8.03141361256544
21.4206433445215	8.6282722513089
21.4410899914801	8.40837696335078
21.4615366384387	8.43979057591623
21.4819832853973	7.93717277486911
21.5024299323559	8.61780104712042
21.5228765793145	8.91099476439791
21.5433232262731	8.75392670157068
21.5637698732316	9.17277486910995
21.5842165201902	8.8586387434555
21.6046631671488	8.93193717277487
21.6251098141074	8.99476439790576
21.645556461066	9.27748691099476
21.6660031080246	9.64397905759162
21.6864497549832	9.49738219895288
21.7068964019418	9.23560209424084
21.7273430489004	9.29842931937173
21.747789695859	9.43455497382199
21.7682363428175	10.6596858638743
21.7886829897761	9.83246073298429
21.8091296367347	10.303664921466
21.8295762836933	10.0418848167539
21.8500229306519	9.97905759162304
21.8704695776105	10.9005235602094
21.8909162245691	10.3560209424084
21.9113628715277	10.4293193717277
21.9318095184863	10.8272251308901
21.9522561654449	10.7958115183246
21.9727028124034	11.1832460732984
21.993149459362	12.2513089005236
22.0135961063206	12.3350785340314
22.0340427532792	13.434554973822
22.0544894002378	15.2879581151832
22.0749360471964	19.4450261780105
22.095382694155	25.8219895287958
22.1158293411136	37.0471204188482
22.1362759880722	50.7853403141361
22.1567226350307	64.7958115183246
22.1771692819893	82.0628272251309
22.1976159289479	96.0104712041885
22.2180625759065	110.994764397906
22.2385092228651	126.764397905759
22.2589558698237	141.727748691099
22.2794025167823	157.204188481675
22.2998491637409	165.44502617801
22.3202958106995	167.204188481675
22.3407424576581	145.476439790576
22.3611891046166	119.706806282723
22.3816357515752	105.089005235602
22.4020823985338	100.272251308901
22.4225290454924	99.2146596858639
22.442975692451	112.198952879581
22.4634223394096	127.089005235602
22.4838689863682	142.303664921466
22.5043156333268	154.701570680628
22.5247622802854	169.738219895288
22.5452089272439	178.638743455497
22.5656555742025	179.204188481675
22.5861022211611	170.722513089005
22.6065488681197	142.397905759162
22.6269955150783	109.968586387435
22.6474421620369	84.2408376963351
22.6678888089955	59.1099476439791
22.6883354559541	39.9162303664921
22.7087821029127	27.6125654450262
22.7292287498713	23.0575916230367
22.7496753968298	22.6596858638743
22.7701220437884	20.1780104712042
22.790568690747	19.2565445026178
22.8110153377056	20.3141361256545
22.8314619846642	19.1413612565445
22.8519086316228	17.4764397905759
22.8723552785814	15.6335078534031
22.89280192554	14.5340314136126
22.9132485724986	13.8324607329843
22.9336952194572	14.303664921466
22.9541418664157	14.3350785340314
22.9745885133743	14.869109947644
22.9950351603329	15.7591623036649
23.0154818072915	16.2094240837696
23.0359284542501	17.1832460732984
23.0563751012087	17.738219895288
23.0768217481673	17.8743455497382
23.0972683951259	18.4607329842932
23.1177150420845	18.303664921466
23.138161689043	16.5968586387435
23.1586083360016	15.3089005235602
23.1790549829602	13.8324607329843
23.1995016299188	12.3560209424084
23.2199482768774	11.2879581151832
23.240394923836	9.92670157068063
23.2608415707946	10.1256544502618
23.2812882177532	10.1151832460733
23.3017348647118	10.2931937172775
23.3221815116704	10.4188481675393
23.3426281586289	9.82198952879581
23.3630748055875	10.848167539267
23.3835214525461	11.0366492146597
23.4039680995047	11.434554973822
23.4244147464633	11.6020942408377
23.4448613934219	12.2303664921466
23.4653080403805	13.6858638743456
23.4857546873391	17.5392670157068
23.5062013342977	22.1151832460733
23.5266479812562	32.1047120418848
23.5470946282148	42.1465968586387
23.5675412751734	52.6387434554974
23.587987922132	62.1151832460733
23.6084345690906	72.1780104712042
23.6288812160492	84.4293193717277
23.6493278630078	95.130890052356
23.6697745099664	102.82722513089
23.690221156925	111.068062827225
23.7106678038836	113.193717277487
23.7311144508421	104.879581151832
23.7515610978007	82.9214659685864
23.7720077447593	66.0628272251309
23.7924543917179	55.413612565445
23.8129010386765	46.1780104712042
23.8333476856351	44.3664921465969
23.8537943325937	45.8534031413613
23.8742409795523	50.6701570680628
23.8946876265109	58.1465968586387
23.9151342734694	62.2408376963351
23.935580920428	69.413612565445
23.9560275673866	72.2931937172775
23.9764742143452	74.2094240837696
23.9969208613038	69.6230366492147
24.0173675082624	61.4764397905759
24.037814155221	50.2198952879581
24.0582608021796	39.7068062827225
24.0787074491382	29.4869109947644
24.0991540960968	20.0104712041885
24.1196007430553	15.5287958115183
24.1400473900139	12.9738219895288
24.1604940369725	11.3193717277487
24.1809406839311	9.57068062827225
24.2013873308897	9.80104712041885
24.2218339778483	8.63874345549738
24.2422806248069	9.61256544502618
24.2627272717655	8.77486910994764
24.2831739187241	8.1151832460733
24.3036205656827	8.29319371727749
24.3240672126412	8.1151832460733
24.3445138595998	8.27225130890052
24.3649605065584	7.8848167539267
24.385407153517	8.05235602094241
24.4058538004756	7.83246073298429
24.4263004474342	8.3979057591623
24.4467470943928	7.86387434554974
24.4671937413514	8.31413612565445
24.48764038831	7.82198952879581
24.5080870352685	8.19895287958115
24.5285336822271	8.02094240837696
24.5489803291857	8.31413612565445
24.5694269761443	7.6544502617801
24.5898736231029	8.09424083769633
24.6103202700615	8.19895287958115
24.6307669170201	7.59162303664921
24.6512135639787	7.91623036649215
24.6716602109373	7.54973821989529
24.6921068578959	7.81151832460733
24.7125535048544	7.58115183246073
24.733000151813	7.29842931937173
24.7534467987716	7.4869109947644
24.7738934457302	6.83769633507853
24.7943400926888	7.10994764397906
24.8147867396474	7.23560209424084
24.835233386606	7.04712041884817
24.8556800335646	7.24607329842932
24.8761266805232	7.46596858638743
24.8965733274817	7.12041884816754
24.9170199744403	6.71204188481675
24.9374666213989	7.06806282722513
24.9579132683575	7.19371727748691
24.9783599153161	7.09947643979058
24.9988065622747	7.49738219895288
25.0192532092333	7.4869109947644
25.0396998561919	7.73821989528796
25.0601465031505	8.20942408376963
25.0805931501091	9.07853403141361
25.1010397970676	9.6020942408377
25.1214864440262	10.3979057591623
25.1419330909848	11.7696335078534
25.1623797379434	12.7643979057592
25.182826384902	13.6753926701571
25.2032730318606	14.2931937172775
25.2237196788192	15.5078534031414
25.2441663257778	16.2198952879581
25.2646129727364	15.8115183246073
25.2850596196949	16.4083769633508
25.3055062666535	14.1989528795812
25.3259529136121	12.7853403141361
25.3463995605707	11.8638743455497
25.3668462075293	10.7958115183246
25.3872928544879	9.4869109947644
25.4077395014465	8.75392670157068
25.4281861484051	9.61256544502618
25.4486327953637	8.71204188481675
25.4690794423223	8.7434554973822
25.4895260892808	8.55497382198953
25.5099727362394	8.08376963350785
25.530419383198	8.40837696335078
25.5508660301566	7.87434554973822
25.5713126771152	7.45549738219895
25.5917593240738	7.70680628272251
25.6122059710324	7.23560209424084
25.632652617991	6.78534031413613
25.6530992649496	7.18324607329843
25.6735459119082	6.81675392670157
25.6939925588667	6.56544502617801
25.7144392058253	6.02094240837696
25.7348858527839	6.73298429319372
25.7553324997425	6.47120418848168
25.7757791467011	7.0261780104712
25.7962257936597	7.05759162303665
25.8166724406183	6.54450261780105
25.8371190875769	6.83769633507853
25.8575657345355	6.94240837696335
25.878012381494	6.52356020942408
25.8984590284526	6.89005235602094
25.9189056754112	7.15183246073298
25.9393523223698	6.78534031413613
25.9597989693284	6.63874345549738
25.980245616287	6.93193717277487
26.0006922632456	6.03141361256545
26.0211389102042	6.02094240837696
26.0415855571628	6.33507853403141
26.0620322041214	6.09424083769634
26.0824788510799	6.69109947643979
26.1029254980385	6.63874345549738
26.1233721449971	6.72251308900524
26.1438187919557	6.48167539267016
26.1642654389143	6.55497382198953
26.1847120858729	6.3455497382199
26.2051587328315	6.67015706806283
26.2256053797901	6.3455497382199
26.2460520267487	6.13612565445026
26.2664986737072	6.09424083769634
26.2869453206658	6.26178010471204
26.3073919676244	6.6282722513089
26.327838614583	6.45026178010471
26.3482852615416	6.87958115183246
26.3687319085002	6.63874345549738
26.3891785554588	6.95287958115183
26.4096252024174	6.99476439790576
26.430071849376	6.48167539267016
26.4505184963346	6.60732984293194
26.4709651432931	7.04712041884817
26.4914117902517	7.20418848167539
26.5118584372103	6.96335078534031
26.5323050841689	6.84816753926702
26.5527517311275	7.08900523560209
26.5731983780861	7.78010471204188
26.5936450250447	8.12565445026178
26.6140916720033	8.54450261780105
26.6345383189619	9.36125654450262
26.6549849659204	9.35078534031414
26.675431612879	9.67539267015707
26.6958782598376	10.6073298429319
26.7163249067962	10.9947643979058
26.7367715537548	11.0785340314136
26.7572182007134	12.6910994764398
26.777664847672	12.2408376963351
26.7981114946306	10.9842931937173
26.8185581415892	10.7120418848168
26.8390047885478	10.3769633507853
26.8594514355063	9.70680628272251
26.8798980824649	8.96335078534031
26.9003447294235	8.89005235602094
26.9207913763821	8.89005235602094
26.9412380233407	9.39267015706806
26.9616846702993	10.9005235602094
26.9821313172579	11.3821989528796
27.0025779642165	13.5811518324607
27.0230246111751	14.8586387434555
27.0434712581337	16.9005235602094
27.0639179050922	18.1780104712042
27.0843645520508	20.7853403141361
27.1048111990094	22.8062827225131
27.125257845968	24.1989528795812
27.1457044929266	27.696335078534
27.1661511398852	28.6178010471204
27.1865977868438	31.8429319371728
27.2070444338024	34.8376963350785
27.227491080761	38.1780104712042
27.2479377277195	44.9528795811518
27.2683843746781	49.8115183246073
27.2888310216367	54.7329842931937
27.3092776685953	58.1047120418848
27.3297243155539	65.7277486910995
27.3501709625125	68.9633507853403
27.3706176094711	69.7591623036649
27.3910642564297	67.8429319371728
27.4115109033883	60.9319371727749
27.4319575503469	48.9528795811518
27.4524041973054	39.9476439790576
27.472850844264	30.5340314136126
27.4932974912226	23.8848167539267
27.5137441381812	17.4659685863874
27.5341907851398	13.738219895288
27.5546374320984	12.1780104712042
27.575084079057	12.5968586387435
27.5955307260156	13.7905759162304
27.6159773729742	15.8115183246073
27.6364240199327	19.2251308900524
27.6568706668913	25.1623036649215
27.6773173138499	30.6701570680628
27.6977639608085	38.1361256544503
27.7182106077671	44.0104712041885
27.7386572547257	48.9109947643979
27.7591039016843	53.3298429319372
27.7795505486429	61.8219895287958
27.7999971956015	63.455497382199
27.8204438425601	66.0628272251309
27.8408904895186	64.6910994764398
27.8613371364772	56.3664921465969
27.8817837834358	46.1570680628272
27.9022304303944	36.7329842931937
27.922677077353	28.7225130890052
27.9431237243116	21.2879581151832
27.9635703712702	15.9685863874346
27.9840170182288	12.4083769633508
28.0044636651874	11.0366492146597
28.0249103121459	9.71727748691099
28.0453569591045	9.42408376963351
28.0658036060631	9.6544502617801
28.0862502530217	10.2408376963351
28.1066968999803	11.6439790575916
28.1271435469389	12.2722513089005
28.1475901938975	13.2251308900524
28.1680368408561	15.9162303664921
28.1884834878147	20.0732984293194
28.2089301347733	27.3089005235602
28.2293767817318	32.7853403141361
28.2498234286904	40.7120418848168
28.270270075649	45.8324607329843
28.2907167226076	52.5759162303665
28.3111633695662	59.6335078534031
28.3316100165248	63.3403141361257
28.3520566634834	69.130890052356
28.372503310442	73.5811518324607
28.3929499574006	77.8743455497382
28.4133966043592	76.4502617801047
28.4338432513177	69.8534031413613
28.4542898982763	61.1413612565445
28.4747365452349	59.3403141361257
28.4951831921935	57.696335078534
28.5156298391521	52.5340314136126
28.5360764861107	52.3769633507853
28.5565231330693	53.130890052356
28.5769697800279	51.3926701570681
28.5974164269865	47.4240837696335
28.617863073945	39.0052356020942
28.6383097209036	31.9581151832461
28.6587563678622	26.2094240837696
28.6792030148208	20.4502617801047
28.6996496617794	15.4031413612565
28.720096308738	10.8795811518325
28.7405429556966	10.1780104712042
28.7609896026552	8.71204188481675
28.7814362496138	8.48167539267016
28.8018828965724	8.38743455497382
28.8223295435309	8
28.8427761904895	8.07329842931937
28.8632228374481	7.86387434554974
28.8836694844067	7.64397905759162
28.9041161313653	7.94764397905759
28.9245627783239	7.31937172774869
28.9450094252825	7.43455497382199
28.9654560722411	7.19371727748691
28.9859027191997	7.28795811518325
29.0063493661582	6.89005235602094
29.0267960131168	7.12041884816754
29.0472426600754	7.40314136125654
29.067689307034	7.43455497382199
29.0881359539926	7.30890052356021
29.1085826009512	8.28272251308901
29.1290292479098	8.21989528795812
29.1494758948684	8.87958115183246
29.169922541827	8.95287958115183
29.1903691887856	9.04712041884817
29.2108158357441	9.94764397905759
29.2312624827027	9.97905759162304
29.2517091296613	10.5549738219895
29.2721557766199	10.7015706806283
29.2926024235785	11.1204188481675
29.3130490705371	10.4816753926702
29.3334957174957	9.29842931937173
29.3539423644543	8.1151832460733
29.3743890114129	7.97905759162304
29.3948356583714	7.89528795811518
29.41528230533	7.3717277486911
29.4357289522886	7.43455497382199
29.4561755992472	7.09947643979058
29.4766222462058	7.03664921465969
29.4970688931644	7.45549738219895
29.517515540123	7.0261780104712
29.5379621870816	7.16230366492147
29.5584088340402	6.77486910994764
29.5788554809988	7.35078534031414
29.5993021279573	7.90575916230366
29.6197487749159	8.36649214659686
29.6401954218745	9.41361256544503
29.6606420688331	11.1413612565445
29.6810887157917	13.0994764397906
29.7015353627503	15.1099476439791
29.7219820097089	18.7329842931937
29.7424286566675	20.6806282722513
29.7628753036261	23.0575916230367
29.7833219505847	27.0994764397906
29.8037685975432	28.7853403141361
29.8242152445018	29.2041884816754
29.8446618914604	31.8743455497382
29.865108538419	31.4973821989529
29.8855551853776	27.6858638743456
29.9060018323362	23.7486910994764
29.9264484792948	19.5078534031414
29.9468951262534	16.3874345549738
29.967341773212	13.8115183246073
29.9877884201705	10.3874345549738
30.0082350671291	8.80628272251309
30.0286817140877	7.70680628272251
30.0491283610463	6.95287958115183
30.0695750080049	7.51832460732984
30.0900216549635	7.49738219895288
30.1104683019221	7.22513089005236
30.1309149488807	6.91099476439791
30.1513615958393	6.47120418848168
30.1718082427979	6.84816753926702
30.1922548897564	6.56544502617801
30.212701536715	6.87958115183246
30.2331481836736	6.50261780104712
30.2535948306322	7.03664921465969
30.2740414775908	6.2303664921466
30.2944881245494	6.32460732984293
30.314934771508	6.60732984293194
30.3353814184666	6.79581151832461
30.3558280654252	6.17801047120419
30.3762747123837	6.52356020942408
30.3967213593423	6.72251308900524
30.4171680063009	6.53403141361257
30.4376146532595	6.67015706806283
30.4580613002181	6.30366492146597
30.4785079471767	6.26178010471204
30.4989545941353	6.48167539267016
30.5194012410939	6.29319371727749
30.5398478880525	6.21989528795812
30.5602945350111	6.2303664921466
30.5807411819696	6.84816753926702
30.6011878289282	6.80628272251309
30.6216344758868	6.52356020942408
30.6420811228454	6.10471204188482
30.662527769804	7.17277486910995
30.6829744167626	7.03664921465969
30.7034210637212	7.62303664921466
30.7238677106798	7.41361256544503
30.7443143576384	8.05235602094241
30.7647610045969	8.6282722513089
30.7852076515555	9.39267015706806
30.8056542985141	9.2565445026178
30.8261009454727	10.020942408377
30.8465475924313	10.7539267015707
30.8669942393899	10.7434554973822
30.8874408863485	11.413612565445
30.9078875333071	10.7329842931937
30.9283341802657	11.5811518324607
30.9487808272243	11.5497382198953
30.9692274741828	11.4240837696335
30.9896741211414	10.565445026178
31.0101207681	10.8900523560209
31.0305674150586	9.85340314136126
31.0510140620172	9.78010471204188
31.0714607089758	10.3664921465969
31.0919073559344	10.9005235602094
31.112354002893	11.1937172774869
31.1328006498516	12.2408376963351
31.1532472968102	13.2984293193717
31.1736939437687	14.7853403141361
31.1941405907273	17.413612565445
31.2145872376859	20.3246073298429
31.2350338846445	21.6858638743456
31.2554805316031	24.586387434555
31.2759271785617	24.9738219895288
31.2963738255203	27.0471204188482
31.3168204724789	27.9057591623037
31.3372671194375	29.6020942408377
31.357713766396	29.0052356020942
31.3781604133546	28.7120418848168
31.3986070603132	25.6230366492147
31.4190537072718	22.6178010471204
31.4395003542304	19.6335078534031
31.459947001189	17.738219895288
31.4803936481476	15.4659685863874
31.5008402951062	14.7225130890052
31.5212869420648	12.3455497382199
31.5417335890234	11.9057591623037
31.5621802359819	11.8638743455497
31.5826268829405	12.7225130890052
31.6030735298991	12.4607329842932
31.6235201768577	11.8219895287958
31.6439668238163	10.9633507853403
31.6644134707749	10.0418848167539
31.6848601177335	9.6544502617801
31.7053067646921	8.35602094240838
31.7257534116507	8
31.7462000586092	7.3717277486911
31.7666467055678	7.19371727748691
31.7870933525264	6.35602094240838
31.807539999485	6.35602094240838
31.8279866464436	6.49214659685864
31.8484332934022	6.36649214659686
31.8688799403608	6.29319371727749
31.8893265873194	6.47120418848168
31.909773234278	6.33507853403141
31.9302198812366	5.72774869109948
31.9506665281951	6.06282722513089
31.9711131751537	6.70157068062827
31.9915598221123	6.47120418848168
32.0120064690709	6.82722513089005
32.0324531160295	6.29319371727749
32.0528997629881	6.38743455497382
32.0733464099467	6.48167539267016
32.0937930569053	6.79581151832461
32.1142397038639	6.29319371727749
32.1346863508224	6.3979057591623
32.155132997781	6.55497382198953
32.1755796447396	7.23560209424084
32.1960262916982	7.97905759162304
32.2164729386568	9.13089005235602
32.2369195856154	10.9005235602094
32.257366232574	12.6387434554974
32.2778128795326	13.8743455497382
32.2982595264912	14.7015706806283
32.3187061734498	16.3979057591623
32.3391528204083	17.6858638743456
32.3595994673669	19.6230366492147
32.3800461143255	20.4083769633508
32.4004927612841	21.3089005235602
32.4209394082427	19.7905759162304
32.4413860552013	18.020942408377
32.4618327021599	14.9109947643979
32.4822793491185	13.8638743455497
32.5027259960771	12.1151832460733
32.5231726430357	9.97905759162304
32.5436192899942	8.24083769633508
32.5640659369528	7.6020942408377
32.5845125839114	6.50261780104712
32.60495923087	6.78534031413613
32.6254058778286	6.7434554973822
32.6458525247872	5.71727748691099
32.6662991717458	6.16753926701571
32.6867458187044	6.65968586387435
32.707192465663	6.67015706806283
32.7276391126215	6.2303664921466
32.7480857595801	6.64921465968586
32.7685324065387	6.75392670157068
32.7889790534973	6.98429319371728
32.8094257004559	7.05759162303665
32.8298723474145	7.00523560209424
32.8503189943731	7.38219895287958
32.8707656413317	7.58115183246073
32.8912122882903	7.72774869109948
32.9116589352489	8.35602094240838
32.9321055822074	7.8848167539267
32.952552229166	8.15706806282723
32.9729988761246	8.48167539267016
32.9934455230832	8.3455497382199
33.0138921700418	8.24083769633508
33.0343388170004	8.08376963350785
33.054785463959	8.64921465968586
33.0752321109176	8.64921465968586
33.0956787578762	9.23560209424084
33.1161254048347	9.17277486910995
33.1365720517933	10.7015706806283
33.1570186987519	10.848167539267
33.1774653457105	10.6073298429319
33.1979119926691	11.3612565445026
33.2183586396277	10.4607329842932
33.2388052865863	9.40314136125654
33.2592519335449	8.53403141361257
33.2796985805035	8.78534031413612
33.3001452274621	8.35602094240838
33.3205918744206	7.62303664921466
33.3410385213792	8.36649214659686
33.3614851683378	8.26178010471204
33.3819318152964	8.3455497382199
33.402378462255	8.30366492146597
33.4228251092136	8.87958115183246
33.4432717561722	10.7120418848168
33.4637184031308	11.3821989528796
33.4841650500894	11.9267015706806
33.5046116970479	13.7591623036649
33.5250583440065	14
33.5455049909651	15.9057591623037
33.5659516379237	17.0680628272251
33.5863982848823	18.5968586387435
33.6068449318409	18.7434554973822
33.6272915787995	21.434554973822
33.6477382257581	21.0261780104712
33.6681848727167	22.2931937172775
33.6886315196753	22.0104712041885
33.7090781666338	19.979057591623
33.7295248135924	18.0628272251309
33.749971460551	16.6178010471204
33.7704181075096	15.0157068062827
33.7908647544682	12.4921465968586
33.8113114014268	11.1623036649215
33.8317580483854	9.69633507853403
33.852204695344	8.73298429319372
33.8726513423026	7.90575916230366
33.8930979892612	7.90575916230366
33.9135446362197	7.51832460732984
33.9339912831783	7.06806282722513
33.9544379301369	7.68586387434555
33.9748845770955	7.81151832460733
33.9953312240541	8.05235602094241
34.0157778710127	8.60732984293194
34.0362245179713	9.17277486910995
34.0566711649299	9.2565445026178
34.0771178118885	8.40837696335078
34.097564458847	9.84293193717278
34.1180111058056	9.93717277486911
34.1384577527642	10.5026178010471
34.1589043997228	9.86387434554974
34.1793510466814	9.4869109947644
34.19979769364	9.70680628272251
34.2202443405986	9.81151832460733
34.2406909875572	8.54450261780105
34.2611376345158	8.95287958115183
34.2815842814744	8.98429319371728
34.3020309284329	7.8848167539267
34.3224775753915	8.3979057591623
34.3429242223501	8.2303664921466
34.3633708693087	8.20942408376963
34.3838175162673	8.10471204188482
34.4042641632259	7.44502617801047
34.4247108101845	7.41361256544503
34.4451574571431	6.70157068062827
34.4656041041017	6.7434554973822
34.4860507510602	6.78534031413613
34.5064973980188	6.42931937172775
34.5269440449774	6.54450261780105
34.547390691936	6.07329842931937
34.5678373388946	6.6282722513089
34.5882839858532	6.5130890052356
34.6087306328118	7.0261780104712
34.6291772797704	7.78010471204188
34.649623926729	8.70157068062827
34.6700705736876	10.0104712041885
34.6905172206461	10.6282722513089
34.7109638676047	11.5497382198953
34.7314105145633	13.4240837696335
34.7518571615219	13.8848167539267
34.7723038084805	14.9109947643979
34.7927504554391	15.8638743455497
34.8131971023977	16.2094240837696
34.8336437493563	16.586387434555
34.8540903963149	16.3141361256545
34.8745370432734	14.4502617801047
34.894983690232	12.6596858638743
34.9154303371906	12.4502617801047
34.9358769841492	11.8638743455497
34.9563236311078	11.151832460733
34.9767702780664	11.2356020942408
34.997216925025	10.3560209424084
35.0176635719836	10.4397905759162
35.0381102189422	11.151832460733
35.0585568659008	11.5602094240838
35.0790035128593	12.1570680628272
35.0994501598179	12.5026178010471
35.1198968067765	12.6073298429319
35.1403434537351	12.2198952879581
35.1607901006937	12.4712041884817
35.1812367476523	13.151832460733
35.2016833946109	14.6596858638743
35.2221300415695	14.9947643979058
35.2425766885281	15.9895287958115
35.2630233354867	17.9162303664921
35.2834699824452	19.0994764397906
35.3039166294038	19.8952879581152
35.3243632763624	19.1727748691099
35.344809923321	19.9685863874346
35.3652565702796	19.4240837696335
35.3857032172382	18.6282722513089
35.4061498641968	16.7958115183246
35.4265965111554	14.5026178010471
35.447043158114	12.9214659685864
35.4674898050725	11.4659685863874
35.4879364520311	9.70680628272251
35.5083830989897	7.96858638743455
35.5288297459483	6.98429319371728
35.5492763929069	7.09947643979058
35.5697230398655	6.79581151832461
35.5901696868241	5.87434554973822
35.6106163337827	6.57591623036649
35.6310629807413	5.94764397905759
35.6515096276999	5.6544502617801
35.6719562746584	5.83246073298429
35.692402921617	6.12565445026178
35.7128495685756	5.78010471204188
35.7332962155342	5.70680628272251
35.7537428624928	5.74869109947644
35.7741895094514	5.83246073298429
35.79463615641	5.92670157068063
35.8150828033686	5.92670157068063
35.8355294503272	6.32460732984293
35.8559760972857	6.08376963350785
35.8764227442443	6.49214659685864
35.8968693912029	6.65968586387435
35.9173160381615	6.40837696335079
35.9377626851201	6.63874345549738
35.9582093320787	6.49214659685864
35.9786559790373	6.73298429319372
35.9991026259959	6.45026178010471
36.0195492729545	6.29319371727749
36.0399959199131	6.09424083769634
36.0604425668716	5.87434554973822
36.0808892138302	6.40837696335079
36.1013358607888	5.51832460732984
36.1217825077474	6.08376963350785
36.142229154706	5.51832460732984
36.1626758016646	5.95811518324607
36.1831224486232	5.74869109947644
36.2035690955818	6.06282722513089
36.2240157425404	6.02094240837696
36.2444623894989	6.19895287958115
36.2649090364575	6.31413612565445
36.2853556834161	6.57591623036649
36.3058023303747	6.64921465968586
36.3262489773333	7.74869109947644
36.3466956242919	7.64397905759162
36.3671422712505	8.9738219895288
36.3875889182091	8.83769633507853
36.4080355651677	9.87434554973822
36.4284822121263	10
36.4489288590848	10.848167539267
36.4693755060434	11.6858638743456
36.489822153002	11.979057591623
36.5102687999606	11.6544502617801
36.5307154469192	11.0471204188482
36.5511620938778	10.7329842931937
36.5716087408364	10
36.592055387795	8.68062827225131
36.6125020347536	8.68062827225131
36.6329486817122	7.6020942408377
36.6533953286707	7.04712041884817
36.6738419756293	7.43455497382199
36.6942886225879	5.95811518324607
36.7147352695465	6.73298429319372
36.7351819165051	6.17801047120419
36.7556285634637	6.04188481675393
36.7760752104223	6.02094240837696
36.7965218573809	5.68586387434555
36.8169685043395	5.92670157068063
36.837415151298	6.41884816753927
36.8578617982566	6.15706806282723
36.8783084452152	6.36649214659686
36.8987550921738	6.71204188481675
36.9192017391324	5.87434554973822
36.939648386091	6.78534031413613
36.9600950330496	7.28795811518325
36.9805416800082	8.5130890052356
37.0009883269668	10.3455497382199
37.0214349739254	10.544502617801
37.0418816208839	12.1361256544503
37.0623282678425	12.6596858638743
37.0827749148011	13.1727748691099
37.1032215617597	13.8638743455497
37.1236682087183	13.4031413612565
37.1441148556769	14.4607329842932
37.1645615026355	14.3141361256544
37.1850081495941	14.4502617801047
37.2054547965527	12.9424083769634
37.2259014435112	11.151832460733
37.2463480904698	10.1256544502618
37.2667947374284	9.58115183246073
37.287241384387	8.60732984293194
37.3076880313456	8.17801047120419
37.3281346783042	7.3717277486911
37.3485813252628	6.56544502617801
37.3690279722214	6.99476439790576
37.38947461918	6.77486910994764
37.4099212661386	7.2565445026178
37.4303679130971	7.96858638743455
37.4508145600557	8.14659685863874
37.4712612070143	7.96858638743455
37.4917078539729	9.58115183246073
37.5121545009315	9.8848167539267
37.5326011478901	10.1256544502618
37.5530477948487	10.2198952879581
37.5734944418073	11.1937172774869
37.5939410887659	11.6439790575916
37.6143877357244	11.6858638743456
37.634834382683	11.5916230366492
37.6552810296416	11.5602094240838
37.6757276766002	11.434554973822
37.6961743235588	10.4712041884817
37.7166209705174	11.0366492146597
37.737067617476	10.7958115183246
37.7575142644346	9.7696335078534
37.7779609113932	10.0523560209424
37.7984075583518	9.80104712041885
37.8188542053103	9.4869109947644
37.8393008522689	9.0261780104712
37.8597474992275	8.21989528795812
37.8801941461861	8.21989528795812
37.9006407931447	8.18848167539267
37.9210874401033	7.74869109947644
37.9415340870619	7.18324607329843
37.9619807340205	7.15183246073298
37.9824273809791	6.56544502617801
38.0028740279377	6.81675392670157
38.0233206748962	6.56544502617801
38.0437673218548	7.13089005235602
38.0642139688134	7.71727748691099
38.084660615772	9.06806282722513
38.1051072627306	9.82198952879581
38.1255539096892	10.7434554973822
38.1460005566478	11.2984293193717
38.1664472036064	12.6387434554974
38.186893850565	12.7539267015707
38.2073404975235	13.2670157068063
38.2277871444821	14.1884816753927
38.2482337914407	14.0837696335079
38.2686804383993	12.8586387434555
38.2891270853579	12.8272251308901
38.3095737323165	11.1204188481675
38.3300203792751	10.3246073298429
38.3504670262337	10.2931937172775
38.3709136731923	9.62303664921466
38.3913603201509	9.67539267015707
38.4118069671094	9.24607329842932
38.432253614068	9.12041884816754
38.4527002610266	9.63350785340314
38.4731469079852	10.5549738219895
38.4935935549438	11.2146596858639
38.5140402019024	12.9319371727749
38.534486848861	13.9685863874346
38.5549334958196	15.3089005235602
38.5753801427782	16.5340314136126
38.5958267897367	17.5916230366492
38.6162734366953	19.2879581151832
38.6367200836539	19.0261780104712
38.6571667306125	20.6387434554974
38.6776133775711	21.2670157068063
38.6980600245297	18.7225130890052
38.7185066714883	17.1413612565445
38.7389533184469	15.6230366492147
38.7593999654055	14.2408376963351
38.7798466123641	13.9057591623037
38.8002932593226	12.3874345549738
38.8207399062812	12.2513089005236
38.8411865532398	10.9947643979058
38.8616332001984	10.6492146596859
38.882079847157	10.5235602094241
38.9025264941156	11.3193717277487
38.9229731410742	11.130890052356
38.9434197880328	10.7539267015707
38.9638664349914	9.67539267015707
38.9843130819499	8.65968586387435
39.0047597289085	8.35602094240838
39.0252063758671	7.94764397905759
39.0456530228257	8.05235602094241
39.0660996697843	8.21989528795812
39.0865463167429	7.59162303664921
39.1069929637015	7.00523560209424
39.1274396106601	6.93193717277487
39.1478862576187	7.29842931937173
39.1683329045773	7.62303664921466
39.1887795515358	7.97905759162304
39.2092261984944	7.27748691099476
39.229672845453	7.73821989528796
39.2501194924116	7.70680628272251
39.2705661393702	8.31413612565445
39.2910127863288	7.91623036649215
39.3114594332874	7.44502617801047
39.331906080246	7.89528795811518
39.3523527272046	7.23560209424084
39.3727993741632	7.20418848167539
39.3932460211217	7.36125654450262
39.4136926680803	7.50785340314136
39.4341393150389	7.4869109947644
39.4545859619975	8.03141361256544
39.4750326089561	8.96335078534031
39.4954792559147	8.81675392670157
39.5159259028733	8.94240837696335
39.5363725498319	9.6544502617801
39.5568191967905	10.0523560209424
39.577265843749	10.1989528795812
39.5977124907076	12.1151832460733
39.6181591376662	13.6858638743456
39.6386057846248	15.696335078534
39.6590524315834	16.4607329842932
39.679499078542	17.5183246073298
39.6999457255006	18.282722513089
39.7203923724592	19.3193717277487
39.7408390194178	21.2356020942408
39.7612856663764	21.2041884816754
39.7817323133349	22.2303664921466
39.8021789602935	20.7329842931937
39.8226256072521	20.7748691099476
39.8430722542107	17.8848167539267
39.8635189011693	15.4240837696335
39.8839655481279	13.6753926701571
39.9044121950865	13.1413612565445
39.9248588420451	11.3821989528796
39.9453054890037	9.74869109947644
39.9657521359622	8.1151832460733
39.9861987829208	7.13089005235602
40.0066454298794	7.07853403141361
40.027092076838	6.61780104712042
40.0475387237966	6.89005235602094
40.0679853707552	6.55497382198953
40.0884320177138	6.59685863874346
40.1088786646724	6.6282722513089
40.129325311631	6.45026178010471
40.1497719585896	6.26178010471204
40.1702186055481	6.2303664921466
40.1906652525067	6.24083769633508
40.2111118994653	6.27225130890052
40.2315585464239	6.50261780104712
40.2520051933825	6.42931937172775
40.2724518403411	6.61780104712042
40.2928984872997	6.9738219895288
40.3133451342583	7.09947643979058
40.3337917812169	7.32984293193717
40.3542384281754	7.01570680628272
40.374685075134	7.2565445026178
40.3951317220926	7.58115183246073
40.4155783690512	8.25130890052356
40.4360250160098	9.01570680628272
40.4564716629684	9.27748691099476
40.476918309927	10.8272251308901
40.4973649568856	12.2094240837696
40.5178116038442	13.2356020942408
40.5382582508028	14.6910994764398
40.5587048977613	14.9633507853403
40.5791515447199	16.4921465968586
40.5995981916785	16.7853403141361
40.6200448386371	18.7748691099476
40.6404914855957	19.4031413612565
40.6609381325543	19.8010471204188
40.6813847795129	18.9633507853403
40.7018314264715	17.6020942408377
40.7222780734301	15.7277486910995
40.7427247203887	14.6701570680628
40.7631713673472	13.7696335078534
40.7836180143058	13.151832460733
40.8040646612644	12.4502617801047
40.824511308223	11.6439790575916
40.8449579551816	9.46596858638743
40.8654046021402	9.40314136125654
40.8858512490988	9.08900523560209
40.9062978960574	8.82722513089005
40.926744543016	8.56544502617801
40.9471911899745	8.45026178010471
40.9676378369331	8.47120418848167
40.9880844838917	8.52356020942408
41.0085311308503	8.27225130890052
41.0289777778089	8.27225130890052
41.0494244247675	7.89528795811518
41.0698710717261	8.07329842931937
41.0903177186847	8.1151832460733
41.1107643656433	7.92670157068063
41.1312110126019	8.16753926701571
41.1516576595604	8.67015706806283
41.172104306519	8.58638743455497
41.1925509534776	8.55497382198953
41.2129976004362	8.73298429319372
41.2334442473948	8.36649214659686
41.2538908943534	9.70680628272251
41.274337541312	9.36125654450262
41.2947841882706	9.38219895287958
41.3152308352292	9.08900523560209
41.3356774821877	9.85340314136126
41.3561241291463	8.68062827225131
41.3765707761049	8.14659685863874
41.3970174230635	8.31413612565445
41.4174640700221	7.36125654450262
41.4379107169807	7.29842931937173
41.4583573639393	7.28795811518325
41.4788040108979	6.60732984293194
41.4992506578565	6.24083769633508
41.5196973048151	6.03141361256545
41.5401439517736	6.15706806282723
41.5605905987322	5.97905759162304
41.5810372456908	6.07329842931937
41.6014838926494	6.13612565445026
41.621930539608	6.20942408376963
41.6423771865666	6.2303664921466
41.6628238335252	5.64397905759162
41.6832704804838	5.75916230366492
41.7037171274424	5.54973821989529
41.7241637744009	6.03141361256545
41.7446104213595	6.17801047120419
41.7650570683181	6.1151832460733
41.7855037152767	5.84293193717278
41.8059503622353	5.80104712041885
41.8263970091939	6.14659685863874
41.8468436561525	5.85340314136126
41.8672903031111	6.2303664921466
41.8877369500697	5.83246073298429
41.9081835970283	6.02094240837696
41.9286302439868	5.86387434554974
41.9490768909454	5.96858638743455
41.969523537904	5.56020942408377
41.9899701848626	5.31937172774869
42.0104168318212	5.41361256544503
42.0308634787798	6.02094240837696
42.0513101257384	5.52879581151832
42.071756772697	5.90575916230366
42.0922034196556	6.06282722513089
42.1126500666142	6.17801047120419
42.1330967135727	5.68586387434555
42.1535433605313	5.58115183246073
42.1739900074899	6.30366492146597
42.1944366544485	6.08376963350785
42.2148833014071	6.27225130890052
42.2353299483657	6.80628272251309
42.2557765953243	6.6282722513089
42.2762232422829	6.61780104712042
42.2966698892415	6.73298429319372
42.3171165362	7.20418848167539
42.3375631831586	7.91623036649215
42.3580098301172	7.71727748691099
42.3784564770758	8.47120418848167
42.3989031240344	8.41884816753927
42.419349770993	8.60732984293194
42.4397964179516	8.3455497382199
42.4602430649102	8.33507853403141
42.4806897118688	8.10471204188482
42.5011363588274	7.92670157068063
42.5215830057859	7.93717277486911
42.5420296527445	7.95811518324607
42.5624762997031	7.72774869109948
42.5829229466617	7.63350785340314
42.6033695936203	7.73821989528796
42.6238162405789	7.29842931937173
42.6442628875375	7.26701570680628
42.6647095344961	7.31937172774869
42.6851561814547	6.90052356020942
42.7056028284132	6.60732984293194
42.7260494753718	6.86910994764398
42.7464961223304	6.72251308900524
42.766942769289	6.26178010471204
42.7873894162476	5.84293193717278
42.8078360632062	5.86387434554974
42.8282827101648	5.72774869109948
42.8487293571234	6.01047120418848
42.869176004082	5.94764397905759
42.8896226510406	5.63350785340314
42.9100692979991	6.12565445026178
42.9305159449577	6.32460732984293
42.9509625919163	6.3455497382199
42.9714092388749	6.49214659685864
42.9918558858335	6.93193717277487
43.0123025327921	7.64397905759162
43.0327491797507	6.95287958115183
43.0531958267093	7.73821989528796
43.0736424736679	7.64397905759162
43.0940891206265	7.66492146596859
43.114535767585	7.10994764397906
43.1349824145436	7.63350785340314
43.1554290615022	7.04712041884817
43.1758757084608	6.1151832460733
43.1963223554194	6.50261780104712
43.216769002378	6.33507853403141
43.2372156493366	7.40314136125654
43.2576622962952	6.86910994764398
43.2781089432538	6.64921465968586
43.2985555902123	6.64921465968586
43.3190022371709	7.13089005235602
43.3394488841295	7.35078534031414
43.3598955310881	8.31413612565445
43.3803421780467	8.03141361256544
43.4007888250053	9.12041884816754
43.4212354719639	8.56544502617801
43.4416821189225	9.07853403141361
43.4621287658811	10.3141361256544
43.4825754128397	9.73821989528796
43.5030220597982	9.71727748691099
43.5234687067568	8.87958115183246
43.5439153537154	8.96335078534031
43.564362000674	9.27748691099476
43.5848086476326	8.33507853403141
43.6052552945912	8.67015706806283
43.6257019415498	8.35602094240838
43.6461485885084	8.16753926701571
43.666595235467	8.17801047120419
43.6870418824255	7.8848167539267
43.7074885293841	8.1151832460733
43.7279351763427	7.3717277486911
43.7483818233013	7.0261780104712
43.7688284702599	6.28272251308901
43.7892751172185	6.87958115183246
43.8097217641771	6.75392670157068
43.8301684111357	6.19895287958115
43.8506150580943	6.32460732984293
43.8710617050529	6.25130890052356
43.8915083520114	6.07329842931937
43.91195499897	5.57068062827225
43.9324016459286	5.73821989528796
43.9528482928872	6.33507853403141
43.9732949398458	6.03141361256545
43.9937415868044	5.69633507853403
44.014188233763	6.21989528795812
44.0346348807216	6.5130890052356
44.0550815276802	6.36649214659686
44.0755281746387	6.61780104712042
44.0959748215973	7.05759162303665
44.1164214685559	7.35078534031414
44.1368681155145	6.76439790575916
44.1573147624731	6.84816753926702
44.1777614094317	6.48167539267016
44.1982080563903	6.67015706806283
44.2186547033489	6.43979057591623
44.2391013503075	6.76439790575916
44.2595479972661	6.48167539267016
44.2799946442246	6.6282722513089
44.3004412911832	6.70157068062827
44.3208879381418	7.38219895287958
44.3413345851004	7.56020942408377
44.361781232059	8.56544502617801
44.3822278790176	9.22513089005236
44.4026745259762	9.79057591623037
44.4231211729348	10.4712041884817
44.4435678198934	10.848167539267
44.464014466852	11.7801047120419
44.4844611138105	12.4397905759162
44.5049077607691	13.0052356020942
44.5253544077277	12.565445026178
44.5458010546863	11.696335078534
44.5662477016449	11.0471204188482
44.5866943486035	9.28795811518325
44.6071409955621	9.47643979057592
44.6275876425207	8.20942408376963
44.6480342894793	8.48167539267016
44.6684809364378	7.6020942408377
44.6889275833964	6.86910994764398
44.709374230355	6.13612565445026
44.7298208773136	6.33507853403141
44.7502675242722	6.07329842931937
44.7707141712308	5.94764397905759
44.7911608181894	6.37696335078534
44.811607465148	5.95811518324607
44.8320541121066	6.02094240837696
44.8525007590652	6.07329842931937
44.8729474060237	5.63350785340314
[truncated: 250 more rows]
