# Supplementary material for: Introduction to Pharmaceutical Co-amorphous Systems Using a Green Co-milling Technique
Source: J Chem Educ. 2023 Mar 23;100(4):1627–32. doi: 10.1021/acs.jchemed.3c00036 (PMC10100544; doi:10.1021/acs.jchemed.3c00036)
Supplement: Supplementary file 4 — ed3c00036_si_004.zip [file ed3c00036_si_004.zip › XRPD/XRD_milled_CIM.csv]

4.00010013580322	9.32984293193717
4.02054678276181	9.34031413612565
4.0409934297204	9.81151832460733
4.06144007667899	9.28795811518325
4.08188672363758	9.20418848167539
4.10233337059617	8.77486910994764
4.12278001755476	9.66492146596859
4.14322666451335	9.8848167539267
4.16367331147194	9.05759162303665
4.18411995843053	8.8586387434555
4.20456660538912	8.83769633507853
4.22501325234771	9.64397905759162
4.2454598993063	9.04712041884817
4.26590654626489	9.27748691099476
4.28635319322348	9.56020942408377
4.30679984018207	9.79057591623037
4.32724648714066	9.39267015706806
4.34769313409925	9.27748691099476
4.36813978105783	9.42408376963351
4.38858642801642	9.3717277486911
4.40903307497501	8.64921465968586
4.4294797219336	9.06806282722513
4.44992636889219	8.9738219895288
4.47037301585078	9.28795811518325
4.49081966280937	8.79581151832461
4.51126630976796	9.45549738219895
4.53171295672655	9.07853403141361
4.55215960368514	9.35078534031414
4.57260625064373	8.87958115183246
4.59305289760232	9.45549738219895
4.61349954456091	8.50261780104712
4.6339461915195	8.87958115183246
4.65439283847809	8.94240837696335
4.67483948543668	9.29842931937173
4.69528613239527	8.19895287958115
4.71573277935386	9.00523560209424
4.73617942631245	8.78534031413612
4.75662607327104	8.94240837696335
4.77707272022963	9.34031413612565
4.79751936718822	8.41884816753927
4.8179660141468	8.77486910994764
4.83841266110539	8.54450261780105
4.85885930806398	8.58638743455497
4.87930595502257	8.78534031413612
4.89975260198116	9.09947643979058
4.92019924893975	8.41884816753927
4.94064589589834	8.86910994764398
4.96109254285693	8.98429319371728
4.98153918981552	8.91099476439791
5.00198583677411	8.96335078534031
5.0224324837327	8.53403141361257
5.04287913069129	8.93193717277487
5.06332577764988	8.56544502617801
5.08377242460847	8.95287958115183
5.10421907156706	8.94240837696335
5.12466571852565	8.38743455497382
5.14511236548424	8.52356020942408
5.16555901244283	9.28795811518325
5.18600565940142	8.6282722513089
5.20645230636001	8.01047120418848
5.2268989533186	8.72251308900524
5.24734560027719	8.76439790575916
5.26779224723578	9.47643979057592
5.28823889419436	8.71204188481675
5.30868554115295	8.32460732984293
5.32913218811154	8.91099476439791
5.34957883507013	8.50261780104712
5.37002548202872	8.53403141361257
5.39047212898731	8.3455497382199
5.4109187759459	8.58638743455497
5.43136542290449	8.32460732984293
5.45181206986308	8.3455497382199
5.47225871682167	8.7434554973822
5.49270536378026	8.57591623036649
5.51315201073885	8.32460732984293
5.53359865769744	8.77486910994764
5.55404530465603	8.27225130890052
5.57449195161462	8.10471204188482
5.59493859857321	8.19895287958115
5.6153852455318	8.59685863874346
5.63583189249039	8.31413612565445
5.65627853944898	7.75916230366492
5.67672518640757	8.69109947643979
5.69717183336616	8.32460732984293
5.71761848032475	8.61780104712042
5.73806512728333	8.61780104712042
5.75851177424192	7.95811518324607
5.77895842120051	7.98952879581152
5.7994050681591	8.06282722513089
5.81985171511769	8.69109947643979
5.84029836207628	7.98952879581152
5.86074500903487	7.63350785340314
5.88119165599346	8.17801047120419
5.90163830295205	8.36649214659686
5.92208494991064	7.73821989528796
5.94253159686923	7.47643979057592
5.96297824382782	8.63874345549738
5.98342489078641	8.84816753926702
6.003871537745	8.06282722513089
6.02431818470359	8.13612565445026
6.04476483166218	8.07329842931937
6.06521147862077	8.09424083769633
6.08565812557936	7.74869109947644
6.10610477253795	7.51832460732984
6.12655141949654	8.41884816753927
6.14699806645513	8.45026178010471
6.16744471341372	7.96858638743455
6.1878913603723	7.75916230366492
6.20833800733089	8.70157068062827
6.22878465428948	7.98952879581152
6.24923130124807	8.07329842931937
6.26967794820666	7.91623036649215
6.29012459516525	7.53926701570681
6.31057124212384	8.37696335078534
6.33101788908243	8.04188481675393
6.35146453604102	8.01047120418848
6.37191118299961	8.20942408376963
6.3923578299582	7.91623036649215
6.41280447691679	7.8848167539267
6.43325112387538	7.89528795811518
6.45369777083397	7.90575916230366
6.47414441779256	8.19895287958115
6.49459106475115	7.92670157068063
6.51503771170974	7.94764397905759
6.53548435866833	7.6544502617801
6.55593100562692	8.35602094240838
6.57637765258551	7.7696335078534
6.5968242995441	8.04188481675393
6.61727094650269	7.61256544502618
6.63771759346128	7.90575916230366
6.65816424041986	7.8848167539267
6.67861088737845	8.3455497382199
6.69905753433704	8.27225130890052
6.71950418129563	8.20942408376963
6.73995082825422	8.25130890052356
6.76039747521281	8.10471204188482
6.7808441221714	7.73821989528796
6.80129076912999	8.3979057591623
6.82173741608858	7.75916230366492
6.84218406304717	7.80104712041885
6.86263071000576	7.1413612565445
6.88307735696435	7.53926701570681
6.90352400392294	7.90575916230366
6.92397065088153	7.89528795811518
6.94441729784012	7.92670157068063
6.96486394479871	8.01047120418848
6.9853105917573	7.3717277486911
7.00575723871589	7.84293193717278
7.02620388567448	7.19371727748691
7.04665053263307	7.93717277486911
7.06709717959166	8.24083769633508
7.08754382655025	7.50785340314136
7.10799047350883	8.06282722513089
7.12843712046742	7.83246073298429
7.14888376742601	7.47643979057592
7.1693304143846	7.51832460732984
7.18977706134319	7.80104712041885
7.21022370830178	7.72774869109948
7.23067035526037	7.73821989528796
7.25111700221896	7.63350785340314
7.27156364917755	7.79057591623037
7.29201029613614	8.03141361256544
7.31245694309473	7.89528795811518
7.33290359005332	7.49738219895288
7.35335023701191	7.63350785340314
7.3737968839705	7.38219895287958
7.39424353092909	7.84293193717278
7.41469017788768	7.61256544502618
7.43513682484627	7.39267015706806
7.45558347180486	7.52879581151832
7.47603011876345	7.63350785340314
7.49647676572204	7.39267015706806
7.51692341268063	7.57068062827225
7.53737005963922	8.31413612565445
7.55781670659781	7.61256544502618
7.57826335355639	7.6020942408377
7.59871000051498	7.68586387434555
7.61915664747357	7.41361256544503
7.63960329443216	7.83246073298429
7.66004994139075	7.41361256544503
7.68049658834934	7.56020942408377
7.70094323530793	8.1151832460733
7.72138988226652	7.94764397905759
7.74183652922511	7.7696335078534
7.7622831761837	7.46596858638743
7.78272982314229	7.10994764397906
7.80317647010088	6.89005235602094
7.82362311705947	7.79057591623037
7.84406976401806	7.86387434554974
7.86451641097665	8
7.88496305793524	7.56020942408377
7.90540970489383	7.09947643979058
7.92585635185242	8.01047120418848
7.94630299881101	7.71727748691099
7.9667496457696	7.42408376963351
7.98719629272819	7.46596858638743
8.00764293968678	7.20418848167539
8.02808958664536	7.10994764397906
8.04853623360395	7.94764397905759
8.06898288056254	7.45549738219895
8.08942952752113	6.99476439790576
8.10987617447972	7.40314136125654
8.13032282143831	6.76439790575916
8.1507694683969	7.49738219895288
8.17121611535549	7.4869109947644
8.19166276231408	7.07853403141361
8.21210940927267	6.9738219895288
8.23255605623126	7.32984293193717
8.25300270318985	7.30890052356021
8.27344935014844	7.57068062827225
8.29389599710703	6.65968586387435
8.31434264406562	7.41361256544503
8.33478929102421	7.43455497382199
8.3552359379828	7.15183246073298
8.37568258494139	6.71204188481675
8.39612923189998	7.56020942408377
8.41657587885857	7.23560209424084
8.43702252581716	7.41361256544503
8.45746917277575	7.3717277486911
8.47791581973433	7.26701570680628
8.49836246669292	7.57068062827225
8.51880911365151	7.49738219895288
8.5392557606101	7.67539267015707
8.55970240756869	7.6020942408377
8.58014905452728	7.1413612565445
8.60059570148587	6.69109947643979
8.62104234844446	7.17277486910995
8.64148899540305	7.23560209424084
8.66193564236164	7.13089005235602
8.68238228932023	7.53926701570681
8.70282893627882	7.6020942408377
8.72327558323741	7.16230366492147
8.743722230196	7.01570680628272
8.76416887715459	7.44502617801047
8.78461552411318	7.0261780104712
8.80506217107177	6.80628272251309
8.82550881803036	6.93193717277487
8.84595546498895	7.06806282722513
8.86640211194754	6.75392670157068
8.88684875890613	7.70680628272251
8.90729540586472	7.21465968586387
8.92774205282331	6.72251308900524
8.94818869978189	6.83769633507853
8.96863534674048	7.10994764397906
8.98908199369907	7.64397905759162
9.00952864065766	6.94240837696335
9.02997528761625	7.21465968586387
9.05042193457484	7.00523560209424
9.07086858153343	6.98429319371728
9.09131522849202	7.10994764397906
9.11176187545061	6.87958115183246
9.1322085224092	7.01570680628272
9.15265516936779	6.84816753926702
9.17310181632638	7.70680628272251
9.19354846328497	7.04712041884817
9.21399511024356	7.03664921465969
9.23444175720215	7.20418848167539
9.25488840416074	7.35078534031414
9.27533505111933	6.77486910994764
9.29578169807792	7.62303664921466
9.31622834503651	6.79581151832461
9.3366749919951	7.1413612565445
9.35712163895369	7.32984293193717
9.37756828591228	7.00523560209424
9.39801493287086	6.58638743455497
9.41846157982945	6.32460732984293
9.43890822678804	7.38219895287958
9.45935487374663	7.07853403141361
9.47980152070522	7.07853403141361
9.50024816766381	7.2565445026178
9.5206948146224	6.82722513089005
9.54114146158099	6.71204188481675
9.56158810853958	6.99476439790576
9.58203475549817	6.80628272251309
9.60248140245676	7.03664921465969
9.62292804941535	6.56544502617801
9.64337469637394	6.96335078534031
9.66382134333253	6.7434554973822
9.68426799029112	7.13089005235602
9.70471463724971	6.86910994764398
9.7251612842083	6.68062827225131
9.74560793116689	6.57591623036649
9.76605457812548	6.90052356020942
9.78650122508407	7.35078534031414
9.80694787204266	6.48167539267016
9.82739451900125	7.12041884816754
9.84784116595984	7.12041884816754
9.86828781291842	7.26701570680628
9.88873445987701	6.99476439790576
9.9091811068356	6.79581151832461
9.92962775379419	7.31937172774869
9.95007440075278	7.03664921465969
9.97052104771137	7.04712041884817
9.99096769466996	6.94240837696335
10.0114143416286	7.04712041884817
10.0318609885871	7.54973821989529
10.0523076355457	6.81675392670157
10.0727542825043	6.83769633507853
10.0932009294629	6.89005235602094
10.1136475764215	7.07853403141361
10.1340942233801	7.42408376963351
10.1545408703387	7.6020942408377
10.1749875172973	7.93717277486911
10.1954341642559	7.19371727748691
10.2158808112144	6.82722513089005
10.236327458173	7.06806282722513
10.2567741051316	7.05759162303665
10.2772207520902	6.76439790575916
10.2976673990488	6.61780104712042
10.3181140460074	6.69109947643979
10.338560692966	7.34031413612565
10.3590073399246	6.6282722513089
10.3794539868832	7.32984293193717
10.3999006338418	7.09947643979058
10.4203472808003	6.76439790575916
10.4407939277589	7.41361256544503
10.4612405747175	7.39267015706806
10.4816872216761	7.42408376963351
10.5021338686347	7.01570680628272
10.5225805155933	7.1413612565445
10.5430271625519	7.62303664921466
10.5634738095105	7.56020942408377
10.5839204564691	7.78010471204188
10.6043671034276	7.87434554973822
10.6248137503862	7.34031413612565
10.6452603973448	6.91099476439791
10.6657070443034	7.06806282722513
10.686153691262	7.40314136125654
10.7066003382206	7.72774869109948
10.7270469851792	6.8586387434555
10.7474936321378	7.59162303664921
10.7679402790964	7.8848167539267
10.788386926055	7.59162303664921
10.8088335730135	7.61256544502618
10.8292802199721	7.3717277486911
10.8497268669307	7.87434554973822
10.8701735138893	6.95287958115183
10.8906201608479	7.21465968586387
10.9110668078065	7.40314136125654
10.9315134547651	7.4869109947644
10.9519601017237	7.91623036649215
10.9724067486823	7.66492146596859
10.9928533956409	7.85340314136126
11.0133000425994	7.72774869109948
11.033746689558	7.40314136125654
11.0541933365166	7.75916230366492
11.0746399834752	7.66492146596859
11.0950866304338	7.45549738219895
11.1155332773924	8.05235602094241
11.135979924351	8
11.1564265713096	7.34031413612565
11.1768732182682	7.66492146596859
11.1973198652267	7.95811518324607
11.2177665121853	7.57068062827225
11.2382131591439	8.15706806282723
11.2586598061025	7.64397905759162
11.2791064530611	7.68586387434555
11.2995531000197	7.96858638743455
11.3199997469783	7.70680628272251
11.3404463939369	7.90575916230366
11.3608930408955	7.72774869109948
11.3813396878541	8
11.4017863348126	7.52879581151832
11.4222329817712	7.86387434554974
11.4426796287298	7.81151832460733
11.4631262756884	8.02094240837696
11.483572922647	8.21989528795812
11.5040195696056	8.38743455497382
11.5244662165642	7.75916230366492
11.5449128635228	7.67539267015707
11.5653595104814	8.01047120418848
11.5858061574399	7.92670157068063
11.6062528043985	8.24083769633508
11.6266994513571	8.19895287958115
11.6471460983157	8.17801047120419
11.6675927452743	7.86387434554974
11.6880393922329	8.19895287958115
11.7084860391915	8.41884816753927
11.7289326861501	7.86387434554974
11.7493793331087	8.13612565445026
11.7698259800673	7.86387434554974
11.7902726270258	7.69633507853403
11.8107192739844	7.92670157068063
11.831165920943	7.94764397905759
11.8516125679016	8.18848167539267
11.8720592148602	8.57591623036649
11.8925058618188	8.15706806282723
11.9129525087774	8.49214659685864
11.933399155736	8.72251308900524
11.9538458026946	8.40837696335078
11.9742924496531	8.35602094240838
11.9947390966117	8.15706806282723
12.0151857435703	8.32460732984293
12.0356323905289	8.24083769633508
12.0560790374875	8.55497382198953
12.0765256844461	8.53403141361257
12.0969723314047	8.86910994764398
12.1174189783633	7.6544502617801
12.1378656253219	8.96335078534031
12.1583122722805	8.31413612565445
12.178758919239	8.41884816753927
12.1992055661976	8.86910994764398
12.2196522131562	8.3979057591623
12.2400988601148	8.79581151832461
12.2605455070734	9.40314136125654
12.280992154032	9.04712041884817
12.3014388009906	8.60732984293194
12.3218854479492	8.75392670157068
12.3423320949078	8.61780104712042
12.3627787418664	8.90052356020942
12.3832253888249	8.29319371727749
12.4036720357835	9.24607329842932
12.4241186827421	8.60732984293194
12.4445653297007	9.21465968586388
12.4650119766593	8.61780104712042
12.4854586236179	9.04712041884817
12.5059052705765	8.6282722513089
12.5263519175351	8.65968586387435
12.5467985644937	8.99476439790576
12.5672452114522	8.91099476439791
12.5876918584108	9.05759162303665
12.6081385053694	9.50785340314136
12.628585152328	9.13089005235602
12.6490317992866	9.18324607329843
12.6694784462452	8.64921465968586
12.6899250932038	9.86387434554974
12.7103717401624	9.09947643979058
12.730818387121	9.46596858638743
12.7512650340796	9.43455497382199
12.7717116810381	9.67539267015707
12.7921583279967	9.3717277486911
12.8126049749553	9.86387434554974
12.8330516219139	9.44502617801047
12.8534982688725	8.89005235602094
12.8739449158311	9.81151832460733
12.8943915627897	9.66492146596859
12.9148382097483	9.89528795811518
12.9352848567069	8.99476439790576
12.9557315036654	9.03664921465969
12.976178150624	9.92670157068063
12.9966247975826	10.282722513089
13.0170714445412	9.69633507853403
13.0375180914998	10.586387434555
13.0579647384584	10.3560209424084
13.078411385417	9.95811518324607
13.0988580323756	10.1047120418848
13.1193046793342	10.4188481675393
13.1397513262928	10.4188481675393
13.1601979732513	9.86387434554974
13.1806446202099	10.5968586387435
13.2010912671685	10.6492146596859
13.2215379141271	9.50785340314136
13.2419845610857	9.97905759162304
13.2624312080443	9.78010471204188
13.2828778550029	10.3246073298429
13.3033245019615	9.86387434554974
13.3237711489201	10.0942408376963
13.3442177958786	10.4712041884817
13.3646644428372	10.3141361256544
13.3851110897958	10.0314136125654
13.4055577367544	10.0732984293194
13.426004383713	10.1780104712042
13.4464510306716	9.91623036649215
13.4668976776302	10.3141361256544
13.4873443245888	11.0680628272251
13.5077909715474	11.0052356020942
13.528237618506	10.565445026178
13.5486842654645	10.6910994764398
13.5691309124231	10.5235602094241
13.5895775593817	10.6910994764398
13.6100242063403	10.8795811518325
13.6304708532989	10.544502617801
13.6509175002575	11.1623036649215
13.6713641472161	11.0785340314136
13.6918107941747	10.544502617801
13.7122574411333	10.8272251308901
13.7327040880919	10.6701570680628
13.7531507350504	11.6544502617801
13.773597382009	10.7015706806283
13.7940440289676	10.9319371727749
13.8144906759262	10.7120418848168
13.8349373228848	10.7853403141361
13.8553839698434	10.3664921465969
13.875830616802	10.8900523560209
13.8962772637606	11.130890052356
13.9167239107192	10.6910994764398
13.9371705576777	11.4764397905759
13.9576172046363	10.8167539267016
13.9780638515949	10.544502617801
13.9985104985535	11.0785340314136
14.0189571455121	11.5706806282723
14.0394037924707	11.5287958115183
14.0598504394293	11.8743455497382
14.0802970863879	12.0732984293194
14.1007437333465	11.7905759162304
14.1211903803051	11.6753926701571
14.1416370272636	11.1413612565445
14.1620836742222	11.3507853403141
14.1825303211808	12
14.2029769681394	11.3717277486911
14.223423615098	11.3298429319372
14.2438702620566	11.8534031413613
14.2643169090152	11.6858638743456
14.2847635559738	11.8010471204188
14.3052102029324	11.9476439790576
14.3256568498909	11.738219895288
14.3461034968495	12.2513089005236
14.3665501438081	12.2198952879581
14.3869967907667	12.0628272251309
14.4074434377253	12.0628272251309
14.4278900846839	11.8219895287958
14.4483367316425	12.0314136125654
14.4687833786011	11.6858638743456
14.4892300255597	12.3874345549738
14.5096766725183	12.6073298429319
14.5301233194768	12.1361256544503
14.5505699664354	13.0471204188482
14.571016613394	13.1204188481675
14.5914632603526	12.9214659685864
14.6119099073112	12.6492146596859
14.6323565542698	12.4083769633508
14.6528032012284	12.7120418848168
14.673249848187	12.5026178010471
14.6936964951456	12.848167539267
14.7141431421041	12.7434554973822
14.7345897890627	12.7120418848168
14.7550364360213	12.3455497382199
14.7754830829799	12.3560209424084
14.7959297299385	12.8272251308901
14.8163763768971	12.8167539267016
14.8368230238557	13.0680628272251
14.8572696708143	13.0261780104712
14.8777163177729	12.9214659685864
14.8981629647315	13.1937172774869
14.91860961169	12.7225130890052
14.9390562586486	13.0052356020942
14.9595029056072	13.3193717277487
14.9799495525658	13.7801047120419
15.0003961995244	13.7801047120419
15.020842846483	12.3141361256544
15.0412894934416	13.2356020942408
15.0617361404002	14.2408376963351
15.0821827873588	13.130890052356
15.1026294343174	13.6753926701571
15.1230760812759	12.6282722513089
15.1435227282345	13.0785340314136
15.1639693751931	13.0157068062827
15.1844160221517	13.0575916230366
15.2048626691103	13.3403141361257
15.2253093160689	13.2565445026178
15.2457559630275	13.6649214659686
15.2662026099861	12.9109947643979
15.2866492569447	13.979057591623
15.3070959039032	14.2931937172775
15.3275425508618	13.6230366492147
15.3479891978204	13.6439790575916
15.368435844779	13.5602094240838
15.3888824917376	13.8534031413613
15.4093291386962	13.2670157068063
15.4297757856548	14.3979057591623
15.4502224326134	13.9162303664921
15.470669079572	13.7696335078534
15.4911157265306	13.7277486910995
15.5115623734891	14.3455497382199
15.5320090204477	14.3141361256544
15.5524556674063	13.8534031413613
15.5729023143649	14.6492146596859
15.5933489613235	14.282722513089
15.6137956082821	14.4607329842932
15.6342422552407	14.0628272251309
15.6546889021993	14.4816753926702
15.6751355491579	15.0052356020942
15.6955821961164	13.4031413612565
15.716028843075	14.9319371727749
15.7364754900336	14.1361256544503
15.7569221369922	14.6282722513089
15.7773687839508	14.7853403141361
15.7978154309094	14.1047120418848
15.818262077868	14.0732984293194
15.8387087248266	14.4607329842932
15.8591553717852	14.7643979057592
15.8796020187438	14.4816753926702
15.9000486657023	14.3874345549738
15.9204953126609	14.7225130890052
15.9409419596195	14.020942408377
15.9613886065781	15.1413612565445
15.9818352535367	14.3769633507853
16.0022819004953	15.1937172774869
16.0227285474539	14.6073298429319
16.0431751944125	14.0314136125654
16.0636218413711	14.9738219895288
16.0840684883296	14.7643979057592
16.1045151352882	14.8272251308901
16.1249617822468	15.0575916230366
16.1454084292054	15.4764397905759
16.165855076164	14.8586387434555
16.1863017231226	15.3717277486911
16.2067483700812	14.8900523560209
16.2271950170398	14.5130890052356
16.2476416639984	15.0994764397906
16.268088310957	14.9738219895288
16.2885349579155	16.7853403141361
16.3089816048741	15.8848167539267
16.3294282518327	16.282722513089
16.3498748987913	15.3298429319372
16.3703215457499	15.2251308900524
16.3907681927085	16.2513089005236
16.4112148396671	15.6335078534031
16.4316614866257	15.4659685863874
16.4521081335843	16.0628272251309
16.4725547805429	15.8743455497382
16.4930014275014	15.5287958115183
16.51344807446	15.717277486911
16.5338947214186	16.7539267015707
16.5543413683772	15.8324607329843
16.5747880153358	15.9581151832461
16.5952346622944	16.3979057591623
16.615681309253	16
16.6361279562116	15.6020942408377
16.6565746031702	16.2198952879581
16.6770212501287	16.5235602094241
16.6974678970873	15.7591623036649
16.7179145440459	15.7591623036649
16.7383611910045	16.0942408376963
16.7588078379631	15.7277486910995
16.7792544849217	15.8219895287958
16.7997011318803	15.6753926701571
16.8201477788389	15.8219895287958
16.8405944257975	15.9162303664921
16.8610410727561	16.0837696335079
16.8814877197146	15.3612565445026
16.9019343666732	15.8743455497382
16.9223810136318	15.5602094240838
16.9428276605904	16.5130890052356
16.963274307549	15.8010471204188
16.9837209545076	15.434554973822
17.0041676014662	16.0418848167539
17.0246142484248	15.7801047120419
17.0450608953834	15.6335078534031
17.0655075423419	15.5078534031414
17.0859541893005	16.1884816753927
17.1064008362591	15.717277486911
17.1268474832177	16.869109947644
17.1472941301763	15.5078534031414
17.1677407771349	16.3769633507853
17.1881874240935	16.2931937172775
17.2086340710521	15.5811518324607
17.2290807180107	16.4816753926702
17.2495273649693	16.0104712041885
17.2699740119278	16.3560209424084
17.2904206588864	16.0418848167539
17.310867305845	16.1884816753927
17.3313139528036	17.4240837696335
17.3517605997622	15.9267015706806
17.3722072467208	15.979057591623
17.3926538936794	16.0942408376963
17.413100540638	16.8795811518325
17.4335471875966	16.6178010471204
17.4539938345551	17.0157068062827
17.4744404815137	16.7643979057592
17.4948871284723	16.6073298429319
17.5153337754309	16.282722513089
17.5357804223895	17.3089005235602
17.5562270693481	17.3926701570681
17.5766737163067	16.848167539267
17.5971203632653	16.8376963350785
17.6175670102239	16.5235602094241
17.6380136571825	16.7120418848168
17.658460304141	17.717277486911
17.6789069510996	17.2251308900524
17.6993535980582	16.9528795811518
17.7198002450168	17.0157068062827
17.7402468919754	17.0366492146597
17.760693538934	17.1204188481675
17.7811401858926	16.7120418848168
17.8015868328512	17.3821989528796
17.8220334798098	17.4659685863874
17.8424801267684	16.7853403141361
17.8629267737269	16.4083769633508
17.8833734206855	16.7329842931937
17.9038200676441	18.1675392670157
17.9242667146027	17.4240837696335
17.9447133615613	17.2041884816754
17.9651600085199	17.6125654450262
17.9856066554785	16.8900523560209
18.0060533024371	16.4712041884817
18.0264999493957	17.5497382198953
18.0469465963542	17.3403141361257
18.0673932433128	16.7958115183246
18.0878398902714	17.0366492146597
18.10828653723	16.8586387434555
18.1287331841886	16.4502617801047
18.1491798311472	18.1570680628272
18.1696264781058	17.455497382199
18.1900731250644	18
18.210519772023	18.9005235602094
18.2309664189816	17.2879581151832
18.2514130659401	17.0261780104712
18.2718597128987	17.455497382199
18.2923063598573	17.7486910994764
18.3127530068159	17.6544502617801
18.3331996537745	17.9162303664921
18.3536463007331	17.8115183246073
18.3740929476917	17.4450261780105
18.3945395946503	17.1099476439791
18.4149862416089	17.5811518324607
18.4354328885674	17.3193717277487
18.455879535526	17.3298429319372
18.4763261824846	18.586387434555
18.4967728294432	17.2670157068063
18.5172194764018	17.8219895287958
18.5376661233604	17.4764397905759
18.558112770319	17.0471204188482
18.5785594172776	17.6649214659686
18.5990060642362	18.3141361256545
18.6194527111948	17.7486910994764
18.6398993581533	17.8115183246073
18.6603460051119	16.9528795811518
18.6807926520705	17.3403141361257
18.7012392990291	17.2565445026178
18.7216859459877	18.0628272251309
18.7421325929463	18.4502617801047
18.7625792399049	18.1780104712042
18.7830258868635	18.0732984293194
18.8034725338221	18.0104712041885
18.8239191807806	17.717277486911
18.8443658277392	16.9842931937173
18.8648124746978	17.6544502617801
18.8852591216564	17.3193717277487
18.905705768615	18.303664921466
18.9261524155736	17.9476439790576
18.9465990625322	17.1099476439791
18.9670457094908	18.1047120418848
18.9874923564494	17.8848167539267
19.007939003408	17.6439790575916
19.0283856503665	17.455497382199
19.0488322973251	18.4083769633508
19.0692789442837	17.8115183246073
19.0897255912423	17.6020942408377
19.1101722382009	17.8743455497382
19.1306188851595	17.9162303664921
19.1510655321181	17.6230366492147
19.1715121790767	18.5026178010471
19.1919588260353	18.2408376963351
19.2124054729939	17.6230366492147
19.2328521199524	18.2722513089005
19.253298766911	17.2251308900524
19.2737454138696	17.979057591623
19.2941920608282	18.0628272251309
19.3146387077868	17.7486910994764
19.3350853547454	18.0418848167539
19.355532001704	18.261780104712
19.3759786486626	19.0575916230367
19.3964252956212	17.9162303664921
19.4168719425797	18.8062827225131
19.4373185895383	17.9057591623037
19.4577652364969	19.0680628272251
19.4782118834555	18.1361256544503
19.4986585304141	18.1151832460733
19.5191051773727	18.4921465968586
19.5395518243313	19.0052356020942
19.5599984712899	18.7643979057592
19.5804451182485	18.5026178010471
19.6008917652071	18.5549738219895
19.6213384121656	17.4869109947644
19.6417850591242	18.5130890052356
19.6622317060828	18.2094240837696
19.6826783530414	18.6492146596859
19.703125	19.0890052356021
19.7235716469586	17.9581151832461
19.7440182939172	19.2041884816754
19.7644649408758	18.9738219895288
19.7849115878344	18.9109947643979
19.8053582347929	18.6387434554974
19.8258048817515	19.130890052356
19.8462515287101	19.0052356020942
19.8666981756687	18.3350785340314
19.8871448226273	18.6701570680628
19.9075914695859	17.7591623036649
19.9280381165445	17.7801047120419
19.9484847635031	17.6125654450262
19.9689314104617	18.2513089005236
19.9893780574203	17.6544502617801
20.0098247043788	18.2408376963351
20.0302713513374	18.6387434554974
20.050717998296	18.9214659685864
20.0711646452546	18.9842931937173
20.0916112922132	18.4712041884817
20.1120579391718	18.7225130890052
20.1325045861304	18.4083769633508
20.152951233089	19.1099476439791
20.1733978800476	17.8638743455497
20.1938445270061	19.1413612565445
20.2142911739647	18.2408376963351
20.2347378209233	18.8376963350785
20.2551844678819	19.1099476439791
20.2756311148405	18.3141361256545
20.2960777617991	18.2198952879581
20.3165244087577	18.2408376963351
20.3369710557163	18.8900523560209
20.3574177026749	18.3350785340314
20.3778643496335	18.6596858638743
20.398310996592	18.8586387434555
20.4187576435506	18.7853403141361
20.4392042905092	19.1937172774869
20.4596509374678	18.0314136125654
20.4800975844264	18.9424083769634
20.500544231385	18.4712041884817
20.5209908783436	18.6178010471204
20.5414375253022	19.0366492146597
20.5618841722608	19.0052356020942
20.5823308192194	18.7958115183246
20.6027774661779	18.5759162303665
20.6232241131365	18.7225130890052
20.6436707600951	18.4712041884817
20.6641174070537	18.4921465968586
20.6845640540123	19.8429319371728
20.7050107009709	19.1413612565445
20.7254573479295	18.3769633507853
20.7459039948881	18.5549738219895
20.7663506418467	18.5235602094241
20.7867972888052	18.586387434555
20.8072439357638	18.7329842931937
20.8276905827224	18.3664921465969
20.848137229681	19.4031413612565
20.8685838766396	18.9214659685864
20.8890305235982	19.0366492146597
20.9094771705568	19.5497382198953
20.9299238175154	19.3507853403141
20.950370464474	19.0471204188482
20.9708171114326	18.848167539267
20.9912637583911	18.8272251308901
21.0117104053497	18.848167539267
21.0321570523083	18.5759162303665
21.0526036992669	18.7329842931937
21.0730503462255	18.6073298429319
21.0934969931841	18.7015706806283
21.1139436401427	18.8900523560209
21.1343902871013	18.5130890052356
21.1548369340599	18.8062827225131
21.1752835810184	19.5392670157068
21.195730227977	19.151832460733
21.2161768749356	18.8900523560209
21.2366235218942	18.6073298429319
21.2570701688528	19.9476439790576
21.2775168158114	19.8219895287958
21.29796346277	19.3298429319372
21.3184101097286	18.544502617801
21.3388567566872	18.6387434554974
21.3593034036458	18.8900523560209
21.3797500506043	19.2251308900524
21.4001966975629	18.4816753926702
21.4206433445215	18.3979057591623
21.4410899914801	18.544502617801
21.4615366384387	18.4397905759162
21.4819832853973	19.6125654450262
21.5024299323559	19.3926701570681
21.5228765793145	19.696335078534
21.5433232262731	18.9005235602094
21.5637698732316	19.0261780104712
21.5842165201902	19.6858638743456
21.6046631671488	19.5497382198953
21.6251098141074	19.0890052356021
21.645556461066	19.2146596858639
21.6660031080246	18.4607329842932
21.6864497549832	19.4450261780105
21.7068964019418	19.3403141361257
21.7273430489004	19.3821989528796
21.747789695859	18.5759162303665
21.7682363428175	18.7225130890052
21.7886829897761	19.1204188481675
21.8091296367347	18.869109947644
21.8295762836933	19.151832460733
21.8500229306519	18.3874345549738
21.8704695776105	19.434554973822
21.8909162245691	19.5078534031414
21.9113628715277	19.3403141361257
21.9318095184863	18.7225130890052
21.9522561654449	19.738219895288
21.9727028124034	18.5549738219895
21.993149459362	19.1204188481675
22.0135961063206	19.2565445026178
22.0340427532792	18.6910994764398
22.0544894002378	19.5078534031414
22.0749360471964	19.3089005235602
22.095382694155	19.5497382198953
22.1158293411136	18.9005235602094
22.1362759880722	19.5497382198953
22.1567226350307	19.1413612565445
22.1771692819893	19.5811518324607
22.1976159289479	18.9738219895288
22.2180625759065	19.6439790575916
22.2385092228651	19.4031413612565
22.2589558698237	18.9633507853403
22.2794025167823	19.130890052356
22.2998491637409	19.455497382199
22.3202958106995	19.8743455497382
22.3407424576581	20.0418848167539
22.3611891046166	19.6753926701571
22.3816357515752	18.9842931937173
22.4020823985338	19.2670157068063
22.4225290454924	20.4188481675393
22.442975692451	19.3193717277487
22.4634223394096	19.0890052356021
22.4838689863682	19.2146596858639
22.5043156333268	20.1361256544503
22.5247622802854	19.0575916230367
22.5452089272439	19.1832460732984
22.5656555742025	19.7905759162304
22.5861022211611	20.4083769633508
22.6065488681197	19.7486910994764
22.6269955150783	19.413612565445
22.6474421620369	19.8010471204188
22.6678888089955	18.8062827225131
22.6883354559541	19.4450261780105
22.7087821029127	20.586387434555
22.7292287498713	20.2303664921466
22.7496753968298	20.2931937172775
22.7701220437884	19.3821989528796
22.790568690747	19.5497382198953
22.8110153377056	18.9528795811518
22.8314619846642	18.848167539267
22.8519086316228	18.5130890052356
22.8723552785814	19.2251308900524
22.89280192554	20.4188481675393
22.9132485724986	19.6753926701571
22.9336952194572	20
22.9541418664157	20.9528795811518
22.9745885133743	19.5602094240838
22.9950351603329	19.7068062827225
23.0154818072915	19.0575916230367
23.0359284542501	19.9685863874346
23.0563751012087	20.1256544502618
23.0768217481673	19.2984293193717
23.0972683951259	19.9371727748691
23.1177150420845	19.9371727748691
23.138161689043	19.6858638743456
23.1586083360016	20.1780104712042
23.1790549829602	20.0837696335079
23.1995016299188	19.2041884816754
23.2199482768774	20.2198952879581
23.240394923836	19.979057591623
23.2608415707946	20.0314136125654
23.2812882177532	19.1832460732984
23.3017348647118	20.261780104712
23.3221815116704	20.6701570680628
23.3426281586289	22.7225130890052
23.3630748055875	21.2356020942408
23.3835214525461	21.2251308900524
23.4039680995047	20.7539267015707
23.4244147464633	20.5968586387435
23.4448613934219	21.0261780104712
23.4653080403805	20.9424083769634
23.4857546873391	20.2722513089005
23.5062013342977	20.4712041884817
23.5266479812562	20.303664921466
23.5470946282148	20.7120418848168
23.5675412751734	20.2094240837696
23.587987922132	20.5759162303665
23.6084345690906	18.9633507853403
23.6288812160492	19.5183246073298
23.6493278630078	19.9581151832461
23.6697745099664	20.4607329842932
23.690221156925	19.2565445026178
23.7106678038836	20.3246073298429
23.7311144508421	20.3350785340314
23.7515610978007	19.6125654450262
23.7720077447593	20.2303664921466
23.7924543917179	20.1256544502618
23.8129010386765	19.738219895288
23.8333476856351	19.6439790575916
23.8537943325937	19.696335078534
23.8742409795523	19.4973821989529
23.8946876265109	20.0942408376963
23.9151342734694	20.3246073298429
23.935580920428	19.4240837696335
23.9560275673866	18.7434554973822
23.9764742143452	19.4869109947644
23.9969208613038	19.0052356020942
24.0173675082624	20.1884816753927
24.037814155221	19.434554973822
24.0582608021796	20.0104712041885
24.0787074491382	20.0732984293194
24.0991540960968	19.434554973822
24.1196007430553	19.2879581151832
24.1400473900139	19.2774869109948
24.1604940369725	18.7748691099476
24.1809406839311	20.2722513089005
24.2013873308897	19.5916230366492
24.2218339778483	19.0052356020942
24.2422806248069	19.3403141361257
24.2627272717655	19.3403141361257
24.2831739187241	19.5392670157068
24.3036205656827	19.8324607329843
24.3240672126412	19.1623036649215
24.3445138595998	19.7905759162304
24.3649605065584	19.4764397905759
24.385407153517	19.2670157068063
24.4058538004756	19.4031413612565
24.4263004474342	20.303664921466
24.4467470943928	19.9267015706806
24.4671937413514	20.261780104712
24.48764038831	19.7801047120419
24.5080870352685	19.6335078534031
24.5285336822271	19.6020942408377
24.5489803291857	19.5078534031414
24.5694269761443	19.9581151832461
24.5898736231029	19.8848167539267
24.6103202700615	19.3821989528796
24.6307669170201	18.5130890052356
24.6512135639787	19.2041884816754
24.6716602109373	19.7905759162304
24.6921068578959	18.9214659685864
24.7125535048544	18.9738219895288
24.733000151813	18.4188481675393
24.7534467987716	19.5183246073298
24.7738934457302	19.151832460733
24.7943400926888	19.4764397905759
24.8147867396474	19.1937172774869
24.835233386606	19.2146596858639
24.8556800335646	19.8324607329843
24.8761266805232	19.1727748691099
24.8965733274817	18.4293193717278
24.9170199744403	19.0261780104712
24.9374666213989	19.2774869109948
24.9579132683575	18.3769633507853
24.9783599153161	19.2879581151832
24.9988065622747	18.2303664921466
25.0192532092333	19.5287958115183
25.0396998561919	19.0785340314136
25.0601465031505	19.1727748691099
25.0805931501091	18.565445026178
25.1010397970676	18.6701570680628
25.1214864440262	19.3717277486911
25.1419330909848	19.5916230366492
25.1623797379434	19.2146596858639
25.182826384902	19.3298429319372
25.2032730318606	18.544502617801
25.2237196788192	18.9738219895288
25.2441663257778	18.7120418848168
25.2646129727364	19.1204188481675
25.2850596196949	18.9842931937173
25.3055062666535	19.0890052356021
25.3259529136121	18.2722513089005
25.3463995605707	18.1780104712042
25.3668462075293	17.9476439790576
25.3872928544879	18.7225130890052
25.4077395014465	18.7643979057592
25.4281861484051	18.9424083769634
25.4486327953637	19.413612565445
25.4690794423223	18.8062827225131
25.4895260892808	18.7329842931937
25.5099727362394	18.4397905759162
25.530419383198	17.9371727748691
25.5508660301566	18.7434554973822
25.5713126771152	18.6073298429319
25.5917593240738	18.7329842931937
25.6122059710324	18.3560209424084
25.632652617991	17.6125654450262
25.6530992649496	18.5235602094241
25.6735459119082	18.2303664921466
25.6939925588667	18.2408376963351
25.7144392058253	18.1465968586387
25.7348858527839	18.8795811518325
25.7553324997425	17.7905759162304
25.7757791467011	18.020942408377
25.7962257936597	18.0418848167539
25.8166724406183	18.5549738219895
25.8371190875769	18.544502617801
25.8575657345355	18.5759162303665
25.878012381494	18.9214659685864
25.8984590284526	17.7277486910995
25.9189056754112	18.9633507853403
25.9393523223698	18.4816753926702
25.9597989693284	18.2722513089005
25.980245616287	17.6230366492147
26.0006922632456	17.717277486911
26.0211389102042	18.2513089005236
26.0415855571628	17.9162303664921
26.0620322041214	17.4973821989529
26.0824788510799	17.6335078534031
26.1029254980385	17.9476439790576
26.1233721449971	17.0785340314136
26.1438187919557	16.1884816753927
26.1642654389143	17.2146596858639
26.1847120858729	18.1361256544503
26.2051587328315	17.413612565445
26.2256053797901	17.151832460733
26.2460520267487	17.6125654450262
26.2664986737072	17.130890052356
26.2869453206658	18.2513089005236
26.3073919676244	17.1727748691099
26.327838614583	17.0366492146597
26.3482852615416	17.2041884816754
26.3687319085002	17.5078534031414
26.3891785554588	17.0471204188482
26.4096252024174	16.4607329842932
26.430071849376	17.0680628272251
26.4505184963346	17.4450261780105
26.4709651432931	16.7329842931937
26.4914117902517	16.848167539267
26.5118584372103	16.848167539267
26.5323050841689	16.544502617801
26.5527517311275	16.9109947643979
26.5731983780861	16.8167539267016
26.5936450250447	17.1204188481675
26.6140916720033	17.1832460732984
26.6345383189619	16.4607329842932
26.6549849659204	16.565445026178
26.675431612879	16.7225130890052
26.6958782598376	15.6335078534031
26.7163249067962	16.5130890052356
26.7367715537548	17.3612565445026
26.7572182007134	16.1465968586387
26.777664847672	16.3874345549738
26.7981114946306	16.3350785340314
26.8185581415892	15.9267015706806
26.8390047885478	16.5026178010471
26.8594514355063	16.1465968586387
26.8798980824649	15.9057591623037
26.9003447294235	16.4293193717278
26.9207913763821	16.7748691099476
26.9412380233407	15.6544502617801
26.9616846702993	16.0837696335079
26.9821313172579	15.5811518324607
27.0025779642165	16.3664921465969
27.0230246111751	15.7801047120419
27.0434712581337	15.8952879581152
27.0639179050922	15.3926701570681
27.0843645520508	15.4240837696335
27.1048111990094	15.7801047120419
27.125257845968	14.7853403141361
27.1457044929266	15.9057591623037
27.1661511398852	15.3403141361257
27.1865977868438	15.3612565445026
27.2070444338024	15.6335078534031
27.227491080761	15.4869109947644
27.2479377277195	15.5497382198953
27.2683843746781	15.6439790575916
27.2888310216367	15.4240837696335
27.3092776685953	15.1413612565445
27.3297243155539	15.0052356020942
27.3501709625125	15.2146596858639
27.3706176094711	14.5549738219895
27.3910642564297	15.0994764397906
27.4115109033883	14.3455497382199
27.4319575503469	15.0261780104712
27.4524041973054	14.8062827225131
27.472850844264	14.8900523560209
27.4932974912226	13.9581151832461
27.5137441381812	14.6178010471204
27.5341907851398	14.6282722513089
27.5546374320984	14.6073298429319
27.575084079057	14.8586387434555
27.5955307260156	14.0418848167539
27.6159773729742	14.544502617801
27.6364240199327	14.1361256544503
27.6568706668913	14.6387434554974
27.6773173138499	14.4397905759162
27.6977639608085	13.7068062827225
27.7182106077671	13.7591623036649
27.7386572547257	14.5549738219895
27.7591039016843	14.303664921466
27.7795505486429	13.6230366492147
27.7999971956015	14.869109947644
27.8204438425601	13.9895287958115
27.8408904895186	13.9581151832461
27.8613371364772	13.717277486911
27.8817837834358	13.6649214659686
27.9022304303944	14.1047120418848
27.922677077353	13.1413612565445
27.9431237243116	13.8638743455497
27.9635703712702	13.5706806282723
27.9840170182288	12.8167539267016
28.0044636651874	13.6439790575916
28.0249103121459	14.0732984293194
28.0453569591045	13.3089005235602
28.0658036060631	13.9057591623037
28.0862502530217	13.1623036649215
28.1066968999803	13.9581151832461
28.1271435469389	13.6439790575916
28.1475901938975	13.3821989528796
28.1680368408561	14.0418848167539
28.1884834878147	13.2670157068063
28.2089301347733	12.7958115183246
28.2293767817318	13.3193717277487
28.2498234286904	12.7748691099476
28.270270075649	12.6387434554974
28.2907167226076	13.6858638743456
28.3111633695662	13.4031413612565
28.3316100165248	12.9528795811518
28.3520566634834	13.151832460733
28.372503310442	13.0680628272251
28.3929499574006	12.9424083769634
28.4133966043592	13.2460732984293
28.4338432513177	12.586387434555
28.4542898982763	12.4921465968586
28.4747365452349	12.9633507853403
28.4951831921935	12.2931937172775
28.5156298391521	12.282722513089
28.5360764861107	12.2094240837696
28.5565231330693	12
28.5769697800279	11.717277486911
28.5974164269865	12.1884816753927
28.617863073945	12.7120418848168
28.6383097209036	11.9371727748691
28.6587563678622	12.1884816753927
28.6792030148208	11.7696335078534
28.6996496617794	11.8115183246073
28.720096308738	12.2722513089005
28.7405429556966	11.9371727748691
28.7609896026552	11.9895287958115
28.7814362496138	12.1675392670157
28.8018828965724	11.8324607329843
28.8223295435309	11.9371727748691
28.8427761904895	11.9685863874346
28.8632228374481	11.6649214659686
28.8836694844067	12.261780104712
28.9041161313653	11.6125654450262
28.9245627783239	11.3926701570681
28.9450094252825	11.3403141361257
28.9654560722411	11.434554973822
28.9859027191997	11.5497382198953
29.0063493661582	12.2198952879581
29.0267960131168	11.3507853403141
29.0472426600754	11.8743455497382
29.067689307034	11.5287958115183
29.0881359539926	11.455497382199
29.1085826009512	11.4240837696335
29.1290292479098	11.434554973822
29.1494758948684	11.1937172774869
29.169922541827	10.7329842931937
29.1903691887856	11.2670157068063
29.2108158357441	11.413612565445
29.2312624827027	11.4869109947644
29.2517091296613	11.5916230366492
29.2721557766199	10.9633507853403
29.2926024235785	11.4869109947644
29.3130490705371	10.4502617801047
29.3334957174957	10.5759162303665
29.3539423644543	11.5183246073298
29.3743890114129	11.3612565445026
29.3948356583714	10.7120418848168
29.41528230533	10.6806282722513
29.4357289522886	10.282722513089
29.4561755992472	11.2460732984293
29.4766222462058	10.4816753926702
29.4970688931644	10.4712041884817
29.517515540123	10.7015706806283
29.5379621870816	10.5340314136126
29.5584088340402	9.93717277486911
29.5788554809988	10.2513089005236
29.5993021279573	10.7853403141361
29.6197487749159	9.89528795811518
29.6401954218745	10.5968586387435
29.6606420688331	10.7329842931937
29.6810887157917	10.3246073298429
29.7015353627503	10.3141361256544
29.7219820097089	10.0942408376963
29.7424286566675	10.1989528795812
29.7628753036261	9.83246073298429
29.7833219505847	10.2198952879581
29.8037685975432	10.261780104712
29.8242152445018	10.1884816753927
29.8446618914604	10.1570680628272
29.865108538419	9.44502617801047
29.8855551853776	10.5130890052356
29.9060018323362	10.1570680628272
29.9264484792948	10.3664921465969
29.9468951262534	10
29.967341773212	9.8848167539267
29.9877884201705	9.94764397905759
30.0082350671291	9.73821989528796
30.0286817140877	9.89528795811518
30.0491283610463	9.74869109947644
30.0695750080049	9.96858638743456
30.0900216549635	9.51832460732984
30.1104683019221	9.22513089005236
30.1309149488807	9.47643979057592
30.1513615958393	9.85340314136126
30.1718082427979	9.97905759162304
30.1922548897564	9.51832460732984
30.212701536715	9.63350785340314
30.2331481836736	9.4869109947644
30.2535948306322	9.72774869109948
30.2740414775908	9.29842931937173
30.2944881245494	9.57068062827225
30.314934771508	9.41361256544503
30.3353814184666	8.75392670157068
30.3558280654252	9.04712041884817
30.3762747123837	9.64397905759162
30.3967213593423	9.57068062827225
30.4171680063009	9.40314136125654
30.4376146532595	9.93717277486911
30.4580613002181	9.86387434554974
30.4785079471767	9.72774869109948
30.4989545941353	10.1884816753927
30.5194012410939	9.1413612565445
30.5398478880525	9.07853403141361
30.5602945350111	9.21465968586388
30.5807411819696	8.81675392670157
30.6011878289282	9.29842931937173
30.6216344758868	9.08900523560209
30.6420811228454	8.95287958115183
30.662527769804	9.30890052356021
30.6829744167626	8.84816753926702
30.7034210637212	9.12041884816754
30.7238677106798	9.56020942408377
30.7443143576384	8.72251308900524
30.7647610045969	9.06806282722513
30.7852076515555	8.9738219895288
30.8056542985141	9.3717277486911
30.8261009454727	9.45549738219895
30.8465475924313	8.41884816753927
30.8669942393899	9.00523560209424
30.8874408863485	8.68062827225131
30.9078875333071	8.53403141361257
30.9283341802657	8.80628272251309
30.9487808272243	9.20418848167539
30.9692274741828	9.01570680628272
30.9896741211414	8.60732984293194
31.0101207681	8.80628272251309
31.0305674150586	8.45026178010471
31.0510140620172	8.94240837696335
31.0714607089758	9.00523560209424
31.0919073559344	8.77486910994764
31.112354002893	9.06806282722513
31.1328006498516	8.43979057591623
31.1532472968102	8.63874345549738
31.1736939437687	8.56544502617801
31.1941405907273	8.7434554973822
31.2145872376859	9.04712041884817
31.2350338846445	8.77486910994764
31.2554805316031	8.73298429319372
31.2759271785617	8.78534031413612
31.2963738255203	8.55497382198953
31.3168204724789	8.70157068062827
31.3372671194375	8.30366492146597
31.357713766396	8.37696335078534
31.3781604133546	8.27225130890052
31.3986070603132	8.45026178010471
31.4190537072718	9.07853403141361
31.4395003542304	8.55497382198953
31.459947001189	8.15706806282723
31.4803936481476	8.29319371727749
31.5008402951062	8.48167539267016
31.5212869420648	8.29319371727749
31.5417335890234	8.56544502617801
31.5621802359819	8.08376963350785
31.5826268829405	8.04188481675393
31.6030735298991	8.58638743455497
31.6235201768577	8.6282722513089
31.6439668238163	8.17801047120419
31.6644134707749	8.54450261780105
31.6848601177335	8.18848167539267
31.7053067646921	8.1151832460733
31.7257534116507	8.04188481675393
31.7462000586092	8.5130890052356
31.7666467055678	8.38743455497382
31.7870933525264	8.05235602094241
31.807539999485	7.96858638743455
31.8279866464436	8.20942408376963
31.8484332934022	7.93717277486911
31.8688799403608	8.04188481675393
31.8893265873194	8.42931937172775
31.909773234278	8.1151832460733
31.9302198812366	7.74869109947644
31.9506665281951	8.14659685863874
31.9711131751537	7.83246073298429
31.9915598221123	7.75916230366492
32.0120064690709	7.98952879581152
32.0324531160295	8.03141361256544
32.0528997629881	7.39267015706806
32.0733464099467	7.78010471204188
32.0937930569053	8.20942408376963
32.1142397038639	8.12565445026178
32.1346863508224	8.09424083769633
32.155132997781	8.08376963350785
32.1755796447396	7.89528795811518
32.1960262916982	7.67539267015707
32.2164729386568	8.1151832460733
32.2369195856154	7.96858638743455
32.257366232574	7.43455497382199
32.2778128795326	7.21465968586387
32.2982595264912	7.63350785340314
32.3187061734498	7.74869109947644
32.3391528204083	7.70680628272251
32.3595994673669	8.1151832460733
32.3800461143255	7.86387434554974
32.4004927612841	8.30366492146597
32.4209394082427	7.86387434554974
32.4413860552013	7.78010471204188
32.4618327021599	7.92670157068063
32.4822793491185	7.50785340314136
32.5027259960771	7.72774869109948
32.5231726430357	7.46596858638743
32.5436192899942	7.41361256544503
32.5640659369528	7.94764397905759
32.5845125839114	7.32984293193717
32.60495923087	7.7696335078534
32.6254058778286	7.39267015706806
32.6458525247872	7.22513089005236
32.6662991717458	7.44502617801047
32.6867458187044	7.64397905759162
32.707192465663	7.26701570680628
32.7276391126215	8.12565445026178
32.7480857595801	7.40314136125654
32.7685324065387	8.02094240837696
32.7889790534973	7.19371727748691
32.8094257004559	7.31937172774869
32.8298723474145	7.05759162303665
32.8503189943731	7.51832460732984
32.8707656413317	7.68586387434555
32.8912122882903	7.4869109947644
32.9116589352489	7.23560209424084
32.9321055822074	7.57068062827225
32.952552229166	7.2565445026178
32.9729988761246	7.23560209424084
32.9934455230832	7.81151832460733
33.0138921700418	7.66492146596859
33.0343388170004	7.52879581151832
33.054785463959	7.69633507853403
33.0752321109176	7.10994764397906
33.0956787578762	6.79581151832461
33.1161254048347	7.95811518324607
33.1365720517933	7.22513089005236
33.1570186987519	7.6020942408377
33.1774653457105	7.50785340314136
33.1979119926691	7.54973821989529
33.2183586396277	7.05759162303665
33.2388052865863	7.43455497382199
33.2592519335449	6.76439790575916
33.2796985805035	7.31937172774869
33.3001452274621	7.32984293193717
33.3205918744206	6.9738219895288
33.3410385213792	6.82722513089005
33.3614851683378	6.95287958115183
33.3819318152964	6.90052356020942
33.402378462255	7.34031413612565
33.4228251092136	7.31937172774869
33.4432717561722	7.06806282722513
33.4637184031308	7.56020942408377
33.4841650500894	7.2565445026178
33.5046116970479	7.4869109947644
33.5250583440065	7.32984293193717
33.5455049909651	7.68586387434555
33.5659516379237	7.19371727748691
33.5863982848823	7.26701570680628
33.6068449318409	7.42408376963351
33.6272915787995	7.36125654450262
33.6477382257581	7.40314136125654
33.6681848727167	8.02094240837696
33.6886315196753	6.81675392670157
33.7090781666338	7.73821989528796
33.7295248135924	7.23560209424084
33.749971460551	7.49738219895288
33.7704181075096	7.4869109947644
33.7908647544682	6.83769633507853
33.8113114014268	7.12041884816754
33.8317580483854	7.08900523560209
33.852204695344	7.70680628272251
33.8726513423026	6.68062827225131
33.8930979892612	7.15183246073298
33.9135446362197	6.93193717277487
33.9339912831783	7.31937172774869
33.9544379301369	7.34031413612565
33.9748845770955	6.70157068062827
33.9953312240541	7.46596858638743
34.0157778710127	7.47643979057592
34.0362245179713	6.42931937172775
34.0566711649299	6.77486910994764
34.0771178118885	7.29842931937173
34.097564458847	7.16230366492147
34.1180111058056	6.9738219895288
34.1384577527642	6.94240837696335
34.1589043997228	6.5130890052356
34.1793510466814	6.98429319371728
34.19979769364	6.68062827225131
34.2202443405986	6.8586387434555
34.2406909875572	6.93193717277487
34.2611376345158	7.2565445026178
34.2815842814744	7.36125654450262
34.3020309284329	7.6544502617801
34.3224775753915	6.69109947643979
34.3429242223501	6.64921465968586
34.3633708693087	6.79581151832461
34.3838175162673	6.90052356020942
34.4042641632259	6.53403141361257
34.4247108101845	7.38219895287958
34.4451574571431	7.05759162303665
34.4656041041017	6.77486910994764
34.4860507510602	7.53926701570681
34.5064973980188	7.42408376963351
34.5269440449774	7.12041884816754
34.547390691936	7.09947643979058
34.5678373388946	6.76439790575916
34.5882839858532	6.48167539267016
34.6087306328118	6.6282722513089
34.6291772797704	7.49738219895288
34.649623926729	6.91099476439791
34.6700705736876	7.05759162303665
34.6905172206461	6.96335078534031
34.7109638676047	6.72251308900524
34.7314105145633	6.7434554973822
34.7518571615219	6.89005235602094
34.7723038084805	6.58638743455497
34.7927504554391	6.93193717277487
34.8131971023977	6.61780104712042
34.8336437493563	6.46073298429319
34.8540903963149	6.8586387434555
34.8745370432734	7.13089005235602
34.894983690232	6.98429319371728
34.9154303371906	6.63874345549738
34.9358769841492	6.81675392670157
34.9563236311078	7.13089005235602
34.9767702780664	6.75392670157068
34.997216925025	6.60732984293194
35.0176635719836	6.41884816753927
35.0381102189422	6.68062827225131
35.0585568659008	6.76439790575916
35.0790035128593	6.65968586387435
35.0994501598179	6.98429319371728
35.1198968067765	6.80628272251309
35.1403434537351	6.82722513089005
35.1607901006937	6.26178010471204
35.1812367476523	6.71204188481675
35.2016833946109	6.72251308900524
35.2221300415695	6.61780104712042
35.2425766885281	7.3717277486911
35.2630233354867	7.00523560209424
35.2834699824452	7.01570680628272
35.3039166294038	6.76439790575916
35.3243632763624	6.47120418848168
35.344809923321	6.82722513089005
35.3652565702796	6.91099476439791
35.3857032172382	7.03664921465969
35.4061498641968	7.23560209424084
35.4265965111554	6.80628272251309
35.447043158114	6.59685863874346
35.4674898050725	6.42931937172775
35.4879364520311	6.24083769633508
35.5083830989897	6.48167539267016
35.5288297459483	6.3979057591623
35.5492763929069	6.78534031413613
35.5697230398655	6.70157068062827
35.5901696868241	6.67015706806283
35.6106163337827	6.25130890052356
35.6310629807413	6.07329842931937
35.6515096276999	6.91099476439791
35.6719562746584	6.68062827225131
35.692402921617	6.33507853403141
35.7128495685756	6.69109947643979
35.7332962155342	6.50261780104712
35.7537428624928	6.26178010471204
35.7741895094514	6.82722513089005
35.79463615641	6.49214659685864
35.8150828033686	6.95287958115183
35.8355294503272	6.24083769633508
35.8559760972857	6.64921465968586
35.8764227442443	6.73298429319372
35.8968693912029	6.36649214659686
35.9173160381615	6.31413612565445
35.9377626851201	6.45026178010471
35.9582093320787	6.50261780104712
35.9786559790373	6.7434554973822
35.9991026259959	6.67015706806283
36.0195492729545	6.43979057591623
36.0399959199131	6.31413612565445
36.0604425668716	6.47120418848168
36.0808892138302	6.08376963350785
36.1013358607888	6.87958115183246
36.1217825077474	6.3455497382199
36.142229154706	6.48167539267016
36.1626758016646	6.53403141361257
36.1831224486232	6.63874345549738
36.2035690955818	6.73298429319372
36.2240157425404	6.68062827225131
36.2444623894989	6.43979057591623
36.2649090364575	6.18848167539267
36.2853556834161	6.3979057591623
36.3058023303747	6.47120418848168
36.3262489773333	6.60732984293194
36.3466956242919	6.33507853403141
36.3671422712505	6.42931937172775
36.3875889182091	6.77486910994764
36.4080355651677	6.2303664921466
36.4284822121263	6.81675392670157
36.4489288590848	6.12565445026178
36.4693755060434	6.64921465968586
36.489822153002	6.3979057591623
36.5102687999606	6.55497382198953
36.5307154469192	6.42931937172775
36.5511620938778	6.41884816753927
36.5716087408364	6.60732984293194
36.592055387795	6.30366492146597
36.6125020347536	6.52356020942408
36.6329486817122	6.71204188481675
36.6533953286707	7.05759162303665
36.6738419756293	6.86910994764398
36.6942886225879	6.54450261780105
36.7147352695465	6.59685863874346
36.7351819165051	6.6282722513089
36.7556285634637	6.41884816753927
36.7760752104223	6.3455497382199
36.7965218573809	6.48167539267016
36.8169685043395	5.73821989528796
36.837415151298	6.56544502617801
36.8578617982566	6.68062827225131
36.8783084452152	6.09424083769634
36.8987550921738	6.36649214659686
36.9192017391324	6.83769633507853
36.939648386091	6.27225130890052
36.9600950330496	6.8586387434555
36.9805416800082	6.43979057591623
37.0009883269668	6.57591623036649
37.0214349739254	6.36649214659686
37.0418816208839	6.52356020942408
37.0623282678425	6.50261780104712
37.0827749148011	6.25130890052356
37.1032215617597	6.86910994764398
37.1236682087183	6.57591623036649
37.1441148556769	6.19895287958115
37.1645615026355	6.27225130890052
37.1850081495941	6.72251308900524
37.2054547965527	6.3455497382199
37.2259014435112	6.79581151832461
37.2463480904698	6.36649214659686
37.2667947374284	6.41884816753927
37.287241384387	6.70157068062827
37.3076880313456	6.32460732984293
37.3281346783042	6.52356020942408
37.3485813252628	6.35602094240838
37.3690279722214	6.59685863874346
37.38947461918	6.57591623036649
37.4099212661386	6.31413612565445
37.4303679130971	6.05235602094241
37.4508145600557	6.79581151832461
37.4712612070143	6.49214659685864
37.4917078539729	6.29319371727749
37.5121545009315	6.37696335078534
37.5326011478901	6.60732984293194
37.5530477948487	6.46073298429319
37.5734944418073	6.55497382198953
37.5939410887659	6.53403141361257
37.6143877357244	6.25130890052356
37.634834382683	6.5130890052356
37.6552810296416	6.17801047120419
37.6757276766002	6.52356020942408
37.6961743235588	6.56544502617801
37.7166209705174	7.18324607329843
37.737067617476	6.01047120418848
37.7575142644346	6.47120418848168
37.7779609113932	6.41884816753927
37.7984075583518	6.73298429319372
37.8188542053103	6.19895287958115
37.8393008522689	6.70157068062827
37.8597474992275	6.09424083769634
37.8801941461861	6.60732984293194
37.9006407931447	6.46073298429319
37.9210874401033	6.41884816753927
37.9415340870619	6.04188481675393
37.9619807340205	6.45026178010471
37.9824273809791	6.69109947643979
38.0028740279377	6.33507853403141
38.0233206748962	6.52356020942408
38.0437673218548	6.48167539267016
38.0642139688134	6.12565445026178
38.084660615772	6.50261780104712
38.1051072627306	5.81151832460733
38.1255539096892	6.49214659685864
38.1460005566478	5.36125654450262
38.1664472036064	6.26178010471204
38.186893850565	6.56544502617801
38.2073404975235	6.54450261780105
38.2277871444821	6.99476439790576
38.2482337914407	6.53403141361257
38.2686804383993	6.17801047120419
38.2891270853579	6.31413612565445
38.3095737323165	6.5130890052356
38.3300203792751	6.55497382198953
38.3504670262337	6.57591623036649
38.3709136731923	6.7434554973822
38.3913603201509	6.28272251308901
38.4118069671094	6.20942408376963
38.432253614068	6.81675392670157
38.4527002610266	6.32460732984293
38.4731469079852	5.81151832460733
38.4935935549438	6.27225130890052
38.5140402019024	6.21989528795812
38.534486848861	6.3979057591623
38.5549334958196	6.06282722513089
38.5753801427782	6.3455497382199
38.5958267897367	7.04712041884817
38.6162734366953	6.21989528795812
38.6367200836539	6.13612565445026
38.6571667306125	6.45026178010471
38.6776133775711	5.63350785340314
38.6980600245297	6.40837696335079
38.7185066714883	6.57591623036649
38.7389533184469	5.93717277486911
38.7593999654055	6.48167539267016
38.7798466123641	6.69109947643979
38.8002932593226	6.18848167539267
38.8207399062812	5.97905759162304
38.8411865532398	6.59685863874346
38.8616332001984	6.46073298429319
38.882079847157	6.09424083769634
38.9025264941156	6.01047120418848
38.9229731410742	6.06282722513089
38.9434197880328	6.14659685863874
38.9638664349914	5.96858638743455
38.9843130819499	6.33507853403141
39.0047597289085	6.59685863874346
39.0252063758671	6.28272251308901
39.0456530228257	6.02094240837696
39.0660996697843	6.61780104712042
39.0865463167429	6.19895287958115
39.1069929637015	6.32460732984293
39.1274396106601	6.15706806282723
39.1478862576187	6.38743455497382
39.1683329045773	6.04188481675393
39.1887795515358	6.31413612565445
39.2092261984944	5.96858638743455
39.229672845453	6.01047120418848
39.2501194924116	6.2303664921466
39.2705661393702	6.31413612565445
39.2910127863288	6.08376963350785
39.3114594332874	5.85340314136126
39.331906080246	5.67539267015707
39.3523527272046	6.16753926701571
39.3727993741632	6.3979057591623
39.3932460211217	6.07329842931937
39.4136926680803	6.03141361256545
39.4341393150389	7.03664921465969
39.4545859619975	6.58638743455497
39.4750326089561	6.60732984293194
39.4954792559147	6.54450261780105
39.5159259028733	6.14659685863874
39.5363725498319	6.45026178010471
39.5568191967905	6.63874345549738
39.577265843749	6.28272251308901
39.5977124907076	6.25130890052356
39.6181591376662	6.29319371727749
39.6386057846248	6.6282722513089
39.6590524315834	6.41884816753927
39.679499078542	6.45026178010471
39.6999457255006	6.15706806282723
39.7203923724592	6.71204188481675
39.7408390194178	6.32460732984293
39.7612856663764	6.17801047120419
39.7817323133349	6.5130890052356
39.8021789602935	6.14659685863874
39.8226256072521	6.17801047120419
39.8430722542107	6.35602094240838
39.8635189011693	6.14659685863874
39.8839655481279	6.12565445026178
39.9044121950865	6.57591623036649
39.9248588420451	6.1151832460733
39.9453054890037	6.19895287958115
39.9657521359622	6.38743455497382
39.9861987829208	6.37696335078534
40.0066454298794	6.19895287958115
40.027092076838	6.56544502617801
40.0475387237966	6
40.0679853707552	6.20942408376963
40.0884320177138	6.32460732984293
40.1088786646724	5.50785340314136
40.129325311631	6.5130890052356
40.1497719585896	5.98952879581152
40.1702186055481	6.28272251308901
40.1906652525067	6.19895287958115
40.2111118994653	6.26178010471204
40.2315585464239	6.04188481675393
40.2520051933825	5.96858638743455
40.2724518403411	5.96858638743455
40.2928984872997	6.57591623036649
40.3133451342583	6.64921465968586
40.3337917812169	5.93717277486911
40.3542384281754	6.43979057591623
40.374685075134	6.47120418848168
40.3951317220926	5.83246073298429
40.4155783690512	6.06282722513089
40.4360250160098	5.97905759162304
40.4564716629684	6.64921465968586
40.476918309927	6.37696335078534
40.4973649568856	6.64921465968586
40.5178116038442	6.27225130890052
40.5382582508028	5.83246073298429
40.5587048977613	6.41884816753927
40.5791515447199	6.37696335078534
40.5995981916785	6.41884816753927
40.6200448386371	5.78010471204188
40.6404914855957	6.38743455497382
40.6609381325543	6.26178010471204
40.6813847795129	6.18848167539267
40.7018314264715	6.07329842931937
40.7222780734301	5.92670157068063
40.7427247203887	5.96858638743455
40.7631713673472	5.97905759162304
40.7836180143058	6.09424083769634
40.8040646612644	6.60732984293194
40.824511308223	5.98952879581152
40.8449579551816	6.57591623036649
40.8654046021402	5.74869109947644
40.8858512490988	6.2303664921466
40.9062978960574	6.21989528795812
40.926744543016	6.91099476439791
40.9471911899745	5.56020942408377
40.9676378369331	6.28272251308901
40.9880844838917	6.43979057591623
41.0085311308503	6.28272251308901
41.0289777778089	6.47120418848168
41.0494244247675	5.82198952879581
41.0698710717261	6.07329842931937
41.0903177186847	6.53403141361257
41.1107643656433	6.29319371727749
41.1312110126019	6.28272251308901
41.1516576595604	6.3455497382199
41.172104306519	6.35602094240838
41.1925509534776	6.05235602094241
41.2129976004362	6.60732984293194
41.2334442473948	6.19895287958115
41.2538908943534	6.12565445026178
41.274337541312	6.64921465968586
41.2947841882706	6.2303664921466
41.3152308352292	6.01047120418848
41.3356774821877	6.20942408376963
41.3561241291463	5.7696335078534
41.3765707761049	5.63350785340314
41.3970174230635	6.31413612565445
41.4174640700221	6.58638743455497
41.4379107169807	6.06282722513089
41.4583573639393	5.91623036649215
41.4788040108979	6.15706806282723
41.4992506578565	5.62303664921466
41.5196973048151	6.31413612565445
41.5401439517736	5.67539267015707
41.5605905987322	6.08376963350785
41.5810372456908	5.86387434554974
41.6014838926494	5.81151832460733
41.621930539608	5.91623036649215
41.6423771865666	6.16753926701571
41.6628238335252	6.02094240837696
41.6832704804838	5.96858638743455
41.7037171274424	6.12565445026178
41.7241637744009	5.98952879581152
41.7446104213595	6.35602094240838
41.7650570683181	5.8848167539267
41.7855037152767	6.06282722513089
41.8059503622353	5.85340314136126
41.8263970091939	6.3979057591623
41.8468436561525	6.16753926701571
41.8672903031111	6.07329842931937
41.8877369500697	5.70680628272251
41.9081835970283	6.04188481675393
41.9286302439868	6.28272251308901
41.9490768909454	5.63350785340314
41.969523537904	5.84293193717278
41.9899701848626	6.26178010471204
42.0104168318212	6.10471204188482
42.0308634787798	5.87434554973822
42.0513101257384	5.96858638743455
42.071756772697	6.1151832460733
42.0922034196556	6.09424083769634
42.1126500666142	6.1151832460733
42.1330967135727	6.01047120418848
42.1535433605313	6.29319371727749
42.1739900074899	6
42.1944366544485	5.93717277486911
42.2148833014071	6.19895287958115
42.2353299483657	6.03141361256545
42.2557765953243	5.90575916230366
42.2762232422829	5.89528795811518
42.2966698892415	6.02094240837696
42.3171165362	5.98952879581152
42.3375631831586	5.69633507853403
42.3580098301172	6.15706806282723
42.3784564770758	6.04188481675393
42.3989031240344	6.03141361256545
42.419349770993	5.7696335078534
42.4397964179516	5.95811518324607
42.4602430649102	5.85340314136126
42.4806897118688	6.06282722513089
42.5011363588274	6.19895287958115
42.5215830057859	6.08376963350785
42.5420296527445	5.98952879581152
42.5624762997031	6.14659685863874
42.5829229466617	5.6544502617801
42.6033695936203	5.87434554973822
42.6238162405789	5.49738219895288
42.6442628875375	5.82198952879581
42.6647095344961	5.86387434554974
42.6851561814547	5.93717277486911
42.7056028284132	6.18848167539267
42.7260494753718	5.89528795811518
42.7464961223304	6.07329842931937
42.766942769289	6.16753926701571
42.7873894162476	5.83246073298429
42.8078360632062	5.68586387434555
42.8282827101648	6.10471204188482
42.8487293571234	6.03141361256545
42.869176004082	5.96858638743455
42.8896226510406	5.82198952879581
42.9100692979991	6.47120418848168
42.9305159449577	5.81151832460733
42.9509625919163	5.39267015706806
42.9714092388749	5.49738219895288
42.9918558858335	6.2303664921466
43.0123025327921	6.16753926701571
43.0327491797507	5.62303664921466
43.0531958267093	5.94764397905759
43.0736424736679	6.05235602094241
43.0940891206265	6.3455497382199
43.114535767585	5.87434554973822
43.1349824145436	5.92670157068063
43.1554290615022	6.08376963350785
43.1758757084608	6.09424083769634
43.1963223554194	6.19895287958115
43.216769002378	5.66492146596859
43.2372156493366	6.08376963350785
43.2576622962952	6.20942408376963
43.2781089432538	5.83246073298429
43.2985555902123	5.7696335078534
43.3190022371709	5.64397905759162
43.3394488841295	5.98952879581152
43.3598955310881	5.90575916230366
43.3803421780467	5.45549738219895
43.4007888250053	5.70680628272251
43.4212354719639	5.91623036649215
43.4416821189225	6.13612565445026
43.4621287658811	5.87434554973822
43.4825754128397	6.14659685863874
43.5030220597982	6.3455497382199
43.5234687067568	5.64397905759162
43.5439153537154	5.95811518324607
43.564362000674	5.52879581151832
43.5848086476326	6.02094240837696
43.6052552945912	6.15706806282723
43.6257019415498	5.83246073298429
43.6461485885084	5.4869109947644
43.666595235467	5.63350785340314
43.6870418824255	5.92670157068063
43.7074885293841	5.84293193717278
43.7279351763427	5.73821989528796
43.7483818233013	6.08376963350785
43.7688284702599	5.56020942408377
43.7892751172185	5.85340314136126
43.8097217641771	5.4869109947644
43.8301684111357	5.98952879581152
43.8506150580943	5.4869109947644
43.8710617050529	5.85340314136126
43.8915083520114	5.53926701570681
43.91195499897	5.62303664921466
43.9324016459286	6.10471204188482
43.9528482928872	5.49738219895288
43.9732949398458	5.54973821989529
43.9937415868044	5.8848167539267
44.014188233763	5.94764397905759
44.0346348807216	5.95811518324607
44.0550815276802	5.95811518324607
44.0755281746387	5.69633507853403
44.0959748215973	6.02094240837696
44.1164214685559	6.06282722513089
44.1368681155145	5.42408376963351
44.1573147624731	5.71727748691099
44.1777614094317	5.86387434554974
44.1982080563903	5.87434554973822
44.2186547033489	5.71727748691099
44.2391013503075	5.63350785340314
44.2595479972661	5.74869109947644
44.2799946442246	6.13612565445026
44.3004412911832	5.61256544502618
44.3208879381418	6.29319371727749
44.3413345851004	5.82198952879581
44.361781232059	6.10471204188482
44.3822278790176	6.3979057591623
44.4026745259762	6.14659685863874
44.4231211729348	5.52879581151832
44.4435678198934	5.86387434554974
44.464014466852	5.43455497382199
44.4844611138105	5.69633507853403
44.5049077607691	5.8848167539267
44.5253544077277	5.6544502617801
44.5458010546863	5.72774869109948
44.5662477016449	5.84293193717278
44.5866943486035	5.72774869109948
44.6071409955621	5.94764397905759
44.6275876425207	5.7696335078534
44.6480342894793	5.78010471204188
44.6684809364378	5.71727748691099
44.6889275833964	5.72774869109948
44.709374230355	5.59162303664921
44.7298208773136	5.45549738219895
44.7502675242722	5.41361256544503
44.7707141712308	6.07329842931937
44.7911608181894	5.8848167539267
44.811607465148	5.49738219895288
44.8320541121066	5.46596858638743
44.8525007590652	5.4869109947644
44.8729474060237	5.80104712041885
[truncated: 250 more rows]
