# Supplementary material for: Introduction to Pharmaceutical Co-amorphous Systems Using a Green Co-milling Technique
Source: J Chem Educ. 2023 Mar 23;100(4):1627–32. doi: 10.1021/acs.jchemed.3c00036 (PMC10100544; doi:10.1021/acs.jchemed.3c00036)
Supplement: Supplementary file 4 — ed3c00036_si_004.zip [file ed3c00036_si_004.zip › XRPD/XRD_milled_NPX.csv]

4.00010013580322	10
4.02054678276181	9.89528795811518
4.0409934297204	10.0942408376963
4.06144007667899	10.544502617801
4.08188672363758	10.8900523560209
4.10233337059617	10.6282722513089
4.12278001755476	10.2094240837696
4.14322666451335	10.4816753926702
4.16367331147194	10.2094240837696
4.18411995843053	9.8848167539267
4.20456660538912	10.303664921466
4.22501325234771	10.6806282722513
4.2454598993063	9.75916230366492
4.26590654626489	10.1361256544503
4.28635319322348	10.2303664921466
4.30679984018207	10.1151832460733
4.32724648714066	9.93717277486911
4.34769313409925	10.2722513089005
4.36813978105783	10.1151832460733
4.38858642801642	9.81151832460733
4.40903307497501	9.96858638743456
4.4294797219336	9.7696335078534
4.44992636889219	9.83246073298429
4.47037301585078	9.84293193717278
4.49081966280937	10.0418848167539
4.51126630976796	10.2303664921466
4.53171295672655	9.74869109947644
4.55215960368514	9.92670157068063
4.57260625064373	9.78010471204188
4.59305289760232	9.69633507853403
4.61349954456091	9.70680628272251
4.6339461915195	10.020942408377
4.65439283847809	9.85340314136126
4.67483948543668	9.54973821989529
4.69528613239527	9.78010471204188
4.71573277935386	10.0837696335079
4.73617942631245	9.12041884816754
4.75662607327104	9.66492146596859
4.77707272022963	9.31937172774869
4.79751936718822	10.0314136125654
4.8179660141468	9.54973821989529
4.83841266110539	9.91623036649215
4.85885930806398	9.92670157068063
4.87930595502257	9.20418848167539
4.89975260198116	9.27748691099476
4.92019924893975	9.09947643979058
4.94064589589834	9.31937172774869
4.96109254285693	9.53926701570681
4.98153918981552	9.03664921465969
5.00198583677411	9.95811518324607
5.0224324837327	9.58115183246073
5.04287913069129	9.20418848167539
5.06332577764988	9.07853403141361
5.08377242460847	9.13089005235602
5.10421907156706	9.80104712041885
5.12466571852565	9.29842931937173
5.14511236548424	9.39267015706806
5.16555901244283	9.83246073298429
5.18600565940142	9.68586387434555
5.20645230636001	9.6544502617801
5.2268989533186	9.28795811518325
5.24734560027719	9.39267015706806
5.26779224723578	9.35078534031414
5.28823889419436	8.99476439790576
5.30868554115295	8.98429319371728
5.32913218811154	9.32984293193717
5.34957883507013	10.0628272251309
5.37002548202872	9.83246073298429
5.39047212898731	9.42408376963351
5.4109187759459	9.7696335078534
5.43136542290449	10.1465968586387
5.45181206986308	9.1413612565445
5.47225871682167	9.10994764397906
5.49270536378026	9.40314136125654
5.51315201073885	9.90575916230367
5.53359865769744	9.20418848167539
5.55404530465603	9.46596858638743
5.57449195161462	9.01570680628272
5.59493859857321	9.04712041884817
5.6153852455318	9.09947643979058
5.63583189249039	9.64397905759162
5.65627853944898	9.21465968586388
5.67672518640757	8.7434554973822
5.69717183336616	8.96335078534031
5.71761848032475	9.45549738219895
5.73806512728333	9.01570680628272
5.75851177424192	9.21465968586388
5.77895842120051	9.24607329842932
5.7994050681591	9.23560209424084
5.81985171511769	8.99476439790576
5.84029836207628	9.16230366492147
5.86074500903487	9.19371727748691
5.88119165599346	9.51832460732984
5.90163830295205	9.38219895287958
5.92208494991064	10.0628272251309
5.94253159686923	9.92670157068063
5.96297824382782	9.30890052356021
5.98342489078641	9.4869109947644
6.003871537745	9.23560209424084
6.02431818470359	9.31937172774869
6.04476483166218	9.68586387434555
6.06521147862077	9.27748691099476
6.08565812557936	9.66492146596859
6.10610477253795	9.52879581151833
6.12655141949654	10.0837696335079
6.14699806645513	9.97905759162304
6.16744471341372	10.586387434555
6.1878913603723	10.6073298429319
6.20833800733089	11.5811518324607
6.22878465428948	10.7434554973822
6.24923130124807	11.5916230366492
6.26967794820666	12.1047120418848
6.29012459516525	14.0523560209424
6.31057124212384	14.4921465968586
6.33101788908243	15.8324607329843
6.35146453604102	18.3664921465969
6.37191118299961	19.6753926701571
6.3923578299582	23.6020942408377
6.41280447691679	26.7120418848168
6.43325112387538	31.3403141361257
6.45369777083397	37.4869109947644
6.47414441779256	45.6544502617801
6.49459106475115	53.0785340314136
6.51503771170974	65.6544502617801
6.53548435866833	79.8324607329843
6.55593100562692	95.0785340314136
6.57637765258551	112.418848167539
6.5968242995441	122.96335078534
6.61727094650269	126.921465968586
6.63771759346128	119.267015706806
6.65816424041986	99.8219895287958
6.67861088737845	78.0628272251309
6.69905753433704	55.8115183246073
6.71950418129563	39.151832460733
6.73995082825422	28.8062827225131
6.76039747521281	22.9842931937173
6.7808441221714	19.7277486910995
6.80129076912999	17.3612565445026
6.82173741608858	15.3298429319372
6.84218406304717	15.151832460733
6.86263071000576	13.5183246073298
6.88307735696435	13.4450261780105
6.90352400392294	12.6596858638743
6.92397065088153	12.261780104712
6.94441729784012	11.8743455497382
6.96486394479871	11.6858638743456
6.9853105917573	11.1099476439791
7.00575723871589	10.565445026178
7.02620388567448	11.2670157068063
7.04665053263307	10.7120418848168
7.06709717959166	10.9738219895288
7.08754382655025	10.4607329842932
7.10799047350883	10.1570680628272
7.12843712046742	10.0628272251309
7.14888376742601	10.2513089005236
7.1693304143846	10.5130890052356
7.18977706134319	9.8848167539267
7.21022370830178	10.1675392670157
7.23067035526037	9.98952879581152
7.25111700221896	9.44502617801047
7.27156364917755	9.58115183246073
7.29201029613614	10.0104712041885
7.31245694309473	9.30890052356021
7.33290359005332	9.21465968586388
7.35335023701191	9.19371727748691
7.3737968839705	9.63350785340314
7.39424353092909	9.30890052356021
7.41469017788768	9.13089005235602
7.43513682484627	8.71204188481675
7.45558347180486	9.20418848167539
7.47603011876345	8.70157068062827
7.49647676572204	9.27748691099476
7.51692341268063	9.45549738219895
7.53737005963922	9.49738219895288
7.55781670659781	8.86910994764398
7.57826335355639	9.28795811518325
7.59871000051498	9.12041884816754
7.61915664747357	9.19371727748691
7.63960329443216	8.52356020942408
7.66004994139075	8.89005235602094
7.68049658834934	9.13089005235602
7.70094323530793	8.49214659685864
7.72138988226652	8.46073298429319
7.74183652922511	8.50261780104712
7.7622831761837	8.25130890052356
7.78272982314229	8.89005235602094
7.80317647010088	8.92146596858639
7.82362311705947	7.96858638743455
7.84406976401806	8.84816753926702
7.86451641097665	8.41884816753927
7.88496305793524	8.47120418848167
7.90540970489383	8.98429319371728
7.92585635185242	8.42931937172775
7.94630299881101	8.6282722513089
7.9667496457696	8.35602094240838
7.98719629272819	8.07329842931937
8.00764293968678	7.98952879581152
8.02808958664536	8.01047120418848
8.04853623360395	8.32460732984293
8.06898288056254	7.79057591623037
8.08942952752113	8.03141361256544
8.10987617447972	8.80628272251309
8.13032282143831	8.37696335078534
8.1507694683969	7.86387434554974
8.17121611535549	8.06282722513089
8.19166276231408	8.71204188481675
8.21210940927267	8.06282722513089
8.23255605623126	7.66492146596859
8.25300270318985	7.85340314136126
8.27344935014844	8.27225130890052
8.29389599710703	7.73821989528796
8.31434264406562	8.04188481675393
8.33478929102421	8
8.3552359379828	7.90575916230366
8.37568258494139	7.62303664921466
8.39612923189998	8.13612565445026
8.41657587885857	7.94764397905759
8.43702252581716	7.73821989528796
8.45746917277575	7.67539267015707
8.47791581973433	7.8848167539267
8.49836246669292	7.44502617801047
8.51880911365151	7.30890052356021
8.5392557606101	7.79057591623037
8.55970240756869	7.83246073298429
8.58014905452728	7.64397905759162
8.60059570148587	7.83246073298429
8.62104234844446	7.26701570680628
8.64148899540305	7.43455497382199
8.66193564236164	7.46596858638743
8.68238228932023	7.53926701570681
8.70282893627882	7.70680628272251
8.72327558323741	7.36125654450262
8.743722230196	7.05759162303665
8.76416887715459	7.12041884816754
8.78461552411318	7.66492146596859
8.80506217107177	6.96335078534031
8.82550881803036	7.44502617801047
8.84595546498895	7.24607329842932
8.86640211194754	7.24607329842932
8.88684875890613	7.39267015706806
8.90729540586472	7.18324607329843
8.92774205282331	7.21465968586387
8.94818869978189	7.32984293193717
8.96863534674048	6.90052356020942
8.98908199369907	7.62303664921466
9.00952864065766	7.39267015706806
9.02997528761625	6.87958115183246
9.05042193457484	7.21465968586387
9.07086858153343	7.43455497382199
9.09131522849202	7.39267015706806
9.11176187545061	7.71727748691099
9.1322085224092	7.07853403141361
9.15265516936779	6.82722513089005
9.17310181632638	6.87958115183246
9.19354846328497	7.27748691099476
9.21399511024356	7.01570680628272
9.23444175720215	7.39267015706806
9.25488840416074	6.99476439790576
9.27533505111933	6.94240837696335
9.29578169807792	7.34031413612565
9.31622834503651	6.99476439790576
9.3366749919951	7.58115183246073
9.35712163895369	7.20418848167539
9.37756828591228	7.35078534031414
9.39801493287086	7.00523560209424
9.41846157982945	7.17277486910995
9.43890822678804	7.04712041884817
9.45935487374663	6.9738219895288
9.47980152070522	6.96335078534031
9.50024816766381	7.03664921465969
9.5206948146224	7.04712041884817
9.54114146158099	7.23560209424084
9.56158810853958	6.80628272251309
9.58203475549817	7.12041884816754
9.60248140245676	7.16230366492147
9.62292804941535	7.28795811518325
9.64337469637394	7.39267015706806
9.66382134333253	7.30890052356021
9.68426799029112	6.92146596858639
9.70471463724971	6.81675392670157
9.7251612842083	6.83769633507853
9.74560793116689	6.60732984293194
9.76605457812548	6.98429319371728
9.78650122508407	6.78534031413613
9.80694787204266	7.00523560209424
9.82739451900125	6.3455497382199
9.84784116595984	6.90052356020942
9.86828781291842	6.93193717277487
9.88873445987701	6.95287958115183
9.9091811068356	6.92146596858639
9.92962775379419	6.82722513089005
9.95007440075278	6.91099476439791
9.97052104771137	6.78534031413613
9.99096769466996	6.43979057591623
10.0114143416286	6.77486910994764
10.0318609885871	6.94240837696335
10.0523076355457	7.09947643979058
10.0727542825043	6.9738219895288
10.0932009294629	7.27748691099476
10.1136475764215	6.55497382198953
10.1340942233801	6.92146596858639
10.1545408703387	7.29842931937173
10.1749875172973	6.87958115183246
10.1954341642559	7.28795811518325
10.2158808112144	7.45549738219895
10.236327458173	7.01570680628272
10.2567741051316	6.25130890052356
10.2772207520902	6.90052356020942
10.2976673990488	6.94240837696335
10.3181140460074	7.05759162303665
10.338560692966	6.76439790575916
10.3590073399246	6.7434554973822
10.3794539868832	6.87958115183246
10.3999006338418	7.27748691099476
10.4203472808003	6.55497382198953
10.4407939277589	7.16230366492147
10.4612405747175	6.61780104712042
10.4816872216761	6.84816753926702
10.5021338686347	7.15183246073298
10.5225805155933	6.3979057591623
10.5430271625519	6.61780104712042
10.5634738095105	6.89005235602094
10.5839204564691	6.90052356020942
10.6043671034276	6.7434554973822
10.6248137503862	6.93193717277487
10.6452603973448	6.25130890052356
10.6657070443034	6.58638743455497
10.686153691262	6.69109947643979
10.7066003382206	6.43979057591623
10.7270469851792	7.09947643979058
10.7474936321378	7.06806282722513
10.7679402790964	6.72251308900524
10.788386926055	6.7434554973822
10.8088335730135	6.43979057591623
10.8292802199721	6.83769633507853
10.8497268669307	6.48167539267016
10.8701735138893	6.79581151832461
10.8906201608479	6.70157068062827
10.9110668078065	6.80628272251309
10.9315134547651	6.67015706806283
10.9519601017237	6.6282722513089
10.9724067486823	6.52356020942408
10.9928533956409	6.83769633507853
11.0133000425994	7.16230366492147
11.033746689558	6.5130890052356
11.0541933365166	6.86910994764398
11.0746399834752	6.64921465968586
11.0950866304338	6.37696335078534
11.1155332773924	6.78534031413613
11.135979924351	6.61780104712042
11.1564265713096	6.77486910994764
11.1768732182682	6.50261780104712
11.1973198652267	6.25130890052356
11.2177665121853	6.86910994764398
11.2382131591439	6.75392670157068
11.2586598061025	6.3979057591623
11.2791064530611	6.25130890052356
11.2995531000197	7.06806282722513
11.3199997469783	7.35078534031414
11.3404463939369	7.18324607329843
11.3608930408955	6.53403141361257
11.3813396878541	7.17277486910995
11.4017863348126	7.12041884816754
11.4222329817712	7.31937172774869
11.4426796287298	7.06806282722513
11.4631262756884	7.21465968586387
11.483572922647	6.54450261780105
11.5040195696056	6.93193717277487
11.5244662165642	7.22513089005236
11.5449128635228	6.94240837696335
11.5653595104814	6.71204188481675
11.5858061574399	6.84816753926702
11.6062528043985	7.56020942408377
11.6266994513571	6.79581151832461
11.6471460983157	7.06806282722513
11.6675927452743	7.06806282722513
11.6880393922329	7.31937172774869
11.7084860391915	6.90052356020942
11.7289326861501	6.46073298429319
11.7493793331087	7.13089005235602
11.7698259800673	6.47120418848168
11.7902726270258	7.15183246073298
11.8107192739844	7.41361256544503
11.831165920943	7.16230366492147
11.8516125679016	7.17277486910995
11.8720592148602	7.89528795811518
11.8925058618188	7.06806282722513
11.9129525087774	7.18324607329843
11.933399155736	7.04712041884817
11.9538458026946	7.16230366492147
11.9742924496531	7.80104712041885
11.9947390966117	7.83246073298429
12.0151857435703	7.93717277486911
12.0356323905289	8.09424083769633
12.0560790374875	8.26178010471204
12.0765256844461	8.40837696335078
12.0969723314047	8.83769633507853
12.1174189783633	8.50261780104712
12.1378656253219	9.28795811518325
12.1583122722805	9.83246073298429
12.178758919239	10.2722513089005
12.1992055661976	10.1256544502618
12.2196522131562	11.3298429319372
12.2400988601148	11.0575916230366
12.2605455070734	12.4712041884817
12.280992154032	12.4397905759162
12.3014388009906	14.0314136125654
12.3218854479492	14.9738219895288
12.3423320949078	16.5340314136126
12.3627787418664	18.9947643979058
12.3832253888249	23.1727748691099
12.4036720357835	26.9738219895288
12.4241186827421	33.9581151832461
12.4445653297007	41.17277486911
12.4650119766593	49.9162303664921
12.4854586236179	60.9947643979058
12.5059052705765	75.5497382198953
12.5263519175351	89.4031413612565
12.5467985644937	104.82722513089
12.5672452114522	119.434554973822
12.5876918584108	130.34554973822
12.6081385053694	132.931937172775
12.628585152328	127.612565445026
12.6490317992866	116.82722513089
12.6694784462452	98.5026178010471
12.6899250932038	76.0628272251309
12.7103717401624	57.5497382198953
12.730818387121	43.455497382199
12.7512650340796	34.4397905759162
12.7717116810381	27.4973821989529
12.7921583279967	22.282722513089
12.8126049749553	19.4764397905759
12.8330516219139	17.0471204188482
12.8534982688725	15.6335078534031
12.8739449158311	14.1151832460733
12.8943915627897	13.8848167539267
12.9148382097483	12.4816753926702
12.9352848567069	12.9109947643979
12.9557315036654	12.7539267015707
12.976178150624	11.8115183246073
12.9966247975826	11.6753926701571
13.0170714445412	11.3612565445026
13.0375180914998	11.8638743455497
13.0579647384584	12.3874345549738
13.078411385417	12.3874345549738
13.0988580323756	13.2565445026178
13.1193046793342	14.2722513089005
13.1397513262928	16.3874345549738
13.1601979732513	18.3664921465969
13.1806446202099	20.2513089005236
13.2010912671685	25.0366492146597
13.2215379141271	26.9424083769634
13.2419845610857	31.1832460732984
13.2624312080443	34.4397905759162
13.2828778550029	37.17277486911
13.3033245019615	40.2931937172775
13.3237711489201	41.0366492146597
13.3442177958786	40.1047120418848
13.3646644428372	38.9528795811518
13.3851110897958	37.3717277486911
13.4055577367544	35.979057591623
13.426004383713	33.2460732984293
13.4464510306716	28.5968586387435
13.4668976776302	24.6073298429319
13.4873443245888	19.7801047120419
13.5077909715474	16.5968586387435
13.528237618506	15.2356020942408
13.5486842654645	12.1989528795812
13.5691309124231	11.6020942408377
13.5895775593817	10.6387434554974
13.6100242063403	9.66492146596859
13.6304708532989	9.73821989528796
13.6509175002575	9.70680628272251
13.6713641472161	9.38219895287958
13.6918107941747	8.90052356020942
13.7122574411333	8.50261780104712
13.7327040880919	8.67015706806283
13.7531507350504	8.56544502617801
13.773597382009	8.27225130890052
13.7940440289676	7.80104712041885
13.8144906759262	8.55497382198953
13.8349373228848	8.24083769633508
13.8553839698434	8.01047120418848
13.875830616802	7.96858638743455
13.8962772637606	7.71727748691099
13.9167239107192	7.98952879581152
13.9371705576777	8.06282722513089
13.9576172046363	7.54973821989529
13.9780638515949	7.21465968586387
13.9985104985535	7.66492146596859
14.0189571455121	7.31937172774869
14.0394037924707	8.01047120418848
14.0598504394293	7.6544502617801
14.0802970863879	7.57068062827225
14.1007437333465	7.10994764397906
14.1211903803051	7.05759162303665
14.1416370272636	7.40314136125654
14.1620836742222	7.36125654450262
14.1825303211808	7.22513089005236
14.2029769681394	7.22513089005236
14.223423615098	7.28795811518325
14.2438702620566	7.15183246073298
14.2643169090152	7.3717277486911
14.2847635559738	7.39267015706806
14.3052102029324	7.36125654450262
14.3256568498909	7.26701570680628
14.3461034968495	7.0261780104712
14.3665501438081	7.23560209424084
14.3869967907667	6.98429319371728
14.4074434377253	7.15183246073298
14.4278900846839	7.6544502617801
14.4483367316425	7.41361256544503
14.4687833786011	7.0261780104712
14.4892300255597	7.6020942408377
14.5096766725183	7.45549738219895
14.5301233194768	6.91099476439791
14.5505699664354	6.93193717277487
14.571016613394	7.56020942408377
14.5914632603526	6.86910994764398
14.6119099073112	6.93193717277487
14.6323565542698	7.28795811518325
14.6528032012284	7.44502617801047
14.673249848187	6.9738219895288
14.6936964951456	7.0261780104712
14.7141431421041	7.32984293193717
14.7345897890627	7.18324607329843
14.7550364360213	7.29842931937173
14.7754830829799	6.81675392670157
14.7959297299385	7.21465968586387
14.8163763768971	7.01570680628272
14.8368230238557	7.3717277486911
14.8572696708143	7.31937172774869
14.8777163177729	7.12041884816754
14.8981629647315	7.74869109947644
14.91860961169	6.84816753926702
14.9390562586486	6.78534031413613
14.9595029056072	7.17277486910995
14.9799495525658	7.27748691099476
15.0003961995244	7.51832460732984
15.020842846483	7.57068062827225
15.0412894934416	7.56020942408377
15.0617361404002	7.1413612565445
15.0821827873588	7.43455497382199
15.1026294343174	7.44502617801047
15.1230760812759	7.68586387434555
15.1435227282345	7.22513089005236
15.1639693751931	7.08900523560209
15.1844160221517	7.51832460732984
15.2048626691103	7.67539267015707
15.2253093160689	7.05759162303665
15.2457559630275	7.39267015706806
15.2662026099861	7.4869109947644
15.2866492569447	6.8586387434555
15.3070959039032	7.39267015706806
15.3275425508618	7.41361256544503
15.3479891978204	7.15183246073298
15.368435844779	7.16230366492147
15.3888824917376	7.28795811518325
15.4093291386962	7.62303664921466
15.4297757856548	7.68586387434555
15.4502224326134	6.98429319371728
15.470669079572	7.3717277486911
15.4911157265306	7.16230366492147
15.5115623734891	7.09947643979058
15.5320090204477	7.17277486910995
15.5524556674063	7.63350785340314
15.5729023143649	7.18324607329843
15.5933489613235	7.38219895287958
15.6137956082821	8.10471204188482
15.6342422552407	7.64397905759162
15.6546889021993	7.86387434554974
15.6751355491579	7.31937172774869
15.6955821961164	7.98952879581152
15.716028843075	7.94764397905759
15.7364754900336	8.31413612565445
15.7569221369922	7.92670157068063
15.7773687839508	7.89528795811518
15.7978154309094	8.03141361256544
15.818262077868	7.87434554973822
15.8387087248266	7.68586387434555
15.8591553717852	7.68586387434555
15.8796020187438	7.81151832460733
15.9000486657023	7.54973821989529
15.9204953126609	7.41361256544503
15.9409419596195	7.97905759162304
15.9613886065781	7.85340314136126
15.9818352535367	7.91623036649215
16.0022819004953	7.90575916230366
16.0227285474539	8.3455497382199
16.0431751944125	8.32460732984293
16.0636218413711	8.26178010471204
16.0840684883296	9.00523560209424
16.1045151352882	8.26178010471204
16.1249617822468	8.95287958115183
16.1454084292054	8.56544502617801
16.165855076164	9.10994764397906
16.1863017231226	9.66492146596859
16.2067483700812	9.45549738219895
16.2271950170398	10.2513089005236
16.2476416639984	9.6020942408377
16.268088310957	9.63350785340314
16.2885349579155	9.89528795811518
16.3089816048741	11.2879581151832
16.3294282518327	11.4659685863874
16.3498748987913	11.4869109947644
16.3703215457499	12.3246073298429
16.3907681927085	13.5078534031414
16.4112148396671	14.4083769633508
16.4316614866257	16.5130890052356
16.4521081335843	18.5549738219895
16.4725547805429	19.3298429319372
16.4930014275014	24.2094240837696
16.51344807446	29.0680628272251
16.5338947214186	33.0157068062827
16.5543413683772	38.1047120418848
16.5747880153358	45.5916230366492
16.5952346622944	53.9267015706806
16.615681309253	57.9895287958115
16.6361279562116	64.3455497382199
16.6565746031702	70.7958115183246
16.6770212501287	72.7853403141361
16.6974678970873	74.869109947644
16.7179145440459	74.4188481675393
16.7383611910045	74.3874345549738
16.7588078379631	76.3769633507853
16.7792544849217	76.020942408377
16.7997011318803	76.5235602094241
16.8201477788389	73.151832460733
16.8405944257975	67.3612565445026
16.8610410727561	56
16.8814877197146	47.5916230366492
16.9019343666732	36.2408376963351
16.9223810136318	28.1570680628272
16.9428276605904	23.2879581151832
16.963274307549	18.9842931937173
16.9837209545076	17.8324607329843
17.0041676014662	15.4240837696335
17.0246142484248	14
17.0450608953834	13.8115183246073
17.0655075423419	12.6596858638743
17.0859541893005	13.2565445026178
17.1064008362591	12.4921465968586
17.1268474832177	11.738219895288
17.1472941301763	11.0471204188482
17.1677407771349	10.8062827225131
17.1881874240935	9.66492146596859
17.2086340710521	10.3769633507853
17.2290807180107	9.97905759162304
17.2495273649693	10.1989528795812
17.2699740119278	9.84293193717278
17.2904206588864	9.96858638743456
17.310867305845	10.020942408377
17.3313139528036	9.61256544502618
17.3517605997622	9.27748691099476
17.3722072467208	9.83246073298429
17.3926538936794	9.57068062827225
17.413100540638	9.29842931937173
17.4335471875966	9.84293193717278
17.4539938345551	9.81151832460733
17.4744404815137	10.303664921466
17.4948871284723	10.0732984293194
17.5153337754309	9.64397905759162
17.5357804223895	10.0314136125654
17.5562270693481	10.5549738219895
17.5766737163067	10.1047120418848
17.5971203632653	10.0942408376963
17.6175670102239	10.7748691099476
17.6380136571825	10.3246073298429
17.658460304141	11.3717277486911
17.6789069510996	10.9738219895288
17.6993535980582	11.2146596858639
17.7198002450168	11.8638743455497
17.7402468919754	12.1465968586387
17.760693538934	13.2251308900524
17.7811401858926	14.3350785340314
17.8015868328512	16.1256544502618
17.8220334798098	18.5130890052356
17.8424801267684	21.151832460733
17.8629267737269	23.3926701570681
17.8833734206855	26.7958115183246
17.9038200676441	31.0890052356021
17.9242667146027	34.8167539267016
17.9447133615613	38.4083769633508
17.9651600085199	40.1570680628272
17.9856066554785	43.2774869109948
18.0060533024371	43.8638743455497
18.0264999493957	40.3979057591623
18.0469465963542	36.7015706806283
18.0673932433128	33.3507853403141
18.0878398902714	27.1204188481675
18.10828653723	23.8324607329843
18.1287331841886	20.8167539267016
18.1491798311472	18.9947643979058
18.1696264781058	18.0628272251309
18.1900731250644	16.5549738219895
18.210519772023	17.5706806282723
18.2309664189816	16.7015706806283
18.2514130659401	16.6910994764398
18.2718597128987	17.7277486910995
18.2923063598573	17.5811518324607
18.3127530068159	18.9005235602094
18.3331996537745	20.3560209424084
18.3536463007331	20.0523560209424
18.3740929476917	20.4607329842932
18.3945395946503	20.2408376963351
18.4149862416089	20.7643979057592
18.4354328885674	21.9267015706806
18.455879535526	22.6701570680628
18.4763261824846	22.2094240837696
18.4967728294432	24.2094240837696
18.5172194764018	24.9214659685864
18.5376661233604	27.4240837696335
18.558112770319	28.8272251308901
18.5785594172776	30.2931937172775
18.5990060642362	32.7539267015707
18.6194527111948	35.4659685863874
18.6398993581533	39.434554973822
18.6603460051119	43.8848167539267
18.6807926520705	51.7486910994764
18.7012392990291	61.717277486911
18.7216859459877	75.0890052356021
18.7421325929463	91.5392670157068
18.7625792399049	116.732984293194
18.7830258868635	148.659685863874
18.8034725338221	187.821989528796
18.8239191807806	232.251308900524
18.8443658277392	284.649214659686
18.8648124746978	336.052356020942
18.8852591216564	393.38219895288
18.905705768615	441.424083769634
18.9261524155736	485.109947643979
18.9465990625322	504.973821989529
18.9670457094908	509.643979057592
18.9874923564494	484.534031413613
19.007939003408	425.696335078534
19.0283856503665	354.062827225131
19.0488322973251	274.335078534031
19.0692789442837	208.314136125654
19.0897255912423	150.753926701571
19.1101722382009	112.20942408377
19.1306188851595	86.9319371727749
19.1510655321181	67.8534031413613
19.1715121790767	57.6858638743456
19.1919588260353	46.7120418848168
19.2124054729939	39.8743455497382
19.2328521199524	37.0785340314136
19.253298766911	31.7277486910995
19.2737454138696	29.4240837696335
19.2941920608282	26.7225130890052
19.3146387077868	25.5811518324607
19.3350853547454	23.6125654450262
19.355532001704	22.5130890052356
19.3759786486626	20.7015706806283
19.3964252956212	20.7853403141361
19.4168719425797	19.2251308900524
19.4373185895383	19.1204188481675
19.4577652364969	18.1361256544503
19.4782118834555	17.9581151832461
19.4986585304141	17.7068062827225
19.5191051773727	17.4764397905759
19.5395518243313	16.4607329842932
19.5599984712899	17.5497382198953
19.5804451182485	17.2251308900524
19.6008917652071	16.303664921466
19.6213384121656	17.4869109947644
19.6417850591242	17.2565445026178
19.6622317060828	16.9319371727749
19.6826783530414	16.9109947643979
19.703125	17.6439790575916
19.7235716469586	17.4973821989529
19.7440182939172	17.9267015706806
19.7644649408758	18.1884816753927
19.7849115878344	19.2984293193717
19.8053582347929	20.1570680628272
19.8258048817515	20.303664921466
19.8462515287101	22.0628272251309
19.8666981756687	22.8795811518325
19.8871448226273	24.6387434554974
19.9075914695859	27.5497382198953
19.9280381165445	29.434554973822
19.9484847635031	31.2670157068063
19.9689314104617	33.7486910994764
19.9893780574203	35.17277486911
20.0098247043788	36.4083769633508
20.0302713513374	36.848167539267
20.050717998296	35.3298429319372
20.0711646452546	37.6649214659686
20.0916112922132	37.6020942408377
20.1120579391718	39.4973821989529
20.1325045861304	44.0942408376963
20.152951233089	51.3089005235602
20.1733978800476	60.0523560209424
20.1938445270061	67.8219895287958
20.2142911739647	80.7853403141361
20.2347378209233	93.2146596858639
20.2551844678819	107.068062827225
20.2756311148405	116.942408376963
20.2960777617991	126.115183246073
20.3165244087577	132.994764397906
20.3369710557163	134.188481675393
20.3574177026749	126.973821989529
20.3778643496335	122
20.398310996592	108.806282722513
20.4187576435506	92.6282722513089
20.4392042905092	74.9005235602094
20.4596509374678	60.1465968586387
20.4800975844264	48.1780104712042
20.500544231385	38.3350785340314
20.5209908783436	30.3141361256545
20.5414375253022	26.565445026178
20.5618841722608	23.5602094240838
20.5823308192194	20.8586387434555
20.6027774661779	19.2356020942408
20.6232241131365	18.5759162303665
20.6436707600951	17.2356020942408
20.6641174070537	17.2356020942408
20.6845640540123	15.6335078534031
20.7050107009709	15.4031413612565
20.7254573479295	14.0837696335079
20.7459039948881	13.6125654450262
20.7663506418467	13.0785340314136
20.7867972888052	13.6335078534031
20.8072439357638	12.7853403141361
20.8276905827224	12.4607329842932
20.848137229681	12.3979057591623
20.8685838766396	12.5549738219895
20.8890305235982	11.8848167539267
20.9094771705568	12.4921465968586
20.9299238175154	11.2146596858639
20.950370464474	11.9162303664921
20.9708171114326	11.3193717277487
20.9912637583911	11.5392670157068
21.0117104053497	11.7277486910995
21.0321570523083	11.1099476439791
21.0526036992669	11.1413612565445
21.0730503462255	11.2146596858639
21.0934969931841	11.8534031413613
21.1139436401427	11.4869109947644
21.1343902871013	10.9842931937173
21.1548369340599	11.3612565445026
21.1752835810184	11.1099476439791
21.195730227977	11.1832460732984
21.2161768749356	11.5706806282723
21.2366235218942	11.0890052356021
21.2570701688528	11.0052356020942
21.2775168158114	11.3612565445026
21.29796346277	11.8010471204188
21.3184101097286	10.9424083769634
21.3388567566872	11.3298429319372
21.3593034036458	11.2984293193717
21.3797500506043	11.9057591623037
21.4001966975629	11.3926701570681
21.4206433445215	11.6753926701571
21.4410899914801	11.717277486911
21.4615366384387	11.8952879581152
21.4819832853973	11.6230366492147
21.5024299323559	11.8010471204188
21.5228765793145	12.1675392670157
21.5433232262731	12.4188481675393
21.5637698732316	12.7015706806283
21.5842165201902	13.0890052356021
21.6046631671488	12.3560209424084
21.6251098141074	13.6230366492147
21.645556461066	13.130890052356
21.6660031080246	12.9109947643979
21.6864497549832	13.8429319371728
21.7068964019418	13.8952879581152
21.7273430489004	13.7905759162304
21.747789695859	13.8743455497382
21.7682363428175	14.1570680628272
21.7886829897761	14.9738219895288
21.8091296367347	14.3350785340314
21.8295762836933	15.2879581151832
21.8500229306519	15.717277486911
21.8704695776105	15.8324607329843
21.8909162245691	16.3455497382199
21.9113628715277	15.8638743455497
21.9318095184863	16.848167539267
21.9522561654449	18.282722513089
21.9727028124034	19.2041884816754
21.993149459362	20.020942408377
22.0135961063206	20.9738219895288
22.0340427532792	23.5183246073298
22.0544894002378	26.7225130890052
22.0749360471964	28.8167539267016
22.095382694155	34.1047120418848
22.1158293411136	38.4816753926702
22.1362759880722	45.3089005235602
22.1567226350307	54.7643979057592
22.1771692819893	63.151832460733
22.1976159289479	74.9109947643979
22.2180625759065	84.5759162303665
22.2385092228651	95.1727748691099
22.2589558698237	108.219895287958
22.2794025167823	117.413612565445
22.2998491637409	125.30890052356
22.3202958106995	129.30890052356
22.3407424576581	135.874345549738
22.3611891046166	139.842931937173
22.3816357515752	141.842931937173
22.4020823985338	150.397905759162
22.4225290454924	152.638743455497
22.442975692451	162.198952879581
22.4634223394096	164.513089005236
22.4838689863682	171.246073298429
22.5043156333268	169.476439790576
22.5247622802854	162.575916230366
22.5452089272439	148.659685863874
22.5656555742025	135.277486910995
22.5861022211611	119.560209424084
22.6065488681197	101.319371727749
22.6269955150783	85.8534031413613
22.6474421620369	71.5078534031414
22.6678888089955	60.3769633507853
22.6883354559541	51.5811518324607
22.7087821029127	45.7068062827225
22.7292287498713	41.0785340314136
22.7496753968298	36.9633507853403
22.7701220437884	34.2094240837696
22.790568690747	32.7225130890052
22.8110153377056	31.7277486910995
22.8314619846642	28.2094240837696
22.8519086316228	27.5916230366492
22.8723552785814	25.7696335078534
22.89280192554	24.2722513089005
22.9132485724986	23.5392670157068
22.9336952194572	23.1727748691099
22.9541418664157	22.7643979057592
22.9745885133743	22.7015706806283
22.9950351603329	23.0680628272251
23.0154818072915	23.738219895288
23.0359284542501	23.2460732984293
23.0563751012087	22.0314136125654
23.0768217481673	21.5078534031414
23.0972683951259	21.0785340314136
23.1177150420845	19.8638743455497
23.138161689043	19.1623036649215
23.1586083360016	18.0104712041885
23.1790549829602	17.696335078534
23.1995016299188	17.1204188481675
23.2199482768774	16.3560209424084
23.240394923836	16.1047120418848
23.2608415707946	16.8376963350785
23.2812882177532	16.544502617801
23.3017348647118	16.9424083769634
23.3221815116704	17.0052356020942
23.3426281586289	17.455497382199
23.3630748055875	17.3089005235602
23.3835214525461	18.4293193717278
23.4039680995047	19.8010471204188
23.4244147464633	20.9424083769634
23.4448613934219	23.1204188481675
23.4653080403805	27.151832460733
23.4857546873391	31.5392670157068
23.5062013342977	36.303664921466
23.5266479812562	43.455497382199
23.5470946282148	52.5968586387435
23.5675412751734	60.3455497382199
23.587987922132	71.4240837696335
23.6084345690906	81.717277486911
23.6288812160492	89.9371727748691
23.6493278630078	99.2670157068063
23.6697745099664	105.86387434555
23.690221156925	108.48167539267
23.7106678038836	109.528795811518
23.7311144508421	103.86387434555
23.7515610978007	93.8743455497382
23.7720077447593	86.4921465968586
23.7924543917179	80.1675392670157
23.8129010386765	74.0314136125654
23.8333476856351	72.2722513089005
23.8537943325937	71.5287958115183
23.8742409795523	73.1727748691099
23.8946876265109	75.3298429319372
23.9151342734694	74.5130890052356
23.935580920428	72.5968586387435
23.9560275673866	71.1727748691099
23.9764742143452	65.6020942408377
23.9969208613038	57.3717277486911
24.0173675082624	51.0785340314136
24.037814155221	43.3089005235602
24.0582608021796	37.0052356020942
24.0787074491382	30.3141361256545
24.0991540960968	27.2356020942408
24.1196007430553	23.0994764397906
24.1400473900139	20.6178010471204
24.1604940369725	19.0052356020942
24.1809406839311	17.3926701570681
24.2013873308897	16.6806282722513
24.2218339778483	15.696335078534
24.2422806248069	14.4502617801047
24.2627272717655	13.6439790575916
24.2831739187241	13.9581151832461
24.3036205656827	13.5078534031414
24.3240672126412	12.5549738219895
24.3445138595998	12.1570680628272
24.3649605065584	12.1570680628272
24.385407153517	12.3979057591623
24.4058538004756	11.7696335078534
24.4263004474342	11.6439790575916
24.4467470943928	11.2984293193717
24.4671937413514	10.9528795811518
24.48764038831	10.4921465968586
24.5080870352685	10.9109947643979
24.5285336822271	11.5078534031414
24.5489803291857	11.1832460732984
24.5694269761443	10.5235602094241
24.5898736231029	10.0628272251309
24.6103202700615	10.4188481675393
24.6307669170201	11.2041884816754
24.6512135639787	10.8900523560209
24.6716602109373	10.6596858638743
24.6921068578959	10.3769633507853
24.7125535048544	10.6387434554974
24.733000151813	10.2198952879581
24.7534467987716	9.81151832460733
24.7738934457302	10.0314136125654
24.7943400926888	10.0523560209424
24.8147867396474	9.52879581151833
24.835233386606	10.1256544502618
24.8556800335646	9.51832460732984
24.8761266805232	9.79057591623037
24.8965733274817	9.89528795811518
24.9170199744403	10.020942408377
24.9374666213989	10.1884816753927
24.9579132683575	9.86387434554974
24.9783599153161	9.98952879581152
24.9988065622747	10.261780104712
25.0192532092333	9.81151832460733
25.0396998561919	10.0628272251309
25.0601465031505	10.848167539267
25.0805931501091	10.6282722513089
25.1010397970676	11.455497382199
25.1214864440262	12.3141361256544
25.1419330909848	12.1570680628272
25.1623797379434	13.2774869109948
25.182826384902	13.4764397905759
25.2032730318606	14.0942408376963
25.2237196788192	14.9424083769634
25.2441663257778	14.7643979057592
25.2646129727364	15.6439790575916
25.2850596196949	15.6858638743456
25.3055062666535	15.3193717277487
25.3259529136121	15.1832460732984
25.3463995605707	14.1780104712042
25.3668462075293	14.1570680628272
25.3872928544879	12.4712041884817
25.4077395014465	12.1151832460733
25.4281861484051	10.9633507853403
25.4486327953637	10.9005235602094
25.4690794423223	10.5235602094241
25.4895260892808	10.282722513089
25.5099727362394	10.7225130890052
25.530419383198	10.544502617801
25.5508660301566	9.90575916230367
25.5713126771152	9.70680628272251
25.5917593240738	9.29842931937173
25.6122059710324	9.24607329842932
25.632652617991	9.63350785340314
25.6530992649496	9.32984293193717
25.6735459119082	9.01570680628272
25.6939925588667	9.20418848167539
25.7144392058253	9.36125654450262
25.7348858527839	8.82722513089005
25.7553324997425	9.3717277486911
25.7757791467011	8.58638743455497
25.7962257936597	8.76439790575916
25.8166724406183	9.31937172774869
25.8371190875769	9.04712041884817
25.8575657345355	8.81675392670157
25.878012381494	8.71204188481675
25.8984590284526	8.92146596858639
25.9189056754112	8.77486910994764
25.9393523223698	9.34031413612565
25.9597989693284	8.90052356020942
25.980245616287	9.1413612565445
26.0006922632456	9.32984293193717
26.0211389102042	8.3979057591623
26.0415855571628	9.54973821989529
26.0620322041214	8.59685863874346
26.0824788510799	8.65968586387435
26.1029254980385	8.7434554973822
26.1233721449971	8.70157068062827
26.1438187919557	8.68062827225131
26.1642654389143	8.76439790575916
26.1847120858729	9.09947643979058
26.2051587328315	9.07853403141361
26.2256053797901	8.96335078534031
26.2460520267487	9.00523560209424
26.2664986737072	9.46596858638743
26.2869453206658	9.23560209424084
26.3073919676244	9.34031413612565
26.327838614583	9.08900523560209
26.3482852615416	8.90052356020942
26.3687319085002	9.64397905759162
26.3891785554588	10.2198952879581
26.4096252024174	9.43455497382199
26.430071849376	9.54973821989529
26.4505184963346	9.67539267015707
26.4709651432931	9.72774869109948
26.4914117902517	9.94764397905759
26.5118584372103	9.8848167539267
26.5323050841689	9.79057591623037
26.5527517311275	9.41361256544503
26.5731983780861	9.87434554973822
26.5936450250447	10.9528795811518
26.6140916720033	10.2303664921466
26.6345383189619	10.8900523560209
26.6549849659204	11.3507853403141
26.675431612879	10.9109947643979
26.6958782598376	10.7329842931937
26.7163249067962	11.8324607329843
26.7367715537548	12.3979057591623
26.7572182007134	12.8272251308901
26.777664847672	12.8795811518325
26.7981114946306	13.1937172774869
26.8185581415892	13.9685863874346
26.8390047885478	13.8638743455497
26.8594514355063	14.4921465968586
26.8798980824649	14.0942408376963
26.9003447294235	14.7434554973822
26.9207913763821	15.7277486910995
26.9412380233407	15.7591623036649
26.9616846702993	18.1256544502618
26.9821313172579	19.6753926701571
27.0025779642165	21.0575916230367
27.0230246111751	24.1465968586387
27.0434712581337	25.7696335078534
27.0639179050922	28.5235602094241
27.0843645520508	33.3193717277487
27.1048111990094	37.5392670157068
27.125257845968	41.0994764397906
27.1457044929266	45.6439790575916
27.1661511398852	50.6387434554974
27.1865977868438	55.8324607329843
27.2070444338024	60.282722513089
27.227491080761	64.8272251308901
27.2479377277195	70.3560209424084
27.2683843746781	74.2931937172775
27.2888310216367	74.8167539267016
27.3092776685953	78.0104712041885
27.3297243155539	74.5968586387435
27.3501709625125	71.8010471204188
27.3706176094711	68.4712041884817
27.3910642564297	59.5497382198953
27.4115109033883	52.6073298429319
27.4319575503469	47.0471204188482
27.4524041973054	41.5392670157068
27.472850844264	36.2931937172775
27.4932974912226	33.5078534031414
27.5137441381812	33.455497382199
27.5341907851398	32.4816753926702
27.5546374320984	33.9267015706806
27.575084079057	36.3664921465969
27.5955307260156	39.5811518324607
27.6159773729742	43.6020942408377
27.6364240199327	47.2984293193717
27.6568706668913	53.738219895288
27.6773173138499	57.3089005235602
27.6977639608085	61.5392670157068
27.7182106077671	65.7905759162304
27.7386572547257	70.020942408377
27.7591039016843	70.6596858638743
27.7795505486429	66.8376963350785
27.7999971956015	64.6492146596859
27.8204438425601	57.979057591623
27.8408904895186	51.8952879581152
27.8613371364772	47.3821989528796
27.8817837834358	39.7801047120419
27.9022304303944	35.130890052356
27.922677077353	29.1623036649215
27.9431237243116	26.4188481675393
27.9635703712702	22.5235602094241
27.9840170182288	20.8586387434555
28.0044636651874	19.9371727748691
28.0249103121459	18.0732984293194
28.0453569591045	17.5287958115183
28.0658036060631	17.3089005235602
28.0862502530217	16.9214659685864
28.1066968999803	17.8010471204188
28.1271435469389	18.5549738219895
28.1475901938975	18.8272251308901
28.1680368408561	20.7958115183246
28.1884834878147	22.2303664921466
28.2089301347733	24.0314136125654
28.2293767817318	27.4869109947644
28.2498234286904	29.6753926701571
28.270270075649	34.2513089005236
28.2907167226076	39.1099476439791
28.3111633695662	43.2041884816754
28.3316100165248	47.2251308900524
28.3520566634834	51.0261780104712
28.372503310442	56.565445026178
28.3929499574006	60.6387434554974
28.4133966043592	61.0575916230367
28.4338432513177	65.717277486911
28.4542898982763	65.455497382199
28.4747365452349	64.6073298429319
28.4951831921935	62.261780104712
28.5156298391521	61.0261780104712
28.5360764861107	59.0994764397906
28.5565231330693	52.6178010471204
28.5769697800279	48.1989528795811
28.5974164269865	42.2722513089005
28.617863073945	36.2198952879581
28.6383097209036	32.7225130890052
28.6587563678622	27.4031413612565
28.6792030148208	23.2774869109948
28.6996496617794	18.9005235602094
28.720096308738	17.4973821989529
28.7405429556966	16.3246073298429
28.7609896026552	15.1204188481675
28.7814362496138	13.9476439790576
28.8018828965724	12.8272251308901
28.8223295435309	12.5968586387435
28.8427761904895	12.1570680628272
28.8632228374481	11.3612565445026
28.8836694844067	11.0680628272251
28.9041161313653	11.8010471204188
28.9245627783239	10.9947643979058
28.9450094252825	10.2303664921466
28.9654560722411	10.586387434555
28.9859027191997	10.4607329842932
29.0063493661582	10.4188481675393
29.0267960131168	10.1884816753927
29.0472426600754	10.6910994764398
29.067689307034	10.4083769633508
29.0881359539926	10.7120418848168
29.1085826009512	11.1832460732984
29.1290292479098	11.6858638743456
29.1494758948684	10.8900523560209
29.169922541827	11.434554973822
29.1903691887856	11.5392670157068
29.2108158357441	11.8534031413613
29.2312624827027	11.5602094240838
29.2517091296613	11.3821989528796
29.2721557766199	10.8795811518325
29.2926024235785	11.2774869109948
29.3130490705371	10.3769633507853
29.3334957174957	11.0890052356021
29.3539423644543	10.7225130890052
29.3743890114129	10.6387434554974
29.3948356583714	10.6596858638743
29.41528230533	10.0314136125654
29.4357289522886	10.3979057591623
29.4561755992472	10.5340314136126
29.4766222462058	10.7643979057592
29.4970688931644	11.5183246073298
29.517515540123	11.2984293193717
29.5379621870816	11.4973821989529
29.5584088340402	12.7120418848168
29.5788554809988	14.0837696335079
29.5993021279573	14.9947643979058
29.6197487749159	16.8062827225131
29.6401954218745	18.8167539267016
29.6606420688331	20.7748691099476
29.6810887157917	22.5235602094241
29.7015353627503	24.0837696335079
29.7219820097089	27.0994764397906
29.7424286566675	28.7434554973822
29.7628753036261	28.7958115183246
29.7833219505847	30.9214659685864
29.8037685975432	30.2513089005236
29.8242152445018	28.5968586387435
29.8446618914604	27.6335078534031
29.865108538419	26.4083769633508
29.8855551853776	22.303664921466
29.9060018323362	20.8272251308901
29.9264484792948	18.4397905759162
29.9468951262534	16.3769633507853
29.967341773212	15.0261780104712
29.9877884201705	12.9947643979058
30.0082350671291	12.0942408376963
30.0286817140877	11.1099476439791
30.0491283610463	10.9319371727749
30.0695750080049	10.6387434554974
30.0900216549635	9.62303664921466
30.1104683019221	10.4712041884817
30.1309149488807	8.93193717277487
30.1513615958393	9.18324607329843
30.1718082427979	9.06806282722513
30.1922548897564	8.86910994764398
30.212701536715	8.70157068062827
30.2331481836736	9.44502617801047
30.2535948306322	9.12041884816754
30.2740414775908	8.69109947643979
30.2944881245494	9.04712041884817
30.314934771508	8.84816753926702
30.3353814184666	8.67015706806283
30.3558280654252	8.43979057591623
30.3762747123837	8.07329842931937
30.3967213593423	8.41884816753927
30.4171680063009	8.17801047120419
30.4376146532595	7.84293193717278
30.4580613002181	8.6282722513089
30.4785079471767	8.48167539267016
30.4989545941353	8.72251308900524
30.5194012410939	9.21465968586388
30.5398478880525	8.68062827225131
30.5602945350111	8.59685863874346
30.5807411819696	8.75392670157068
30.6011878289282	9.2565445026178
30.6216344758868	9.59162303664922
30.6420811228454	9.6544502617801
30.662527769804	9.39267015706806
30.6829744167626	9.6020942408377
30.7034210637212	10.3455497382199
30.7238677106798	10.4397905759162
30.7443143576384	11.2356020942408
30.7647610045969	12.1780104712042
30.7852076515555	11.5706806282723
30.8056542985141	12.6073298429319
30.8261009454727	12.5235602094241
30.8465475924313	12.3979057591623
30.8669942393899	12.4293193717277
30.8874408863485	12.4607329842932
30.9078875333071	12.5340314136126
30.9283341802657	12.869109947644
30.9487808272243	11.9895287958115
30.9692274741828	12.3141361256544
30.9896741211414	12.6387434554974
31.0101207681	12.6806282722513
31.0305674150586	12.7539267015707
31.0510140620172	13.1623036649215
31.0714607089758	14.1570680628272
31.0919073559344	14.5235602094241
31.112354002893	14.6701570680628
31.1328006498516	15.738219895288
31.1532472968102	16.2198952879581
31.1736939437687	17.7801047120419
31.1941405907273	18.2303664921466
31.2145872376859	19.7591623036649
31.2350338846445	20.1780104712042
31.2554805316031	21.6753926701571
31.2759271785617	22.4921465968586
31.2963738255203	23.5602094240838
31.3168204724789	23.6020942408377
31.3372671194375	24.1675392670157
31.357713766396	23.4869109947644
31.3781604133546	23.0994764397906
31.3986070603132	23.6020942408377
31.4190537072718	22.020942408377
31.4395003542304	21.0261780104712
31.459947001189	20.020942408377
31.4803936481476	19.1099476439791
31.5008402951062	18.9633507853403
31.5212869420648	17.434554973822
31.5417335890234	18.565445026178
31.5621802359819	17.3193717277487
31.5826268829405	16.8586387434555
31.6030735298991	15.5497382198953
31.6235201768577	14.5549738219895
31.6439668238163	14.2198952879581
31.6644134707749	12.6806282722513
31.6848601177335	12.4083769633508
31.7053067646921	11.0052356020942
31.7257534116507	10.3141361256544
31.7462000586092	9.23560209424084
31.7666467055678	9.15183246073298
31.7870933525264	9.49738219895288
31.807539999485	8.87958115183246
31.8279866464436	8.75392670157068
31.8484332934022	8.56544502617801
31.8688799403608	8.37696335078534
31.8893265873194	8.24083769633508
31.909773234278	8.06282722513089
31.9302198812366	8.01047120418848
31.9506665281951	8.33507853403141
31.9711131751537	8.15706806282723
31.9915598221123	7.94764397905759
32.0120064690709	8.54450261780105
32.0324531160295	7.90575916230366
32.0528997629881	8.20942408376963
32.0733464099467	7.68586387434555
32.0937930569053	8.38743455497382
32.1142397038639	8.21989528795812
32.1346863508224	8.75392670157068
32.155132997781	8.56544502617801
32.1755796447396	8.49214659685864
32.1960262916982	9.92670157068063
32.2164729386568	10.7748691099476
32.2369195856154	11.0785340314136
32.257366232574	11.4031413612565
32.2778128795326	12.1256544502618
32.2982595264912	13.130890052356
32.3187061734498	13.7277486910995
32.3391528204083	15.2565445026178
32.3595994673669	15.7591623036649
32.3800461143255	15.1204188481675
32.4004927612841	16.3769633507853
32.4209394082427	15.8010471204188
32.4413860552013	14.9738219895288
32.4618327021599	13.8219895287958
32.4822793491185	12.6910994764398
32.5027259960771	11.7277486910995
32.5231726430357	11.1099476439791
32.5436192899942	10.3141361256544
32.5640659369528	9.58115183246073
32.5845125839114	9.52879581151833
32.60495923087	9.28795811518325
32.6254058778286	9.32984293193717
32.6458525247872	8.59685863874346
32.6662991717458	7.95811518324607
32.6867458187044	8.53403141361257
32.707192465663	8.28272251308901
32.7276391126215	9.01570680628272
32.7480857595801	9.94764397905759
32.7685324065387	9.40314136125654
32.7889790534973	9.09947643979058
32.8094257004559	9.82198952879581
32.8298723474145	10.7853403141361
32.8503189943731	10.7015706806283
32.8707656413317	10.3350785340314
32.8912122882903	10.6282722513089
32.9116589352489	10.7539267015707
32.9321055822074	10.4188481675393
32.952552229166	10.8586387434555
32.9729988761246	10.9424083769634
32.9934455230832	10.3979057591623
33.0138921700418	11.1623036649215
33.0343388170004	11.0052356020942
33.054785463959	11.3821989528796
33.0752321109176	11.6020942408377
33.0956787578762	11.5497382198953
33.1161254048347	11.2146596858639
33.1365720517933	11.2984293193717
33.1570186987519	11.5916230366492
33.1774653457105	11.8010471204188
33.1979119926691	11.455497382199
33.2183586396277	11.1099476439791
33.2388052865863	11.1413612565445
33.2592519335449	10.9424083769634
33.2796985805035	10.8062827225131
33.3001452274621	10.3246073298429
33.3205918744206	10.7015706806283
33.3410385213792	10.7015706806283
33.3614851683378	11.0366492146597
33.3819318152964	11.2879581151832
33.402378462255	11.4973821989529
33.4228251092136	11.7801047120419
33.4432717561722	12.0523560209424
33.4637184031308	11.9685863874346
33.4841650500894	12.0418848167539
33.5046116970479	12.2094240837696
33.5250583440065	12.3141361256544
33.5455049909651	13.3298429319372
33.5659516379237	13.4973821989529
33.5863982848823	14.6282722513089
33.6068449318409	14.8900523560209
33.6272915787995	15.5602094240838
33.6477382257581	16.7853403141361
33.6681848727167	17.6544502617801
33.6886315196753	17.9267015706806
33.7090781666338	16.261780104712
33.7295248135924	17.0157068062827
33.749971460551	15.8010471204188
33.7704181075096	15.0575916230366
33.7908647544682	14.3455497382199
33.8113114014268	13.2460732984293
33.8317580483854	12.5235602094241
33.852204695344	12.9947643979058
33.8726513423026	11.2879581151832
33.8930979892612	11.696335078534
33.9135446362197	10.7434554973822
33.9339912831783	10.6806282722513
33.9544379301369	10.2931937172775
33.9748845770955	11.3089005235602
33.9953312240541	11.0575916230366
34.0157778710127	11.1413612565445
34.0362245179713	11.0366492146597
34.0566711649299	11.2774869109948
34.0771178118885	10.3979057591623
34.097564458847	11.6544502617801
34.1180111058056	11.3507853403141
34.1384577527642	11.1727748691099
34.1589043997228	11.1204188481675
34.1793510466814	10.7225130890052
34.19979769364	10.9109947643979
34.2202443405986	10.4083769633508
34.2406909875572	10.4083769633508
34.2611376345158	10.1465968586387
34.2815842814744	9.80104712041885
34.3020309284329	9.73821989528796
34.3224775753915	9.91623036649215
34.3429242223501	8.84816753926702
34.3633708693087	8.79581151832461
34.3838175162673	8.49214659685864
34.4042641632259	8.42931937172775
34.4247108101845	8.79581151832461
34.4451574571431	8.17801047120419
34.4656041041017	8.1151832460733
34.4860507510602	8.54450261780105
34.5064973980188	8.06282722513089
34.5269440449774	8.33507853403141
34.547390691936	7.79057591623037
34.5678373388946	8.04188481675393
34.5882839858532	8.12565445026178
34.6087306328118	8.73298429319372
34.6291772797704	8.81675392670157
34.649623926729	8.79581151832461
34.6700705736876	8.64921465968586
34.6905172206461	9.44502617801047
34.7109638676047	9.52879581151833
34.7314105145633	10.1884816753927
34.7518571615219	10.3560209424084
34.7723038084805	10.9633507853403
34.7927504554391	12.2303664921466
34.8131971023977	11.3403141361257
34.8336437493563	13.0680628272251
34.8540903963149	12.3246073298429
34.8745370432734	12.4712041884817
34.894983690232	12.8586387434555
34.9154303371906	12.586387434555
34.9358769841492	13.2670157068063
34.9563236311078	12.9947643979058
34.9767702780664	13.4240837696335
34.997216925025	13.7486910994764
35.0176635719836	14.544502617801
35.0381102189422	14.282722513089
35.0585568659008	15.4973821989529
35.0790035128593	15.696335078534
35.0994501598179	16.4921465968586
35.1198968067765	16.4397905759162
35.1403434537351	17.1099476439791
35.1607901006937	18.2722513089005
35.1812367476523	18.6910994764398
35.2016833946109	20.1361256544503
35.2221300415695	20.020942408377
35.2425766885281	21.0261780104712
35.2630233354867	22.1675392670157
35.2834699824452	23.0157068062827
35.3039166294038	21.5078534031414
35.3243632763624	22.4712041884817
35.344809923321	20.7853403141361
35.3652565702796	19.3612565445026
35.3857032172382	17.7696335078534
35.4061498641968	16.6282722513089
35.4265965111554	15.151832460733
35.447043158114	13.6544502617801
35.4674898050725	12.4083769633508
35.4879364520311	10.9319371727749
35.5083830989897	10.8586387434555
35.5288297459483	10.3560209424084
35.5492763929069	9.68586387434555
35.5697230398655	9.24607329842932
35.5901696868241	8.6282722513089
35.6106163337827	8.35602094240838
35.6310629807413	8.32460732984293
35.6515096276999	8.07329842931937
35.6719562746584	8.8586387434555
35.692402921617	8.12565445026178
35.7128495685756	7.97905759162304
35.7332962155342	7.85340314136126
35.7537428624928	7.85340314136126
35.7741895094514	8.3979057591623
35.79463615641	8.14659685863874
35.8150828033686	8.17801047120419
35.8355294503272	8.31413612565445
35.8559760972857	8.06282722513089
35.8764227442443	8.48167539267016
35.8968693912029	8.30366492146597
35.9173160381615	7.69633507853403
35.9377626851201	7.84293193717278
35.9582093320787	8.27225130890052
35.9786559790373	8.04188481675393
35.9991026259959	7.27748691099476
36.0195492729545	7.80104712041885
36.0399959199131	7.54973821989529
36.0604425668716	7.47643979057592
36.0808892138302	7.74869109947644
36.1013358607888	7.59162303664921
36.1217825077474	7.38219895287958
36.142229154706	7.45549738219895
36.1626758016646	6.73298429319372
36.1831224486232	7.39267015706806
36.2035690955818	7.28795811518325
36.2240157425404	7.13089005235602
36.2444623894989	7.6544502617801
36.2649090364575	7.58115183246073
36.2853556834161	7.6544502617801
36.3058023303747	7.86387434554974
36.3262489773333	7.78010471204188
36.3466956242919	8.6282722513089
36.3671422712505	9.58115183246073
36.3875889182091	9.51832460732984
36.4080355651677	9.45549738219895
36.4284822121263	9.50785340314136
36.4489288590848	9.6020942408377
36.4693755060434	10.282722513089
36.489822153002	10.7225130890052
36.5102687999606	10.8376963350785
36.5307154469192	9.35078534031414
36.5511620938778	9.78010471204188
36.5716087408364	9.73821989528796
36.592055387795	9.79057591623037
36.6125020347536	8.73298429319372
36.6329486817122	8.6282722513089
36.6533953286707	7.94764397905759
36.6738419756293	8.07329842931937
36.6942886225879	8.31413612565445
36.7147352695465	7.94764397905759
36.7351819165051	7.41361256544503
36.7556285634637	7.50785340314136
36.7760752104223	7.69633507853403
36.7965218573809	7.08900523560209
36.8169685043395	7.82198952879581
36.837415151298	7.3717277486911
36.8578617982566	7.81151832460733
36.8783084452152	7.38219895287958
36.8987550921738	8.15706806282723
36.9192017391324	7.8848167539267
36.939648386091	8.26178010471204
36.9600950330496	8.69109947643979
36.9805416800082	8.7434554973822
37.0009883269668	9.16230366492147
37.0214349739254	9.45549738219895
37.0418816208839	9.69633507853403
37.0623282678425	10.0523560209424
37.0827749148011	10.1151832460733
37.1032215617597	10.6178010471204
37.1236682087183	11.3612565445026
37.1441148556769	12.0523560209424
37.1645615026355	11.7486910994764
37.1850081495941	11.5183246073298
37.2054547965527	11.0994764397906
37.2259014435112	11.3298429319372
37.2463480904698	10.8167539267016
37.2667947374284	10.8167539267016
37.287241384387	10.9214659685864
37.3076880313456	10.020942408377
37.3281346783042	10.8167539267016
37.3485813252628	10.4083769633508
37.3690279722214	10.1465968586387
37.38947461918	10.4921465968586
37.4099212661386	11.0785340314136
37.4303679130971	11.7486910994764
37.4508145600557	12.0523560209424
37.4712612070143	11.9162303664921
37.4917078539729	12.586387434555
37.5121545009315	12.282722513089
37.5326011478901	13.5287958115183
37.5530477948487	12.5235602094241
37.5734944418073	13.7486910994764
37.5939410887659	12.5759162303665
37.6143877357244	12.9109947643979
37.634834382683	12.3664921465969
37.6552810296416	13.2251308900524
37.6757276766002	11.9476439790576
37.6961743235588	12.261780104712
37.7166209705174	12.0104712041885
37.737067617476	11.1727748691099
37.7575142644346	11.3193717277487
37.7779609113932	10.2094240837696
37.7984075583518	10.4293193717277
37.8188542053103	10.0942408376963
37.8393008522689	9.98952879581152
37.8597474992275	9.1413612565445
37.8801941461861	9.59162303664922
37.9006407931447	9.40314136125654
37.9210874401033	9.1413612565445
37.9415340870619	8.59685863874346
37.9619807340205	8.80628272251309
37.9824273809791	8.53403141361257
38.0028740279377	8.53403141361257
38.0233206748962	8.12565445026178
38.0437673218548	8.36649214659686
38.0642139688134	9.53926701570681
38.084660615772	9.24607329842932
38.1051072627306	10.0314136125654
38.1255539096892	10.4712041884817
38.1460005566478	10.586387434555
38.1664472036064	11.7277486910995
38.186893850565	11.9685863874346
38.2073404975235	12.6282722513089
38.2277871444821	12.3350785340314
38.2482337914407	12.6282722513089
38.2686804383993	13.4450261780105
38.2891270853579	13.6125654450262
38.3095737323165	13.3821989528796
38.3300203792751	13.8848167539267
38.3504670262337	13.7801047120419
38.3709136731923	14.1675392670157
38.3913603201509	14.8272251308901
38.4118069671094	15.2356020942408
38.432253614068	16.6596858638743
38.4527002610266	16.6073298429319
38.4731469079852	17.738219895288
38.4935935549438	19.0785340314136
38.5140402019024	20.1884816753927
38.534486848861	20.9109947643979
38.5549334958196	20.9109947643979
38.5753801427782	20.9109947643979
38.5958267897367	21.7068062827225
38.6162734366953	20.6073298429319
38.6367200836539	21.3612565445026
38.6571667306125	20.9738219895288
38.6776133775711	19.2774869109948
38.6980600245297	18.6178010471204
38.7185066714883	18.0314136125654
38.7389533184469	16.848167539267
38.7593999654055	15.9162303664921
38.7798466123641	15.7591623036649
38.8002932593226	15.8324607329843
38.8207399062812	14.3769633507853
38.8411865532398	14.020942408377
38.8616332001984	13.8010471204188
38.882079847157	13.5078534031414
38.9025264941156	13.0994764397906
38.9229731410742	12.5759162303665
38.9434197880328	11.7068062827225
38.9638664349914	11.9267015706806
38.9843130819499	11.2356020942408
39.0047597289085	10.5026178010471
39.0252063758671	10.3979057591623
39.0456530228257	10.1361256544503
39.0660996697843	9.70680628272251
39.0865463167429	10.4397905759162
39.1069929637015	9.83246073298429
39.1274396106601	9.78010471204188
39.1478862576187	8.98429319371728
39.1683329045773	9.49738219895288
39.1887795515358	10.3455497382199
39.2092261984944	9.06806282722513
39.229672845453	9.22513089005236
39.2501194924116	9.1413612565445
39.2705661393702	9.28795811518325
39.2910127863288	8.72251308900524
39.3114594332874	8.54450261780105
39.331906080246	9.17277486910995
39.3523527272046	8.95287958115183
39.3727993741632	9.56020942408377
39.3932460211217	8.79581151832461
39.4136926680803	9.2565445026178
39.4341393150389	9.20418848167539
39.4545859619975	8.76439790575916
39.4750326089561	9.06806282722513
39.4954792559147	9.75916230366492
39.5159259028733	9.2565445026178
39.5363725498319	10.020942408377
39.5568191967905	10.1780104712042
39.577265843749	9.91623036649215
39.5977124907076	11.3507853403141
39.6181591376662	12.3664921465969
39.6386057846248	12.9842931937173
39.6590524315834	14
39.679499078542	14.9109947643979
39.6999457255006	15.413612565445
39.7203923724592	15.6753926701571
39.7408390194178	17.8219895287958
39.7612856663764	17.9685863874346
39.7817323133349	18.020942408377
39.8021789602935	17.6544502617801
39.8226256072521	17.1099476439791
39.8430722542107	16.2198952879581
39.8635189011693	15.2670157068063
39.8839655481279	13.7486910994764
39.9044121950865	13.0785340314136
39.9248588420451	11.7696335078534
39.9453054890037	10.9214659685864
39.9657521359622	9.90575916230367
39.9861987829208	9.49738219895288
40.0066454298794	8.6282722513089
40.027092076838	8.52356020942408
40.0475387237966	8.3455497382199
40.0679853707552	8.04188481675393
40.0884320177138	8.16753926701571
40.1088786646724	7.70680628272251
40.129325311631	7.78010471204188
40.1497719585896	7.70680628272251
40.1702186055481	7.53926701570681
40.1906652525067	7.94764397905759
40.2111118994653	7.81151832460733
40.2315585464239	8.05235602094241
40.2520051933825	8.40837696335078
40.2724518403411	8.29319371727749
40.2928984872997	8.42931937172775
40.3133451342583	8.06282722513089
40.3337917812169	8.47120418848167
40.3542384281754	8.40837696335078
40.374685075134	9.19371727748691
40.3951317220926	9.01570680628272
40.4155783690512	8.69109947643979
40.4360250160098	8.95287958115183
40.4564716629684	9.35078534031414
40.476918309927	9.2565445026178
40.4973649568856	8.73298429319372
40.5178116038442	9.17277486910995
40.5382582508028	9.28795811518325
40.5587048977613	9.28795811518325
40.5791515447199	10.0314136125654
40.5995981916785	10.1151832460733
40.6200448386371	10.7958115183246
40.6404914855957	11.5706806282723
40.6609381325543	11.8743455497382
40.6813847795129	11.7905759162304
40.7018314264715	12.3874345549738
40.7222780734301	11.9371727748691
40.7427247203887	12.4607329842932
40.7631713673472	12.1465968586387
40.7836180143058	12.2198952879581
40.8040646612644	11.130890052356
40.824511308223	11.1937172774869
40.8449579551816	10.9738219895288
40.8654046021402	9.59162303664922
40.8858512490988	10.0837696335079
40.9062978960574	10.4921465968586
40.926744543016	9.59162303664922
40.9471911899745	9.29842931937173
40.9676378369331	9.38219895287958
40.9880844838917	9.06806282722513
41.0085311308503	9.6020942408377
41.0289777778089	9.38219895287958
41.0494244247675	9.29842931937173
41.0698710717261	8.82722513089005
41.0903177186847	9.20418848167539
41.1107643656433	8.91099476439791
41.1312110126019	9.36125654450262
41.1516576595604	8.86910994764398
41.172104306519	8.56544502617801
41.1925509534776	9.46596858638743
41.2129976004362	9.32984293193717
41.2334442473948	9.04712041884817
41.2538908943534	9.79057591623037
41.274337541312	9.66492146596859
41.2947841882706	9.66492146596859
41.3152308352292	9.68586387434555
41.3356774821877	9.52879581151833
41.3561241291463	9.31937172774869
41.3765707761049	8.70157068062827
41.3970174230635	9.43455497382199
41.4174640700221	8.36649214659686
41.4379107169807	7.91623036649215
41.4583573639393	7.57068062827225
41.4788040108979	7.34031413612565
41.4992506578565	7.52879581151832
41.5196973048151	7.28795811518325
41.5401439517736	7.24607329842932
41.5605905987322	7.46596858638743
41.5810372456908	7.22513089005236
41.6014838926494	6.83769633507853
41.621930539608	6.38743455497382
41.6423771865666	6.41884816753927
41.6628238335252	7.28795811518325
41.6832704804838	6.7434554973822
41.7037171274424	6.68062827225131
41.7241637744009	6.63874345549738
41.7446104213595	6.37696335078534
41.7650570683181	6.33507853403141
41.7855037152767	7.12041884816754
41.8059503622353	6.87958115183246
41.8263970091939	6.73298429319372
41.8468436561525	6.69109947643979
41.8672903031111	6.7434554973822
41.8877369500697	7.07853403141361
41.9081835970283	6.95287958115183
41.9286302439868	6.49214659685864
41.9490768909454	6.43979057591623
41.969523537904	6.46073298429319
41.9899701848626	6.86910994764398
42.0104168318212	6.75392670157068
42.0308634787798	6.94240837696335
42.0513101257384	6.99476439790576
42.071756772697	6.47120418848168
42.0922034196556	6.59685863874346
42.1126500666142	6.8586387434555
42.1330967135727	6.7434554973822
42.1535433605313	6.91099476439791
42.1739900074899	7.23560209424084
42.1944366544485	6.90052356020942
42.2148833014071	7.18324607329843
42.2353299483657	7.17277486910995
42.2557765953243	7.43455497382199
42.2762232422829	8.24083769633508
42.2966698892415	8.03141361256544
42.3171165362	8.09424083769633
42.3375631831586	8.73298429319372
42.3580098301172	8.79581151832461
42.3784564770758	8.54450261780105
42.3989031240344	8.92146596858639
42.419349770993	8.52356020942408
42.4397964179516	8.95287958115183
42.4602430649102	8.76439790575916
42.4806897118688	8.73298429319372
42.5011363588274	8.48167539267016
42.5215830057859	7.94764397905759
42.5420296527445	8.48167539267016
42.5624762997031	8.49214659685864
42.5829229466617	8.19895287958115
42.6033695936203	7.87434554973822
42.6238162405789	7.63350785340314
42.6442628875375	6.99476439790576
42.6647095344961	7.45549738219895
42.6851561814547	7.31937172774869
42.7056028284132	7.72774869109948
42.7260494753718	7.47643979057592
42.7464961223304	6.65968586387435
42.766942769289	7.4869109947644
42.7873894162476	6.6282722513089
42.8078360632062	7.09947643979058
42.8282827101648	6.42931937172775
42.8487293571234	6.64921465968586
42.869176004082	6.79581151832461
42.8896226510406	6.56544502617801
42.9100692979991	6.37696335078534
42.9305159449577	6.40837696335079
42.9509625919163	6.9738219895288
42.9714092388749	7.06806282722513
42.9918558858335	6.58638743455497
43.0123025327921	6.73298429319372
43.0327491797507	7.03664921465969
43.0531958267093	6.99476439790576
43.0736424736679	7.35078534031414
43.0940891206265	6.69109947643979
43.114535767585	7.49738219895288
43.1349824145436	7.30890052356021
43.1554290615022	7.29842931937173
43.1758757084608	7.27748691099476
43.1963223554194	6.89005235602094
43.216769002378	7.32984293193717
43.2372156493366	7.62303664921466
43.2576622962952	7.4869109947644
43.2781089432538	7.80104712041885
43.2985555902123	7.79057591623037
43.3190022371709	8.09424083769633
43.3394488841295	8.3455497382199
43.3598955310881	8.69109947643979
43.3803421780467	8.83769633507853
43.4007888250053	8.53403141361257
43.4212354719639	9.08900523560209
43.4416821189225	9.53926701570681
43.4621287658811	9.51832460732984
43.4825754128397	9.6544502617801
43.5030220597982	9.89528795811518
43.5234687067568	9.70680628272251
43.5439153537154	9.6544502617801
43.564362000674	9.00523560209424
43.5848086476326	8.38743455497382
43.6052552945912	8.27225130890052
43.6257019415498	8.16753926701571
43.6461485885084	7.7696335078534
43.666595235467	7.97905759162304
43.6870418824255	7.10994764397906
43.7074885293841	8.10471204188482
43.7279351763427	7.74869109947644
43.7483818233013	7.36125654450262
43.7688284702599	7.3717277486911
43.7892751172185	7.36125654450262
43.8097217641771	7.00523560209424
43.8301684111357	7.06806282722513
43.8506150580943	7.10994764397906
43.8710617050529	6.61780104712042
43.8915083520114	6.71204188481675
43.91195499897	7.32984293193717
43.9324016459286	7.08900523560209
43.9528482928872	6.90052356020942
43.9732949398458	7.36125654450262
43.9937415868044	6.6282722513089
44.014188233763	6.87958115183246
44.0346348807216	6.92146596858639
44.0550815276802	7.46596858638743
44.0755281746387	6.93193717277487
44.0959748215973	7.21465968586387
44.1164214685559	7.32984293193717
44.1368681155145	7.41361256544503
44.1573147624731	7.58115183246073
44.1777614094317	7.85340314136126
44.1982080563903	7.13089005235602
44.2186547033489	7.20418848167539
44.2391013503075	6.86910994764398
44.2595479972661	7.04712041884817
44.2799946442246	7.10994764397906
44.3004412911832	7.49738219895288
44.3208879381418	7.52879581151832
44.3413345851004	7.54973821989529
44.361781232059	7.74869109947644
44.3822278790176	7.58115183246073
44.4026745259762	8.55497382198953
44.4231211729348	8.06282722513089
44.4435678198934	8.53403141361257
44.464014466852	9.2565445026178
44.4844611138105	9.20418848167539
44.5049077607691	9.08900523560209
44.5253544077277	9.43455497382199
44.5458010546863	9.07853403141361
44.5662477016449	8.53403141361257
44.5866943486035	9.45549738219895
44.6071409955621	8.81675392670157
44.6275876425207	8.06282722513089
44.6480342894793	8.46073298429319
44.6684809364378	8.21989528795812
44.6889275833964	7.51832460732984
44.709374230355	7.21465968586387
44.7298208773136	7.08900523560209
44.7502675242722	6.9738219895288
44.7707141712308	6.83769633507853
44.7911608181894	6.52356020942408
44.811607465148	7.1413612565445
44.8320541121066	7.19371727748691
44.8525007590652	6.84816753926702
44.8729474060237	6.26178010471204
[truncated: 250 more rows]
